# Supplementary material for: Lactate dehydrogenase B noncanonically promotes ferroptosis defense in KRAS-driven lung cancer
Source: Cell Death Differ. 2024 Dec 7;32(4):632–45. doi: 10.1038/s41418-024-01427-x (PMC11982314; doi:10.1038/s41418-024-01427-x)
Supplement: Supplementary file 3 — Original Data File 1 [file 41418_2024_1427_MOESM3_ESM.xlsx]

## Sheet: Normalized data
Related figure 1 & Supplementary Figure 1: Normalized abundance of metabolites in A549 cells transfected with siNT or siLDHB
A549
Label	siNT						siLDHB
Acetic acid	-0.292503	-0.35757	0.517672	0.73165	-1.58894	-1.55972	0.952036	1.41023	-0.881059	-0.444342	0.675289	0.837256
Ethylene glycol	-0.0169421	-1.64045	-0.541931	-0.438092	-0.252996	0.0348072	1.28236	2.36463	-0.543904	-0.450625	0.0671485	0.135992
Glycine	0.0711412	-0.639609	-1.32427	-0.717719	-0.128203	-0.186725	1.1563	2.06944	-0.907087	-0.848123	0.57625	0.878605
Glyoxylic acid	-0.178646	-0.884551	-1.69838	0.430853	-0.315101	-0.861739	1.308	-0.0812242	1.41462	-0.939524	0.75779	1.04789
Propionic acid	0.420965	-2.32244	-0.208872	-0.0614806	-0.956644	1.02507	1.1479	0.205103	1.15573	-0.0764741	0.410185	-0.739039
Propenoic acid C3:1	0.957459	0.0282452	0.424444	0.45342	1.79437	0.954488	-1.0625	-0.660986	-0.40507	0.256652	-1.45663	-1.28389
Glycolate	-1.1982	-1.31512	0.373233	0.708668	-1.1595	-0.7351	0.625102	1.47301	-0.796808	0.0254892	1.23832	0.760903
Sulfurous acid	-0.383807	-1.3039	-1.03368	-0.0771582	-1.00852	-0.985511	0.903142	1.34001	0.0792537	-0.149399	1.40671	1.21287
Dehydroalanine	0.536216	0.140597	0.960686	0.74628	1.2176	1.29896	-0.51759	-0.875843	-0.181842	-0.187351	-1.4761	-1.66161
Pyruvate	-0.0741073	-0.457101	-1.54927	-0.80686	-0.40462	-0.132836	1.36033	1.89011	-1.0618	-0.129961	0.845086	0.521023
Butyric acid	-0.381792	-0.972432	0.860683	0.45435	0.214009	-1.57616	-0.845207	1.15993	-0.794821	-0.67585	1.35974	1.19755
Alanine	-0.290539	-1.17519	-0.0306459	0.188303	0.661424	0.607522	-0.305832	-0.985186	1.40265	1.91692	-0.937638	-1.05178
Lactate	0.916487	0.29557	-0.45474	-0.322416	1.60352	1.62864	0.0998639	0.257596	-1.21369	-0.462645	-1.0797	-1.26849
Glycerol	0.644876	0.970744	-0.361221	-0.0682554	-0.819023	-1.95646	0.28002	1.01005	-1.10102	-0.682449	0.864355	1.21838
Phosphoric acid	0.26415	-1.3274	1.11568	0.528986	1.94556	0.695236	-0.767978	-1.49949	-0.142825	-0.34643	0.146819	-0.612304
Glutaral	-0.0309188	-0.882623	-1.02196	-1.48647	0.0873086	-0.881465	1.68722	0.699282	0.10987	-0.369432	0.537254	1.55194
2-Ketobutyric acid	-0.543771	-0.307008	-0.942972	-0.936506	-0.306583	-0.385185	1.37825	1.74354	-1.04108	-0.701161	1.03881	1.00366
Gamma-Aminobutyric acid	-0.176934	0.167943	0.386927	0.266822	0.289012	1.60005	-1.24357	-1.13552	0.417395	1.56793	-1.46845	-0.671608
Hydroxypyruvate	-1.88044	-1.03328	0.988531	-0.479577	-1.05795	-0.327016	0.500985	0.018692	0.283509	1.65621	0.705433	0.624905
2-Hydroxybutyric acid	-1.40568	-1.79052	0.0449688	0.0633836	0.071959	0.419728	0.317182	0.72268	-1.00345	-0.1624	0.994003	1.72815
Serine	1.05874	0.437985	0.474762	0.678187	1.40018	1.2584	-0.929809	-0.603601	-0.389573	-0.724181	-1.40821	-1.25288
D-Glyceric acid	-0.407581	-0.422583	-0.736482	-1.36716	0.53251	-0.722481	0.10469	-1.03679	-0.169151	0.951565	1.81054	1.46294
Hypotaurine	-0.91373	-1.0835	-0.85569	-0.652609	-0.333068	-0.551341	-0.0053964	-0.285083	1.64948	2.02805	0.492617	0.510274
Catechol	-0.0933367	-0.173549	-0.829056	-1.20393	0.861865	-0.815077	-1.46309	0.840224	-0.133014	0.177097	1.92182	0.910046
Imidazole-4-acetaldehyde	2.16695	0.693588	-0.349569	0.173643	-0.367549	0.35145	0.533042	-0.151952	-1.98349	-0.401738	-0.960175	0.295797
Histamine	0.0589404	1.65727	-0.214315	-0.144016	-0.10284	0.626134	-0.297587	1.44071	0.308075	-0.0111626	-1.60473	-1.71648
Uracil	-0.830117	-0.713483	-0.0926277	-0.250712	-0.169095	1.16792	-1.15085	1.92143	1.04089	0.416589	0.0937901	-1.43374
1-Pyrroline-2-carboxylic acid	0.776721	1.54391	0.299123	0.984721	0.784065	0.0342851	-0.166846	0.463681	-1.69426	-0.908198	-0.777079	-1.34013
Dihydrouracil	1.29465	-1.07957	0.336311	-0.989473	1.80524	0.507866	0.725807	-0.838811	-1.3603	-0.452288	-0.337183	0.387752
Proline	0.74892	0.378867	0.804809	0.927423	1.25785	1.25555	-1.17182	-1.17351	-0.663917	-0.170422	-1.05949	-1.13425
Fumarate	0.690877	-0.762387	0.224795	-0.167763	1.72177	0.902939	-1.09082	-2.15164	-0.0309105	0.440378	0.259483	-0.0367193
Ketovaline	-0.999849	-1.46216	0.526525	-0.199724	-0.995271	-0.953718	2.0469	0.959321	-0.132277	0.53766	0.369987	0.302601
Diacetylhydrazine	-1.81072	-1.02466	0.437363	0.159314	0.0353713	0.388066	2.00491	-0.30121	-1.13276	0.832517	0.462271	-0.0504624
L-Aspartate-semialdehyde	-0.824753	0.181647	-0.0731931	-0.610052	0.972811	1.73818	-0.0786818	-0.737727	0.199807	1.20803	-0.00327041	-1.9728
Guanidinoacetic acid	0.863983	-1.47696	0.524485	0.0456096	-0.575985	-0.595411	-0.233756	0.390826	-0.318773	1.54427	1.39923	-1.56751
Betaine	0.865616	0.636567	0.622752	0.754131	1.14252	1.43865	-0.608934	-0.798711	-0.885184	-0.554175	-1.30335	-1.30988
Succinate	0.879597	0.431963	0.72317	1.201	0.965421	1.09128	-1.38028	-1.3415	-0.755278	0.00621137	-0.818389	-1.00319
Threonine	0.902378	0.598425	0.695712	0.507253	1.33127	1.39235	-0.91423	-0.999173	-0.654469	-0.44542	-1.19059	-1.2235
Purine	0.269678	-0.191198	-1.02991	-0.730305	-0.465532	-0.49666	1.02815	1.34704	-1.44883	-0.791412	1.04385	1.46513
Phenylacetaldehyde	2.02298	-0.42221	0.658259	1.365	-1.75816	-0.644059	-0.42221	0.30448	-0.36577	-0.697027	-0.153599	0.112315
Cys	1.48379	-0.183895	0.921916	-0.071821	-1.06536	0.899938	0.912848	0.902307	-1.41152	-0.287016	-1.18269	-0.918496
3-Mercaptolactate	-0.702333	-0.693691	-0.609607	-0.0228344	0.977277	0.449682	-0.288315	-0.843362	1.86388	1.35826	0.0537272	-1.54269
Benzoate	0.0182524	-1.5057	-1.17288	-0.36972	-1.1588	-0.379731	0.0332747	0.930138	-0.0728082	1.6599	1.19616	0.821915
Nicotinamide	-0.756031	-2.26029	0.343772	0.395378	-0.0432987	0.500129	1.11055	1.71698	-0.619209	-0.183985	-0.396608	0.19262
Nicotinate	-0.270311	-1.68156	-0.763659	0.448174	0.0598718	0.88937	-0.515653	-0.640818	2.29276	-0.559249	0.375127	0.365956
Taurine	-0.834556	-0.985619	-0.948908	-0.826481	-0.685604	-0.609794	0.163606	0.296303	1.47844	2.0486	0.430297	0.473718
5-Amino-4-imidazolecarboxyamide	-0.790447	-1.60149	-0.710623	-1.11912	-0.0225187	0.920151	-0.271504	1.02122	0.182407	-0.390402	1.26306	1.51928
Oxoproline	1.13193	0.373224	-0.382046	0.596017	1.35007	1.62979	-0.496855	-0.29208	-1.48478	-0.548984	-0.960554	-0.915728
Pipecolate	0.0382686	-1.27699	-0.674731	-0.782923	2.02345	-0.666029	-0.213278	-0.200986	-0.77473	0.320135	0.586285	1.62152
Itaconate	-1.19918	-1.02274	-1.09498	-0.657483	0.0592097	-0.087656	0.922785	0.500931	-1.07898	1.37282	1.37817	0.907119
4-Methyl-2-oxopentanoate	1.04289	0.511578	0.868463	0.924337	-0.0810961	0.358938	0.774138	0.740693	-1.60016	-1.06855	-1.19735	-1.27387
5-Aminolevulinic acid	0.389342	-0.129354	1.03944	0.614803	1.6417	1.3414	-0.806924	-1.15256	-0.565701	-0.124316	-0.987298	-1.26054
Creatine	-0.589807	-1.19852	-1.03003	-0.599384	1.71244	1.28681	-0.374904	-0.514662	0.60588	1.4282	-0.61924	-0.106779
BCAA	0.921698	0.652758	0.497393	0.64802	1.35147	1.42186	-0.896485	-0.861827	-0.841551	-0.63429	-1.11778	-1.14127
Asparagine	0.877311	0.548066	0.903677	0.511091	1.54061	0.70731	-0.479185	-1.26403	-0.897085	-1.30459	0.132267	-1.27544
Ornithine	0.989593	-0.862003	-0.355701	-0.313514	0.602347	1.42199	0.538006	0.813142	0.128029	0.199377	-2.15699	-1.00427
Aspartate	-0.205865	-0.519232	-0.335609	-0.393429	-0.0959459	0.0569152	-0.630688	-0.604015	1.61875	2.46872	-0.6234	-0.736203
Malate	0.885553	0.297266	-0.00751472	0.0354522	1.92128	1.42909	-1.18558	-1.11808	-0.571925	-0.0541189	-0.620773	-1.01065
Deoxyribose	0.00916993	-0.740533	-0.496318	-0.756123	0.647006	-0.850004	0.16419	-0.522065	-0.828215	-0.39571	1.53137	2.23724
Adenine	-0.501446	-1.55506	-0.744556	-0.733749	1.16539	2.18806	-0.0216665	-0.272451	-0.46976	0.17076	0.870659	-0.0961797
Phenyl acetate	-0.109407	0.0921145	0.688302	1.91556	-1.17786	-1.96977	0.432368	0.991552	-0.593384	0.0315326	-0.166657	-0.134345
Anthranilate	-0.728364	-0.497955	1.57296	0.270579	0.283435	-1.22367	-0.789473	-0.0226194	2.08565	-0.409989	0.365524	-0.906085
4-Hydroxybenzoate	-0.482111	-0.481623	-0.40164	-0.429669	-0.441176	-0.435272	-0.377006	-0.38219	-0.422051	-0.4229	2.03815	2.23749
Urocanate	-0.140197	-1.22415	-0.541935	-0.518993	-0.465772	-0.532738	-0.418885	-0.150179	0.0489814	-0.0996346	2.14962	1.89388
Methylimidazoleacetic acid	0.575892	-0.928533	-0.812173	-0.122694	-0.553307	0.275537	-0.320005	0.508332	-0.825939	-1.27863	1.66649	1.81504
Ethanolamine phosphate	-1.16472	-1.18173	-0.784086	-0.751834	-0.591277	-0.741509	1.65123	1.12093	0.474373	1.14709	0.801988	0.0195376
4-ene-Valproic acid	-1.54457	-0.546367	-0.162038	-1.46467	-0.451088	-0.301377	1.99516	0.707839	0.0954005	0.758464	0.884924	0.0283227
Caprylic acid	-0.767839	-1.60672	-0.131886	-0.203768	-1.16065	-1.02933	1.23238	1.39477	0.22282	1.2211	0.328709	0.500407
2-Oxoglutaramate	-1.04344	-0.840455	-1.72445	0.748494	-0.148232	0.309956	-0.0958842	0.481129	-0.114634	-0.483378	2.09917	0.811724
4-Acetamidobutanoate	1.19245	1.58715	-1.28177	-1.53052	0.365169	0.283588	0.541661	-0.818149	1.04067	-0.309885	-0.265729	-0.804641
Oxoglutarate	1.10612	-0.476401	0.0826714	-0.0319932	1.61905	1.65705	-1.51445	-0.76662	-0.190057	0.0281793	-0.521245	-0.992305
Glutamine	1.14052	0.82951	0.529754	0.525179	1.24587	1.26627	-0.882856	-0.926243	-0.864293	-0.608806	-1.15683	-1.09808
Lysine	0.418914	-0.4521	-0.906635	-0.253193	0.355825	1.16113	0.964092	1.9898	-0.670149	-0.22932	-1.3313	-1.04706
Glutamate	0.28399	-0.00397947	0.390737	0.615306	0.905638	0.967761	-1.46825	-1.3997	0.640757	1.28376	-1.14271	-1.07331
D-xylonolactone	1.1469	-0.0715745	-0.345736	0.279739	2.11521	0.783899	-1.3346	-1.03448	-0.118904	-0.178577	-0.0190009	-1.22287
Mevalonate	0.778225	0.176445	-0.153946	0.0887804	2.11008	1.04936	-0.324608	-0.576701	-1.60853	0.250003	-0.682707	-1.10641
Methionine	0.964796	0.585649	0.679927	0.542711	1.20916	1.43469	-0.980279	-0.906027	-0.76492	-0.353591	-1.05141	-1.36071
Pentose	0.324229	0.193722	-1.65023	-1.5812	-0.562586	-1.12597	1.26486	0.611575	0.761082	0.0493792	0.750103	0.965045
4-Coumaryl alcohol	-0.384742	-0.839362	-0.275476	-0.0746956	-1.88066	-1.38507	1.06141	0.749999	0.58441	1.24249	0.204463	0.99723
2-Oxo-4-methylthiobutanoic acid	1.17507	0.882572	-1.11809	-0.263373	0.495811	-0.549806	-0.863856	1.6486	-1.28895	-1.14301	0.424981	0.600063
p-Hydroxyphenylacetic acid	0.00372323	-2.40244	-0.702406	-0.0785254	0.311683	-0.207895	0.542167	-0.3329	0.31984	0.643177	-0.011489	1.91507
N1-Methyl-2-pyridone-5-carboxamide	-0.385789	-1.36793	-0.997978	-0.234227	-0.218628	0.611676	0.948702	-0.506856	-0.583197	2.33738	0.682164	-0.285322
L-Arabitol	1.03633	0.762988	0.27048	0.407181	0.901043	0.955133	-1.73292	-1.24028	0.329971	0.524012	-1.05587	-1.15807
3-Hydroxyanthranilic acid	-0.25598	-1.30018	-0.853713	-0.828203	-1.47119	0.773724	-0.535689	0.458265	1.13054	0.679314	1.55034	0.652772
Histidine	1.4948	0.692587	0.187414	0.217828	1.26598	1.3162	-0.749848	-0.789276	-0.668395	-0.617407	-0.958069	-1.39182
Phosphoglycolic acid	-0.0965624	-1.85994	0.178312	1.48291	0.167377	1.09945	-0.262609	-0.89869	-1.00235	0.631357	-0.621441	1.18218
Orotate	-0.309457	-1.00246	-0.452303	-0.604562	0.489714	-0.914991	2.0803	0.930639	-1.12336	-0.703632	0.753997	0.856107
4-Imidazolone-5-propionic acid	-0.828195	-0.0705976	-1.26292	0.517104	0.316158	0.346651	1.0765	0.00253173	0.560712	1.66813	-1.95846	-0.367622
Oxoadipate	-0.647996	-1.15723	-0.890834	1.28735	-1.08674	-0.50259	2.09621	-0.0842255	-0.391469	0.720053	0.145117	0.512355
5-Hydroxyvalproic acid	-0.112576	-1.31972	-1.32339	1.22814	-0.0434333	-0.507915	1.77407	1.37133	-0.326021	0.0509218	-0.767319	-0.0240868
Aminoadipate	-0.63563	-0.363431	1.22299	-0.0485002	0.0421119	1.00356	-0.0757589	-0.677084	0.977272	1.48542	-1.33136	-1.59959
Phenylpyruvic acid	1.28973	-0.227751	0.130309	0.763471	1.19494	0.921889	0.232366	0.0988178	-1.90463	-0.303905	-1.4246	-0.770631
L-Fucose	-0.0898581	-1.12548	0.513769	0.599955	-1.62961	-0.626253	-1.09847	0.268306	-0.357621	0.760672	1.70167	1.08291
Formylanthranilic acid	-0.852262	-0.954269	-0.726041	-0.824039	-0.915204	-0.884336	0.337727	0.0595444	1.63205	1.58361	0.602163	0.941059
Phenylalanine	0.996509	0.617588	0.706284	0.669828	1.09179	1.43232	-0.879754	-0.844755	-0.777845	-0.558725	-1.32795	-1.12529
Perillic acid	0.607055	-0.76651	-1.3314	-0.0372328	-0.0918327	-0.177141	-1.4682	0.910784	-0.593264	-0.16742	1.63783	1.47734
Pyridoxal	1.30242	-0.686407	0.397363	-1.81037	-0.640976	0.307793	0.661871	0.123287	-0.601958	1.71939	0.254655	-1.02707
Phosphoenolpyruvate	-0.530584	0.867054	-0.0358449	0.285087	1.41632	0.431067	-0.0533947	-1.55371	1.45014	0.199355	-1.0522	-1.42328
Urate	-1.44542	-0.269327	-0.621728	-0.445006	-0.992193	0.721867	1.47295	1.7131	-0.807792	-0.523714	0.610531	0.586742
Homogentisate	-0.558025	-1.55922	-0.867243	-1.13459	0.144301	1.06632	0.705826	0.00358984	0.107948	-0.711793	1.64186	1.16102
Homovanillin	0.444448	0.684677	-1.06227	-0.951532	0.449899	1.90322	0.75593	0.291282	-1.58614	-0.95224	-0.433661	0.456385
1-Methylhistidine	0.490918	0.455405	0.134949	-0.488579	2.04119	1.37063	-1.45718	-0.868529	-0.973403	-0.243611	-0.590351	0.12856
Glycerone phosphate	0.330451	-1.40311	-0.889336	0.0196727	0.347614	-0.516103	-1.19214	0.461211	-0.593597	2.21763	0.830209	0.387495
Cysteic acid	-0.706822	-0.68181	0.0673874	-0.446824	0.369001	-0.42156	-1.15244	0.239344	1.04106	2.53711	-0.065277	-0.779159
Capric acid	-0.917159	-0.969927	0.184112	-0.27777	-1.34802	-1.21519	1.24639	1.72117	-0.148942	0.712284	0.149734	0.863319
2-Quinolinecarboxylic acid	0.499708	0.824558	0.931	-0.104895	1.24119	-0.910908	-0.298994	-0.63775	-1.80368	-1.10822	1.35819	0.00979892
Phenol sulfate	-0.273978	-0.858148	0.602874	0.168556	-0.609695	-1.00609	0.18691	0.809084	-1.14934	1.48429	1.73533	-1.0898
Aconitate	-1.18001	-1.41374	-1.19157	-0.788321	-0.0284527	0.0099814	1.53872	1.49771	-0.0964511	0.703678	0.503014	0.44544
N-Acetyl-L-aspartic acid	0.275572	0.0659943	0.649351	0.815655	1.28003	1.69406	-1.33764	-1.24261	-0.304856	0.0503155	-0.938215	-1.00766
Citrulline	0.684146	0.216542	0.807929	0.0816471	1.69771	1.00674	-0.121462	-0.958884	-1.60901	-1.03481	0.3355	-1.10606
Ascorbic acid	-0.511486	-0.716086	-0.982974	0.055245	0.0779428	-0.995851	2.65694	0.914466	-0.0703452	0.297089	-0.421538	-0.3034
Gluconolactone	-0.276077	1.67771	1.51788	-0.519361	-0.736126	0.0196585	-0.1164	-0.977518	-0.986026	-1.27877	0.920193	0.754833
Hippurate	-0.131648	0.331931	-1.21196	-0.0562546	1.16164	-0.634048	-0.00697701	2.12694	-0.999883	-1.28921	0.0294709	0.679998
Glucosamine	0.586898	-1.18392	0.814365	0.767721	-1.10485	-1.60617	-0.0973343	1.34825	-0.729225	0.171337	1.31615	-0.283229
4-Hydroxyphenylpyruvic acid	-0.979486	-0.859405	0.736157	-0.204397	-1.22837	-0.860313	-0.0418889	-0.492764	0.283794	0.148041	1.71714	1.78149
Hexose	0.925625	0.572274	-0.962196	-0.593026	0.144797	0.518122	1.18572	1.29327	-1.85813	-1.29736	-0.0910171	0.161922
Tyrosine	0.950364	0.626183	0.761189	0.912744	1.1051	1.22536	-0.814363	-0.889277	-0.887215	-0.516919	-1.27424	-1.19892
Homovanillic acid	0.372505	0.877281	-0.211808	1.0477	0.134159	2.23265	-0.701681	-1.13457	-1.10635	-0.851956	-0.313215	-0.344706
3-Phosphonooxypyruvate	-0.580635	-0.806704	-1.4632	-0.682312	-0.149839	-0.0528541	0.59597	1.44996	-0.444207	2.09543	0.427797	-0.389394
Phosphorylcholine	-1.44761	-0.631131	-0.0591781	-0.796624	-0.0164919	-0.601141	-0.392031	1.38007	-0.561597	-0.0671559	1.72075	1.47214
Phosphoserine	0.0814342	-0.384517	0.562634	0.327564	1.00713	0.548282	-1.66399	-1.28153	1.06048	1.4415	-0.691803	-1.00719
Phosphoglycerate	-1.26352	0.0733505	-1.20035	-0.266634	1.39687	1.0269	-1.02197	0.416895	-1.09025	1.52163	0.00945968	0.39761
N1-Acetylspermidine	-0.265869	-1.30978	-0.511914	-0.566646	-0.755476	-1.10553	0.358831	2.14989	0.173815	1.40113	0.201268	0.230278
N-acetylglutamic acid	0.328941	0.838118	0.759184	1.32671	0.966008	1.31299	-0.859947	-0.961866	-0.954339	-0.704375	-1.12556	-0.925867
Oxalosuccinic acid	2.28269	-0.620309	-0.302415	-0.933175	0.318179	1.06808	0.0477671	-0.376094	-0.303662	-1.4504	-0.507344	0.776686
Citric acid	-0.413518	-0.90513	-1.06766	-0.645931	0.27714	0.248078	-0.0989321	0.185436	1.57987	2.19827	-0.578458	-0.779167
2-Methylhippuric acid	-0.619878	-0.305902	0.334282	1.56227	0.107273	0.257082	-0.81464	-0.480813	-2.10403	-0.0895503	1.4253	0.728611
Glucuronic acid	-0.747734	-0.683125	-0.940809	-1.29131	-0.318829	-1.04763	0.781089	0.864011	1.61801	1.32662	-0.22246	0.662166
Gluconic acid	0.421445	-0.234456	-1.22571	-1.31122	0.407233	0.454674	-0.608798	-0.394754	0.918634	2.22203	-0.896705	0.247627
P-homoserine	-0.452294	-0.964507	1.97131	1.44846	-0.588442	-0.767717	0.0397791	-0.481317	0.824084	-0.149381	-1.34098	0.461008
Ecgonine methyl ester	-0.697284	-0.456578	-1.41199	0.37804	-1.01569	-0.867621	2.16999	0.484509	-0.133042	1.15351	0.114574	0.281585
D-Erythrose 4-phosphate	-0.321189	-0.319985	1.44428	-0.787424	1.30239	1.76401	-0.403513	-0.190377	-0.39756	-0.189113	-1.68551	-0.216019
Lauric acid	-0.792954	-1.63651	0.475201	0.145077	-1.23517	-1.09587	0.350423	0.569419	-0.0611751	1.45186	0.42138	1.40832
L-Acetylcarnitine	1.02845	-0.658579	0.181377	0.852654	0.257196	-0.350688	-1.1664	1.38622	-0.676215	0.855882	0.290858	-2.00075
Tryptophan	0.945083	0.604886	0.969473	0.953908	0.943736	1.26229	-0.877598	-0.947414	-1.00782	-0.832049	-1.04058	-0.973921
5-Methoxyindoleacetate	0.901939	-1.73029	-0.325119	0.521656	2.2886	0.139927	0.0669465	-0.521759	-0.677342	0.374354	-0.786089	-0.252825
Monoethylglycinexylidide	-1.85354	-0.324758	-0.928119	0.896501	-0.44407	-0.0367799	1.48021	0.795151	0.787252	1.01681	-0.416757	-0.971899
Dihydrolipoamide	1.06065	0.306662	-0.332264	0.28323	1.52018	1.53851	-0.343552	-0.743654	-1.23896	0.0240715	-1.56337	-0.511505
Sedoheptulose	-1.35924	-0.860728	0.178818	-1.15295	1.04226	-0.877483	0.898033	0.269307	-0.31662	0.299575	2.02573	-0.146697
Sinapyl alcohol	-1.20411	0.508251	-0.00881313	-0.0294492	-0.38346	-0.673826	0.582759	2.3098	-1.17364	-1.01628	0.622044	0.466722
Phosphocreatine	0.118739	-0.338226	-0.0827252	-0.518777	-0.412292	1.11231	-0.809292	-0.493954	1.37419	2.02966	-1.39103	-0.588609
Glycerylphosphorylethanolamine	0.0384571	-1.44531	-0.729209	-0.924771	-1.07468	-0.411182	0.971098	0.0753276	0.27028	2.12965	0.684533	0.415808
gamma-Glutamylalanine	-0.0792241	-0.118579	-0.597218	-0.752685	-0.137375	1.32354	-1.99926	0.282581	1.01609	0.522694	-0.904546	1.44398
Pantothenic acid	0.522157	-0.076181	-0.722699	-0.595006	1.60552	1.53638	-1.46362	-1.29566	0.219189	0.901802	-0.203639	-0.428235
N-Acetylgalactosamine	0.629181	-0.659935	-1.16404	0.228708	-0.483529	-0.445817	-0.0719794	-0.923393	2.53764	0.719246	-0.65578	0.289697
L-Cystathionine	1.04925	-1.54563	1.33221	-0.802747	-0.256283	-0.907311	0.160884	-0.0128863	0.00461743	1.82125	0.080008	-0.92336
alpha-[3-[(Hydroxymethyl)nitrosoamino]propyl]-3-pyridinemethanol	-0.0443186	0.550681	-0.949337	-0.109341	-0.377587	-0.396973	1.02389	1.15388	1.83784	-0.97883	-1.66241	-0.0475043
4-[(Hydroxymethyl)nitrosoamino]-1-(3-pyridinyl)-1-butanone	2.19392	0.629364	-0.206436	-0.398844	0.912834	0.787478	-0.382431	-1.33911	-1.09529	-0.705342	0.260408	-0.656552
L-Glutamic acid 5-phosphate	1.00446	0.207167	0.923589	0.774544	0.736762	0.668158	-1.52614	-0.619648	0.642847	0.116118	-1.26397	-1.66389
L-3-Hydroxykynurenine	0.139366	-1.62705	0.848555	0.742253	0.659983	0.0720984	0.79934	-0.0760782	-0.446493	-1.92465	1.33987	-0.527199
Myristic acid	-1.2234	-0.832772	-0.685492	-0.561418	-0.988306	-1.26592	1.1163	0.740171	0.579369	0.828156	1.13535	1.15797
5-Phosphoribosylamine	0.654288	0.635095	0.968745	-0.535891	1.54056	1.32063	-0.857253	-0.574453	-0.305849	-1.39592	-1.30261	-0.147338
D-Ribulose 5-phosphate	1.2358	0.23473	1.16065	0.836403	0.69241	1.2123	-0.959577	-1.51246	-0.776828	-0.458404	-0.749201	-0.915815
Lidocaine	-0.461962	-1.41966	-0.337978	-0.266757	-0.787356	-1.16341	1.82166	1.15809	0.173732	0.646038	1.1256	-0.487999
L-Formylkynurenine	-0.765777	-0.8392	-0.864271	-0.879203	-0.820751	-0.875037	0.551893	0.438703	1.8601	1.62145	0.297899	0.274196
Dihydrobiopterin	0.0404192	0.344608	-0.957336	0.0245688	-1.69758	-1.21701	-0.325433	-0.452504	1.4616	1.54342	0.555976	0.679286
L-Cystine	-0.813728	-0.509883	-0.937153	-0.58391	-0.875821	-0.386686	1.79028	0.774959	-0.805601	0.116407	0.413828	1.81731
Anserine	0.532281	0.878176	-0.851949	-1.10731	0.157456	0.598091	0.362147	0.392806	-1.10501	-1.14481	-0.76383	2.05195
Palmitaldehyde	-0.729306	-0.237833	-1.19407	-0.957082	-0.114535	-0.338981	0.974783	1.21982	-0.414233	2.27997	-0.159561	-0.328979
5-phosphonooxy-L-lysine	-0.541074	-0.83626	1.33259	0.382109	-0.652338	0.68445	-0.274168	0.468673	-2.25958	0.78472	1.07225	-0.161367
Thymidine	-0.296113	1.07997	0.631811	-2.00014	-0.10446	0.123653	0.516166	1.60948	-0.996504	-0.890191	-0.395619	0.721943
Fucose 1-phosphate	1.30982	0.712747	-0.630415	-1.23285	-0.497822	-0.340767	0.746176	2.13638	-0.25274	-0.707603	-0.757828	-0.485096
Uridine	-0.141082	-0.510988	-1.236	-1.30216	-1.23906	-0.798017	0.392364	0.802784	1.30076	1.0125	1.26608	0.452826
gamma-Glutamylcysteine	0.725704	1.1179	0.784406	1.11604	0.791209	1.12118	-1.18782	-0.828688	-0.750765	-0.827293	-0.966151	-1.09572
Deoxyinosine	-0.893995	0.648945	-0.813252	-0.896208	-0.2755	0.0324627	0.720038	0.192665	-1.7837	0.348031	1.94303	0.777478
Galactosylglycerol	0.212814	0.698526	0.448957	1.06285	-1.29304	0.730365	0.12511	0.0208948	-1.50575	-0.39943	-1.54766	1.44637
Palmitoleic acid	-0.303091	-1.03648	-0.724836	-0.995834	-0.585966	-0.878812	0.0545607	-0.24962	1.744	1.74821	0.990906	0.236968
Nicotinate D-ribonucleoside	-0.720247	0.166883	-0.794438	0.106636	-0.0283893	-0.631675	1.73333	1.45346	-0.577726	-1.54671	-0.360358	1.19923
Glucosamine 6-phosphate	0.712507	-0.119934	0.490965	-1.59288	0.318854	-0.446562	-0.283216	0.107269	1.59866	1.47855	-1.10351	-1.16071
Fructose 6-phosphate L-cystine	0.396456	-0.262348	0.734078	-0.259551	0.222169	0.515955	-1.9484	-1.00922	1.20052	1.66938	-0.721049	-0.537988
Glyceric acid 1,3-biphosphate	0.358405	-0.813477	1.33557	0.907788	2.00455	-0.199504	-1.49738	-0.751717	-0.242356	-0.400222	0.0177037	-0.719364
Adenosine	-0.035789	-1.39487	-1.22406	-0.803458	0.814305	-0.116916	0.198114	-0.0510828	2.25869	-0.0527498	0.912061	-0.504244
Inosine	-0.599933	-0.781708	-0.583395	-1.03971	-0.595741	-0.91533	1.45192	1.33549	1.80745	-0.152791	0.376286	-0.302531
6-Phosphogluconate	0.746244	0.143086	2.07062	0.355595	0.623966	0.959953	-0.979727	-1.19811	-0.458398	-0.387034	-0.635952	-1.24024
Alpha-Linolenic acid	-0.296874	-0.344705	-0.207161	-1.32003	-0.940404	-0.582937	1.49144	2.29949	0.391382	-0.106367	-0.0629725	-0.320864
Linoleic acid	-1.14189	-1.15968	-0.965088	-0.584831	-0.634783	-0.478461	1.6431	1.52095	0.253144	1.11978	0.105766	0.32199
Guanosine	-0.51585	-0.479267	0.52927	-0.103062	-0.022345	0.495628	0.170679	-0.532381	-1.146	-0.383869	2.75706	-0.769866
Xanthosine	0.121001	0.479649	2.57617	-0.0788403	-0.828476	0.444249	-0.344021	-0.0524719	0.260441	-0.653904	-0.344778	-1.57902
9-Hydroxybenzo[a]pyrene-4,5-oxide	-1.32585	0.541567	-0.145323	-0.714189	-0.613656	-0.574422	-0.302773	0.710179	-0.185831	0.224058	-0.253137	2.63937
2-(Formamido)-N1-(5-phospho-D-ribosyl)acetamidine	1.31981	0.280546	-0.289267	1.37782	0.955991	0.52876	-0.815276	-0.129603	0.364496	-1.69731	-1.4536	-0.442356
Vitamin A	-0.907731	-1.34845	-0.0912008	-0.723275	-1.28464	-0.328769	1.57771	0.916204	0.423993	1.53435	-0.182784	0.414593
Sedoheptulose 1-phosphate	1.40651	-0.162649	-0.680498	0.179831	1.11064	-0.782494	-1.62246	-0.295277	0.571799	-0.715942	-0.645862	1.6364
Argininosuccinic acid	0.546369	0.699708	0.645323	0.261413	0.870665	-0.50662	-1.3692	-2.21664	-0.808325	0.807722	0.382491	0.687089
9,10-Epoxyoctadecenoic acid	-1.03512	0.41103	-1.60381	0.401327	0.0357126	1.17797	0.637569	0.509274	-0.503328	-1.15242	-0.614044	1.73583
5'-Methylthioadenosine	0.850205	-0.132667	1.07935	0.432948	0.453211	1.20794	-0.13361	-0.518205	0.618808	-0.27349	-1.98484	-1.59965
Sphingosine	-0.880499	-1.19669	0.539212	0.593763	-1.54469	-1.31513	1.34621	1.32603	-0.0376113	0.352952	0.36484	0.451617
GalNAc4S	0.698403	0.442198	0.660477	0.479763	0.404462	1.5685	-1.33305	-1.69785	0.373728	0.393782	-1.20876	-0.781657
N-Acetyl-D-Glucosamine 6-Phosphate	-1.06671	-0.032836	0.416884	-0.271307	-0.627482	1.45016	-1.25032	-0.439223	2.00953	0.866981	-0.610478	-0.445197
Eicosapentaenoic acid	-1.15089	-0.623029	-0.0215581	-0.982351	-0.507449	-1.05036	1.96641	1.36972	0.0831101	0.428259	-0.42998	0.918128
N-Acetylaspartylglutamic acid	-0.939391	-1.25678	-0.292179	-0.253644	0.0641511	-0.315138	-0.696649	-0.625319	1.9506	1.8537	0.391578	0.119068
Arachidonic acid	-1.05641	-0.748505	-1.01038	-1.08908	-1.00553	-0.348084	0.738018	1.70021	0.239771	0.479065	1.21653	0.884407
8,11,14-Eicosatrienoic acid	-1.28701	-0.867317	-0.673218	-0.36612	-0.290316	-1.40144	0.010316	1.30252	0.925523	0.0441086	1.22109	1.38186
Thymidine 3',5'-cyclic monophosphate	0.926919	1.89529	-0.0803864	-0.197528	0.719751	0.825532	0.103083	-0.779981	-1.09572	-1.82323	-0.109012	-0.384718
Glutathione	0.867703	0.695807	0.639467	0.941861	0.863188	1.11137	-1.37393	-1.27004	-0.278317	0.197289	-1.23629	-1.15811
dUMP	0.594649	0.0602428	1.37258	1.28769	0.107625	-1.11509	-0.156981	1.43204	-1.44308	-0.395341	-0.800941	-0.943382
16a-Hydroxydehydroisoandrosterone	-0.574494	-1.54381	1.51561	-1.18178	0.656653	0.339091	-0.546726	-0.934143	1.65229	0.315613	0.147467	0.154225
Arachidic acid	-0.126872	-1.74955	-0.383186	0.202665	-1.48993	-0.637422	0.882224	0.423177	-0.307861	0.393834	1.36994	1.42298
FGAR	0.870394	1.11301	-0.00260745	-0.0426275	0.831994	1.81164	-1.37654	-0.870815	-1.05323	-0.12212	-1.11733	-0.0417703
4-Hydroxyretinoic acid	1.62971	-0.531166	-2.10438	0.320223	-0.221847	-1.12524	-0.451823	0.557978	-0.0508137	0.193298	1.07739	0.706671
5,6-Epoxy-8,11,14-eicosatrienoic acid	-0.418297	0.182667	-1.84827	-0.113738	-1.28131	0.650324	1.75827	0.757138	-1.01448	0.52521	0.345781	0.456703
Allopregnane-3alpha	0.00507961	-0.144241	0.794488	1.08702	-1.27443	-1.31802	1.03484	1.12436	-1.55839	-0.684806	0.206178	0.727924
CMP	0.735681	-0.0624455	1.51203	0.751844	1.35141	0.706662	-1.25393	-1.31134	-0.155619	-0.389107	-0.813815	-1.07136
UMP	-0.0183648	-0.29808	1.48944	1.17535	1.11158	1.30649	-1.26988	-0.996669	-0.705496	-0.326634	-0.532732	-0.935001
N-Glycolylneuraminic acid	2.02915	0.29051	-0.710168	-0.21599	-0.410724	-0.453579	0.338471	-1.27541	-0.303183	1.821	-0.323256	-0.786815
cis-beta-D-Glucosyl-2-hydroxycinnamate	1.47126	-1.85419	0.309906	-0.353541	0.266736	-1.02033	0.271962	-1.52331	0.614807	0.562184	0.320048	0.934466
2,3-Epoxyaflatoxin B1	0.87209	-0.891907	-0.318191	-0.17121	-0.216708	-0.168498	2.06438	0.874945	-0.33698	-0.347944	0.555214	-1.91519
Docosahexaenoic acid	-0.870466	-0.630154	-1.48872	-0.737761	-0.459461	-0.869345	1.52527	0.823182	-0.185082	0.53039	1.11697	1.24517
D-Fructose 1,6-bisphosphate	-0.115528	-1.35247	0.199088	-0.404426	0.700755	-0.579193	-0.288175	-1.39286	1.2084	2.11503	0.243643	-0.334266
Lactosamine	1.86479	-0.290407	-0.0197228	-0.497312	0.300049	-0.834152	1.16736	0.0675202	0.015773	0.524716	-0.11975	-2.17887
Melibiitol	0.0409019	-0.038745	0.0347039	0.0812413	-0.585523	-1.04665	-0.959048	-0.797875	0.756557	1.84604	-1.04252	1.71091
Aflatoxin B1 diol	0.403449	1.20922	0.210806	0.337282	-0.131688	1.32219	-0.139701	0.329244	-0.0390948	0.15471	-2.38194	-1.27447
AMP	0.2507	0.0989289	1.28776	1.54279	0.758319	0.932582	-1.21211	-1.29983	-0.501835	0.146207	-1.05214	-0.951371
IMP	1.57776	0.087958	0.616013	0.880579	0.66947	0.915424	-1.41724	-1.07124	0.0931839	0.017546	-0.973118	-1.39634
11-Dehydrocorticosterone	1.40367	0.455701	-1.25077	-0.378664	-1.31297	-1.0468	0.875166	0.532506	-0.468869	-0.75222	0.437133	1.50611
GMP	0.734017	-0.635947	1.72077	1.38973	0.60037	0.731314	-1.22713	-1.16131	-0.151647	-0.708674	-0.479273	-0.81223
Phosphoribosyl formamidocarboxamide	-1.31988	1.38627	-1.60621	0.895427	0.654635	0.749973	0.338372	0.191882	-0.812401	1.01213	-0.651844	-0.838345
Orotidylic acid	0.694299	0.703908	0.482294	1.31328	0.747084	1.01917	-1.59985	-0.706969	-0.771253	0.414996	-1.10422	-1.19274
Prostaglandin G2	0.135622	-0.243599	0.10225	0.145263	-1.24875	-1.68055	-0.198079	-0.383186	-0.105051	-0.0595279	1.60019	1.93542
Sedoheptulose 1,7-bisphosphate;	0.454997	1.23102	-0.883651	-0.120251	-0.345096	1.24842	-1.02213	1.20528	0.36839	0.33992	-1.94145	-0.535439
6-Thioguanosine monophosphate	-0.0469117	-0.571612	0.491309	1.23658	2.44388	0.230824	-0.782678	-0.325576	-0.152294	-0.878884	-0.885931	-0.758707
Chondroitin	0.126251	0.806589	-0.252162	-0.695707	-1.01861	2.36568	-0.540255	-0.914058	1.16621	-0.241408	-0.778202	-0.0243264
Sphingosine 1-phosphate	1.07364	0.069919	-0.752398	0.0259758	-0.081515	-1.77215	1.26697	-0.0166273	-0.849809	1.72853	0.189083	-0.881618
7-Dehydrodesmosterol	-0.985009	-1.05836	-0.870539	0.813988	-1.66469	-0.327787	-0.172555	1.00334	0.935417	1.31504	0.0267356	0.984415
S-Lactoylglutathione	0.540822	-0.395653	-0.149662	0.203258	-0.411705	1.52576	0.123024	-1.17786	-1.84118	1.40851	0.861362	-0.686672
dCDP	1.36286	1.79293	-0.419749	0.059255	0.143505	0.261647	0.179866	0.591962	-1.72211	-1.38036	-0.551456	-0.318354
dUDP	1.95405	1.50117	-0.514991	0.0998551	0.622572	-0.450768	-1.24916	-0.228579	0.4318	-0.319824	-0.445176	-1.40094
Phosphoribosyl pyrophosphate	0.893111	-1.40162	-0.631245	-0.641877	0.937716	-1.22084	1.14654	0.643363	-0.523353	-0.65746	1.61199	-0.156327
1-Phosphatidyl-D-myo-inositol	2.02592	-0.538658	-0.307052	0.727493	0.0473319	1.60614	-1.18938	-0.100389	-0.140613	-0.169778	-0.935986	-1.02503
Chenodeoxycholic acid	-0.277726	-0.768388	-0.824084	-0.306452	-0.625579	-0.621929	0.427085	-0.402904	-0.332517	-0.300447	1.78909	2.24385
6-Methylthioguanosine monophosphate	0.639502	1.63635	0.0695083	-1.25804	-0.064876	1.36887	0.886271	-0.276888	-1.38852	-0.579419	0.111608	-1.14436
LPA(P-16:0e/0:0)	1.13416	0.389155	-1.38406	-1.21479	-0.843189	-1.34478	0.105622	1.44881	0.411687	-0.11731	1.13006	0.284619
L-Palmitoylcarnitine	0.353889	0.130379	-0.342317	0.0493824	-0.487812	-2.07062	2.12287	-0.0716171	0.0950865	-0.0540501	-0.771245	1.04606
CDP	0.711587	0.159907	1.1319	0.882572	1.03548	1.4235	-1.05921	-1.3347	-0.696009	-0.367906	-0.890525	-0.996586
UDP	0.925243	0.197478	1.23624	0.944181	0.979151	0.811301	-1.52332	-1.41168	-0.159828	-0.207665	-0.692868	-1.09824
Cholate	0.140729	0.963296	-1.2298	0.505107	-0.73038	-0.384387	2.35368	0.29941	-1.3518	-0.298873	-0.237729	-0.029249
LPA(0:0/16:0)	-1.0025	-0.964715	-0.157511	-0.948518	-0.828963	-0.547745	0.648299	0.855617	-0.209248	-0.273431	1.75704	1.67167
ADP	0.854657	-0.157121	1.10243	0.918698	0.807864	0.776664	-1.53771	-1.56339	0.402264	0.272141	-0.688826	-1.18767
3a,7a,12a-Trihydroxy-5b-cholestan-26-al	-0.678076	-0.453342	-0.223879	-0.274831	-0.671749	-0.800724	0.859063	0.45184	-0.579242	-0.567728	0.204666	2.734
LPA(0:0/18:1(9Z))	-0.309839	-0.868908	-0.737898	-0.6096	-0.633906	-0.870685	0.692648	1.21128	-0.654934	-0.502188	1.48008	1.80395
GDP	0.844156	-0.171605	1.18199	0.935407	0.65572	1.08622	-1.13765	-1.79031	0.348515	-0.161649	-0.644916	-1.14588
CDP-ethanolamine	-1.16306	0.323837	0.947778	-0.609275	0.0495121	0.296128	0.0832833	0.38569	-0.488101	-0.973808	-1.18405	2.33207
Estrone glucuronide	0.0147525	0.0669142	1.51707	1.91459	-1.19533	-1.06103	-0.710528	-0.622167	0.446814	0.813202	-0.690644	-0.493652
Chenodeoxycholic acid glycine conjugate	0.876895	0.258507	0.376094	-0.13698	-1.01422	-1.85722	0.0835813	1.74834	-0.44423	-0.213836	1.20249	-0.87942
3a,7a,12a-Trihydroxy-5b-cholestanoic acid	0.599863	-1.91801	-0.0596611	0.637966	-1.11799	1.46502	0.103988	-0.97883	-0.376832	0.900721	-0.319437	1.06321
Androsterone glucuronide	-0.287025	-0.464825	-0.458851	-0.809473	-1.70763	-0.783247	1.35682	1.17136	1.11845	-0.571938	0.226425	1.20994
Cholesterol sulfate	0.192465	0.80284	0.219729	0.403424	-1.62587	-1.08497	1.21235	1.76606	-0.694822	0.244104	-0.968203	-0.46711
dUTP	1.29907	-0.0926318	-0.361982	-1.00999	-0.778783	1.53366	-0.976742	1.84687	-0.408293	0.0920443	-0.556088	-0.587144
Retinoyl b-glucuronide	1.40306	0.525222	0.0175836	1.67334	-0.851423	-0.137037	-1.56537	-1.06452	0.959943	0.145138	-0.745064	-0.360876
LysoPC(15:0)	-1.03337	-0.825786	0.871361	0.485889	-0.28199	-1.50106	-0.0226485	-1.09514	0.419903	1.80877	0.0461453	1.12793
dTTP	0.822291	0.557128	1.58352	0.413062	1.19089	0.712981	-0.901731	-0.840216	-0.423421	-1.37567	-0.4782	-1.26063
CTP	0.61087	0.160423	0.739081	0.854268	1.66329	0.862876	-1.17941	-1.73175	-0.00426805	-0.598721	-0.445455	-0.931203
UTP	1.17279	-0.110861	0.671565	0.433885	1.22581	1.00348	-1.40304	-1.95102	-0.427001	0.196505	-0.143654	-0.668462
CDP-choline	0.137391	-0.0209722	0.894496	-2.17867	0.807329	0.537069	0.276773	-0.62212	0.193815	-0.465575	1.57647	-1.13601
dATP	1.00468	0.462682	0.552904	0.197206	1.73376	0.387874	0.308189	-0.424309	-0.463737	-0.623828	-1.07733	-2.05808
LysoPC(16:0)	-0.982026	-0.49772	-1.19166	0.418886	-0.520936	-1.12164	1.03903	1.20668	-0.722299	1.12718	-0.261095	1.50561
Raffinose	-1.04619	-0.720233	0.21018	1.16001	-0.0406281	1.64261	-0.401428	-0.329645	-1.18429	0.113964	1.60825	-1.01259
Taurocholic acid	0.65802	-1.14177	-1.26207	-0.861971	-0.323052	-0.83595	-0.477511	1.12686	1.22309	1.0061	-0.484279	1.37253
LysoPC(18:2(9Z,12Z))	0.254835	-1.1015	-0.750163	0.0440136	-1.1417	-1.64647	0.511568	-0.333626	0.534603	1.0502	1.45844	1.1198
LysoPC(18:1(9Z))	0.767838	1.85229	-0.167746	-0.408433	-1.44873	1.01778	0.567372	0.39197	-0.115841	-0.406316	-1.69372	-0.356459
GTP	1.12368	-0.094286	0.819147	-0.158555	1.36982	0.555083	-1.37456	-2.08981	-0.136974	0.31444	0.294075	-0.622059
LysoPC(18:0)	-0.791658	2.07361	-1.19786	-0.00371891	-0.828194	-0.458727	1.04496	-1.12827	-0.4844	0.788935	0.624509	0.360814
Uridine diphosphate xylose	0.685451	-0.11948	0.00314193	0.417166	0.0877381	-0.39479	-0.842009	-0.997108	-0.535704	2.75847	-0.61543	-0.447444
C16 Cer	0.583677	1.61032	0.0135202	-0.731371	-1.22862	-1.8179	-0.160542	0.429043	-0.813937	0.508841	0.419805	1.18715
ADP-ribose	-0.0164597	-0.221824	-0.16096	-0.0642792	-0.886586	-0.534051	-0.352145	-0.871367	1.61361	2.34657	-0.922459	0.06995
dTDP-glucose	0.856662	0.688189	0.651091	-0.232199	1.57178	0.821969	-1.79237	-1.13097	0.144667	0.186209	-1.06084	-0.704177
C18 Cer	0.289587	-1.75126	1.39398	0.645716	-0.906191	-0.901627	1.30009	1.06321	-0.813884	-0.415237	-0.264404	0.360012
Uridine diphosphate glucose	-0.274285	-0.961252	0.286453	0.160345	-0.0804741	0.956434	-1.01623	-1.44236	1.29616	1.94652	-0.506573	-0.364734
LysoPC(22:2(13Z,16Z))	1.14353	-0.297724	-0.18521	-1.27004	-0.636929	-1.6859	0.185211	1.87135	0.185768	0.768674	-0.560768	0.482044
Uridine diphosphate glucuronic acid	0.414341	-0.417215	0.703806	0.828356	0.613971	0.602218	-1.337	-1.59839	0.728048	1.39286	-1.13317	-0.797827
Bilirubin	-0.135991	-1.13139	0.956808	-0.577481	-0.243782	-0.552635	-0.298743	-1.22271	0.0666644	0.347382	0.282157	2.50972
GDP-L-fucose	1.06882	0.180441	0.796723	0.546311	-0.602811	-1.4078	-0.997142	-0.774692	-0.271736	1.74566	-1.08811	0.804343
GDP-mannose	1.00222	-1.12993	0.737698	0.563351	0.837184	0.860397	-0.813843	-1.58884	-0.429374	1.35246	-0.343566	-1.04775
Uridine diphosphate-N-acetylglucosamine	-0.638138	-0.989759	0.725025	1.04906	0.518739	0.558526	-1.44382	-1.29786	1.02555	1.44569	-0.619697	-0.333319
Oxidized glutathione	-0.343682	-0.938931	1.11418	1.10354	0.220972	0.469094	-1.33704	-1.33099	1.12608	1.20572	-0.927763	-0.361188
Cytidine monophosphate N-acetylneuraminic acid	0.0272652	-0.0359994	0.785849	0.607516	1.05074	0.694163	-1.72553	-1.7405	0.91824	0.723161	-0.335362	-0.969542
PE(14:0/14:0)	0.918822	0.669586	-1.38025	-0.523057	-0.874965	0.0161883	0.601536	-0.468175	2.22579	0.193265	-1.03573	-0.343009
Phosphatidylinositol-3,4,5-trisphosphate	0.500558	0.189264	0.905528	-1.58676	-0.794764	-1.55353	-0.364113	0.584836	0.613509	1.8218	-0.393483	0.0771571
SM(d18:1/12:0)	1.36453	1.14638	0.0641719	1.00354	0.36701	-1.21501	0.065746	-0.478013	-0.594095	0.960972	-1.55145	-1.13379
C24:1 Cer	0.53712	1.16783	-0.270328	-1.25372	0.882572	0.956458	-0.142816	-1.54953	0.127325	-0.423458	1.2865	-1.31795
PA(16:0/16:0)	2.33058	1.61145	-1.28124	-0.443415	-0.337895	-0.403891	-0.0597534	0.0282166	-0.709733	0.0881839	-0.443387	-0.379109
C24 Cer	1.01476	1.04223	0.320157	-0.976259	0.28538	-0.171981	-2.05576	1.37178	0.426573	-0.849034	0.354424	-0.762273
NADH	0.466602	0.740669	0.877043	1.34367	1.19391	0.442405	-1.6081	-1.08192	-0.187411	-0.0750688	-1.12919	-0.982614
Stachyose	-0.594796	-0.0442742	-0.315883	-1.48634	1.1511	-0.926614	-0.159098	0.821939	-0.510875	-0.767784	1.95871	0.87392
PA(16:0/18:2(9Z,12Z))	0.552768	-0.366229	1.16265	-0.355395	-1.26237	-0.357673	-1.78616	0.0774192	-0.0824522	1.7619	0.975235	-0.319697
PE(14:0/P-18:1(11Z))	2.26718	0.503056	-0.878915	0.0956679	-0.713884	-0.537645	-0.935757	1.023	0.524176	-0.656494	-1.10686	0.416478
PE(14:1(9Z)/18:4(6Z,9Z,12Z,15Z))	0.262583	-0.619403	-0.272844	0.699711	-0.743792	-0.863495	2.31201	0.51003	0.949468	-0.703713	-1.27073	-0.259832
PE(14:0/18:2(9Z,12Z))	0.320684	0.871112	-1.24063	0.0744233	-0.896922	0.56241	-0.723265	1.15162	1.08643	0.992186	-1.82119	-0.376853
PC(14:1(9Z)/15:0)	2.30033	1.33231	0.536951	0.350329	-0.387491	0.109881	-0.689024	-0.796913	-0.290669	-0.685992	-0.653638	-1.12607
PE(18:4(6Z,9Z,12Z,15Z)/P-16:0)	0.77105	0.418455	-2.30547	-0.620654	-0.931106	0.116578	-0.275514	0.294067	-0.171904	1.13391	1.47026	0.100338
CE(22:6(4Z,7Z,10Z,13Z,16Z,19Z))	1.50131	-0.20707	-0.579617	-1.59957	-0.708247	0.14402	-0.626347	0.964768	-0.538784	1.69602	0.607371	-0.653843
PE(18:3(6Z,9Z,12Z)/P-16:0)	2.14625	1.38512	0.805338	-0.381931	-0.136066	0.163788	0.0225249	-0.585908	-1.38076	-0.679514	-0.680766	-0.678081
PE(15:0/18:3(6Z,9Z,12Z))	0.292506	0.530482	-0.339477	-1.21845	-1.09784	-0.951091	-0.66426	0.289547	0.0491618	0.331619	2.49067	0.287132
PE(16:1(9Z)/P-18:1(11Z))	2.21892	1.27902	0.223231	-0.0202607	-0.222325	0.711328	-1.0826	-0.603003	-1.09627	-0.587788	0.0456602	-0.865909
PE(16:0/P-18:1(11Z))	1.99816	1.85908	0.228652	0.265483	0.0199198	-0.219341	-0.107523	-0.685829	-1.08096	-0.748029	-0.758898	-0.770725
PE(14:0/20:4(5Z,8Z,11Z,14Z))	0.0162546	-0.661501	-0.986381	-2.11711	-0.434895	1.36653	-0.350764	0.844403	-0.120803	1.12917	0.830929	0.484167
PE(14:0/20:3(5Z,8Z,11Z))	0.196135	1.02082	-1.53378	-0.0253622	-0.809984	0.499936	-0.197133	-0.103111	1.05245	1.763	-1.5058	-0.357166
PC(14:1(9Z)/P-18:1(11Z))	2.08499	-0.0863456	-0.166087	-0.312568	0.151505	1.4287	-1.96552	0.226639	-0.210078	-0.574893	-0.270865	-0.305479
PE(14:0/20:2(11Z,14Z))	1.38724	0.727136	0.782278	0.561516	0.847015	0.932514	-1.13682	-1.1691	0.15523	-0.729643	-1.04018	-1.31718
PC(15:0/16:1(9Z))	2.06913	1.56964	0.0325816	0.349667	0.272965	0.380518	-0.563239	-0.868625	-0.905643	-1.13437	-0.673477	-0.529149
PE(18:4(6Z,9Z,12Z,15Z)/P-18:1(11Z))	2.36308	0.746254	-0.411722	-0.0876928	0.646395	0.22387	-0.979282	-0.889047	-0.0971649	0.462851	-0.611017	-1.36652
3-O-Sulfogalactosylceramide (d18:1/12:0)	-1.25148	0.993797	-0.839459	-1.88728	-0.579699	-0.399334	0.738407	0.375016	1.25085	-0.0254493	1.0503	0.574328
PE(18:1(11Z)/P-18:1(11Z))	2.19651	0.935731	0.36666	-0.0519949	0.160317	0.477428	-0.470462	0.191029	-1.19125	-1.54591	-0.165354	-0.902713
PC(14:0/18:1(11Z))	2.20342	1.10498	-0.205414	0.679851	-0.280405	-1.03822	-0.00680896	-0.0310678	-1.55309	-0.841372	0.25007	-0.281945
PE(14:1(9Z)/22:6(4Z,7Z,10Z,13Z,16Z,19Z))	0.608966	-0.659484	-0.507215	0.499155	-0.670934	-0.00294642	-0.372062	-1.41009	0.227046	0.828982	-0.899879	2.35846
PE(14:0/22:5(4Z,7Z,10Z,13Z,16Z))	0.783308	1.14792	0.622977	1.05659	1.2145	0.445482	-1.30198	-1.06603	-0.19848	-0.309913	-1.36635	-1.02804
PC(18:4(6Z,9Z,12Z,15Z)/P-16:0)	1.80972	1.41099	-0.338745	-0.598916	-0.215264	-1.36136	0.184324	0.576165	-0.629567	-1.53062	0.258474	0.434797
PC(15:0/18:4(6Z,9Z,12Z,15Z))	1.75137	0.966491	0.295245	0.267128	1.07911	0.633629	-0.474311	-0.817736	-1.26184	-1.49087	-0.233344	-0.714865
PC(15:0/18:3(6Z,9Z,12Z))	2.47	0.518452	-0.609966	-0.4585	1.11692	0.637707	-0.633047	-0.421381	-0.824184	-0.662381	-0.40102	-0.732599
PE(14:1(9Z)/20:5(5Z,8Z,11Z,14Z,17Z))	0.0766604	-1.27185	-0.638444	-2.00422	0.623594	-0.00212837	1.08766	1.07237	-0.911272	0.432182	0.637016	0.898427
PC(15:0/18:2(9Z,12Z))	2.40632	0.793099	0.401732	-0.190053	0.265593	0.581405	-0.430942	-0.691977	-1.22506	-1.12375	-0.0487571	-0.737612
PE(14:0/20:5(5Z,8Z,11Z,14Z,17Z))	2.69118	1.00263	-0.464596	-0.982339	0.240923	0.216321	-0.326183	-0.600588	-0.814649	-0.408267	-0.189346	-0.365091
NADPH	0.990073	-1.41614	0.898559	0.64828	0.774634	1.09902	-1.18711	-0.779168	0.227374	0.194094	0.229736	-1.67936
PE(O-16:1(1Z)/22:6(4Z,7Z,10Z,13Z,16Z,19Z))	1.63481	0.448786	0.654106	0.569673	0.838118	0.699057	-1.05289	-1.17186	-0.113068	0.166658	-1.54477	-1.12862
PC(14:1(9Z)/20:5(5Z,8Z,11Z,14Z,17Z))	1.93465	-0.0992332	0.713402	-0.469383	1.40508	-0.21264	-1.04621	-0.652248	0.852714	-1.22577	-0.480842	-0.719527
PE(20:4(5Z,8Z,11Z,14Z)/P-18:1(11Z))	2.53559	0.514621	-0.748273	-0.79342	0.0670334	-0.56419	-0.328138	-0.0806086	-0.928579	-0.978476	0.719566	0.584868
PC(14:0/20:5(5Z,8Z,11Z,14Z,17Z))	0.0460297	2.01565	-0.599541	0.432854	0.465359	0.613191	-1.85284	0.711196	-0.902319	-0.800519	-0.508101	0.379043
PE(O-18:1(1Z)/20:4(5Z,8Z,11Z,14Z))	2.49506	0.655779	0.0108407	-0.454312	0.547487	0.467138	-0.314349	-0.431232	-1.49359	-0.983471	-0.170158	-0.329198
PC(14:0/20:4(5Z,8Z,11Z,14Z))	2.08304	0.171225	0.035056	-1.10206	-0.307175	0.99197	-0.0674713	-0.043979	-1.75361	-0.312121	-0.593045	0.898184
PE(16:1(9Z)/22:6(4Z,7Z,10Z,13Z,16Z,19Z))	-0.726255	1.93881	0.462244	1.5659	0.461367	0.261291	-0.998555	-0.92527	-0.500336	0.0284827	-1.24942	-0.318256
PE(16:0/22:6(4Z,7Z,10Z,13Z,16Z,19Z))	0.820553	0.0581473	0.0700237	0.41543	0.791444	0.372378	-0.915836	-1.39197	0.686958	1.66461	-1.12046	-1.45127
PC(15:0/20:5(5Z,8Z,11Z,14Z,17Z))	1.91312	-0.0997374	-0.319763	-0.786589	1.25133	1.00431	-0.341223	-0.860824	-1.42287	-0.926841	0.0495827	0.539511
PC(14:1(9Z)/22:6(4Z,7Z,10Z,13Z,16Z,19Z))	0.168743	1.40324	-0.685708	0.260258	-0.274288	-1.72901	-1.25738	1.58582	0.960841	-0.603578	0.0551465	0.115912
PC(14:0/22:6(4Z,7Z,10Z,13Z,16Z,19Z))	2.39701	0.615612	-1.10625	-0.761176	0.0629886	0.8368	-0.36894	-0.248123	-0.228301	0.424332	-1.36852	-0.255434
PE(22:4(7Z,10Z,13Z,16Z)/P-18:1(11Z))	1.64303	0.0134785	1.07561	-0.533149	1.68663	0.637824	-0.956229	-0.614287	-0.454618	-0.724103	-0.813052	-0.96113
PC(14:0/22:5(4Z,7Z,10Z,13Z,16Z))	1.59937	0.118082	0.0622314	-0.377241	1.42862	-0.100147	-0.828227	1.28282	-1.67293	-0.23378	-0.977288	-0.301508
Flavin adenine dinucleotide	0.609775	-2.08027	-0.0122609	0.929331	0.175286	-0.117766	-1.02053	-1.14065	0.547902	1.33522	-0.190573	0.964537
PC(18:1(9Z)/18:1(9Z))	2.13948	0.244098	-0.467778	-1.2099	1.63637	0.451383	-0.355514	-0.737794	-0.405008	-0.595537	0.0770927	-0.77689
PE(18:2(9Z,12Z)/22:6(4Z,7Z,10Z,13Z,16Z,19Z))	0.785126	-0.476216	0.310737	-0.169527	-0.441275	-2.34863	0.579851	0.675883	0.394702	-0.273639	-0.708747	1.67173
PC(14:0/22:1(13Z))	2.36577	0.460629	0.252778	-0.131132	0.14773	-1.2857	-0.987992	-0.414724	-0.463698	-1.026	1.00672	0.0756286
PE(18:1(11Z)/22:6(4Z,7Z,10Z,13Z,16Z,19Z))	1.11617	-0.0250008	0.709737	0.584291	0.94862	0.149262	-1.48392	-1.42485	0.834121	0.286639	0.029819	-1.72489
PS(18:0/18:1(9Z))	2.23266	1.40262	0.448119	0.458298	-0.293933	-0.122179	-0.866856	-1.32557	-0.499489	-0.277447	-0.451158	-0.705062
PC(15:0/22:6(4Z,7Z,10Z,13Z,16Z,19Z))	1.98473	1.2256	-0.162249	0.0496	-0.0478367	0.754757	-0.48851	-1.24228	-0.340351	-0.104461	0.11354	-1.74254
PC(16:1(9Z)/22:6(4Z,7Z,10Z,13Z,16Z,19Z))	-0.437022	-0.566117	0.024764	0.495922	-1.69856	-0.796613	0.663658	0.656647	-0.169032	1.28028	-1.14715	1.69323
PS(18:0/20:4(8Z,11Z,14Z,17Z))	2.14488	0.743131	-0.525752	-0.896687	-0.763575	-0.879382	0.235009	0.308797	-0.894441	-1.0679	0.94951	0.646406
PC(14:0/24:1(15Z))	1.39049	0.598948	-0.534803	-0.87354	-1.53329	0.968022	1.52402	0.226321	0.278644	-0.59093	-0.220444	-1.23344
PS(18:0/20:0)	1.76109	1.36862	0.318669	0.586501	-0.157824	0.38446	-1.22133	-0.686513	-0.200729	0.394746	-1.31114	-1.23654
PC(22:0/P-18:1(11Z))	0.770917	1.66298	-0.321247	1.34532	0.742637	0.459125	-0.502771	-0.56129	-0.622443	-1.35009	-1.47093	-0.152206
PE(22:2(13Z,16Z)/22:6(4Z,7Z,10Z,13Z,16Z,19Z))	-0.0822104	1.06586	-1.59231	1.06507	-0.491153	1.50584	-0.468651	-0.394573	-1.67572	0.441402	0.541401	0.0850534
PE(20:4(5Z,8Z,11Z,14Z)/24:1(15Z))	1.47672	0.224703	-0.456276	-1.7778	1.63055	0.267907	-1.48059	0.0435004	-0.566267	0.0999026	0.282212	0.255439
PC(24:1(15Z)/P-18:1(11Z))	1.83461	0.727714	0.245604	-0.551266	1.23885	0.680548	-0.219577	-0.195179	-1.77189	-1.01163	-0.401665	-0.576107
PC(24:0/P-18:1(11Z))	2.02896	0.795109	-1.79003	-0.84467	0.629307	-0.00158575	0.0162215	-0.929999	0.0784069	0.744608	-0.0110902	-0.715232
PC(20:2(11Z,14Z)/22:6(4Z,7Z,10Z,13Z,16Z,19Z))	0.355386	-1.1496	-0.567476	-0.358334	0.731867	-0.109325	-1.38076	-0.412219	1.71924	1.76971	0.0255099	-0.623999
PC(20:5(5Z,8Z,11Z,14Z,17Z)/24:1(15Z))	0.429307	-0.404276	-0.2669	-0.228399	-0.177702	1.22529	-1.41498	1.92771	-0.714674	1.19016	-1.03277	-0.532764
Galabiosylceramide (d18:1/24:0)	1.67066	0.752436	-1.0784	-0.540257	-0.453669	1.37021	-1.26499	0.000439453	-0.521653	0.0192652	1.07912	-1.03317
(2E)-Tetradecenoyl-CoA	-0.474593	0.0130264	1.13181	-1.06109	-1.85145	-0.211048	-0.00713622	-0.28467	0.744359	-0.00691726	-0.0555414	2.06325

## Sheet: ions
ionIdx	ionMz	ionActive	ionAverageInt	ionQualTIC	Top annotation name	Top annotation ids	Top annotation formula	Top annotation ion	Top annotation score
1	59.0139	1	1.34393e+06	0.921692	Acetic acid	C00033; CHEBI:15366; HMDB0000042; HMDB00042	C2H4O2	-H(-)	100
2	61.0294	1	2799.34	0.589438	Ethylene glycol	C01380; CHEBI:30742; HMDB0032262; HMDB32262	C2H6O2	-H(-)	100
3	71.014	1	64273.4	0.953082	Pyruvaldehyde	C00546; CHEBI:17158; HMDB0001167; HMDB01167	C3H4O2	-H(-)	100
4	72.9932	1	2932.62	0.693119	Glyoxylic acid	C00048; CHEBI:16891; HMDB0000119; HMDB00119	C2H2O3	-H(-)	100
5	73.0297	1	13653.6	0.809625	Propionic acid	C00163; C00937; CHEBI:17167; CHEBI:30768; HMDB0000237; HMDB0006458; HMDB00237; HMDB06458; HMDB06949	C3H6O2	-H(-)	100
6	74.0248	1	37672.7	0.865854	Propenoic acid C3:1	C00037; C00546; CHEBI:15428; CHEBI:17158; HMDB0000123; HMDB0001167; HMDB00123; HMDB01167	C2H5NO2; C3H4O2	-H(-); -H(-) [+3]	100
7	75.0088	1	12256.2	0.885321	Glycolate	C00160; CHEBI:17497; HMDB0000115; HMDB00115; HMDB03035	C2H4O3	-H(-)	100
8	80.9651	1	9507.82	0.381204	Sulfurous acid	C00094; CHEBI:48854; HMDB0034829; HMDB34829	H2O3S	-H(-)	100
9	86.0248	1	18588.8	0.81049	Dehydroalanine	C02218; CHEBI:17123; HMDB0003609; HMDB03609; HMDB06356	C3H5NO2	-H(-)	100
10	87.0087	1	100150	0.907391	Pyruvate	C00022; C00222; CHEBI:17960; CHEBI:32816; HMDB0000243; HMDB0011111; HMDB00243; HMDB11111; HMDB11666	C3H4O3	-H(-)	100
11	87.0451	1	11472.2	0.812447	Butyric acid	C00246; CHEBI:30772; HMDB0000039; HMDB00039	C4H8O2	-H(-)	100
12	88.0404	1	369987	0.960395	Alanine	C00041; C00099; C00213; CHEBI:15611; CHEBI:16958; CHEBI:16977; HMDB0000056; HMDB0000161; HMDB0000271; HMDB00056; HMDB00161; HMDB00271	C3H7NO2	-H(-)	100
13	89.0246	1	3.42804e+06	0.933692	Lactate	C00184; C00186; C00256; C01013; CHEBI:16016; CHEBI:33404; CHEBI:341; CHEBI:422; HMDB0000190; HMDB0000700; HMDB0001311; HMDB0001882; HMDB00171; HMDB00190; HMDB0062492; HMDB00700; HMDB01311; HMDB01882; HMDB03328; HMDB62492	C3H6O3	-H(-)	100
14	91.0401	1	20415.9	0.688658	Glycerol	C00116; CHEBI:17522; HMDB0000131; HMDB00131	C3H8O3	-H(-)	100
15	96.9693	1	411184	0.975425	Phosphoric acid	C00009; CHEBI:26078; HMDB0002142; HMDB02142	H3O4P	-H(-)	100
16	99.045	1	6353.21	0.699147	Glutaral	C12518; CHEBI:64276; HMDB0029599; HMDB29599	C5H8O2	-H(-)	100
17	101.025	1	67531.3	0.946097	2-Ketobutyric acid	C00109; C00164; C00232; C00349; C06002; CHEBI:15344; CHEBI:16256; CHEBI:16265; CHEBI:27821; CHEBI:30831; HMDB0000005; HMDB0000060; HMDB00005; HMDB0001172; HMDB0001259; HMDB0002217; HMDB00060; HMDB01172; HMDB01259; HMDB02217; HMDB06544	C4H6O3	-H(-)	100
18	102.056	1	115139	0.954898	Gamma-Aminobutyric acid	C00334; C01026; C01205; C02356; C03284; C12518; CHEBI:16320; CHEBI:16865; CHEBI:17724; CHEBI:33094; CHEBI:35619; CHEBI:64276; HMDB0000092; HMDB0000112; HMDB0000452; HMDB0002166; HMDB0002299; HMDB00092; HMDB00112; HMDB0029599; HMDB00452; HMDB00581; HMDB02166; HMDB02299; HMDB05815; HMDB29599	C4H9NO2; C5H8O2	-H(-); -H(-) [+3]	100
19	103.004	1	11393	0.443287	Hydroxypyruvate	C00168; C00383; C01146; CHEBI:16992; CHEBI:30794; CHEBI:30841; HMDB0000691; HMDB0001352; HMDB0006938; HMDB00691; HMDB01352; HMDB06781; HMDB06938	C3H4O4	-H(-)	100
20	103.04	1	288996	0.853271	2-Hydroxybutyric acid	C01089; C05984; C06001; CHEBI:1148; CHEBI:17066; CHEBI:20067; CHEBI:37373; HMDB0000008; HMDB0000011; HMDB0000023; HMDB0000357; HMDB00008; HMDB00011; HMDB00023; HMDB00357; HMDB00435	C4H8O3	-H(-)	100
21	104.036	1	88822.7	0.91175	Serine	C00065; C00740; CHEBI:16523; CHEBI:17115; HMDB0000187; HMDB0003406; HMDB00187; HMDB00589; HMDB03406	C3H7NO3	-H(-)	100
22	105.019	1	5712.96	0.650917	D-Glyceric acid	C00258; CHEBI:32398; HMDB0000139; HMDB00139	C3H6O4	-H(-)	100
23	108.013	1	36908	0.879861	Hypotaurine	C00519; CHEBI:16668; HMDB0000965; HMDB00965	C2H7NO2S	-H(-)	100
24	109.03	1	3309.65	0.707782	Catechol	C00530; CHEBI:17594; HMDB0002434; HMDB02434	C6H6O2	-H(-)	100
25	109.041	1	7048.38	0.659269	Imidazole-4-acetaldehyde	C05130; CHEBI:27398; HMDB0003905; HMDB03905; HMDB06237	C5H6N2O	-H(-)	100
26	110.072	1	6702.45	-0.321096	Histamine	C00388; CHEBI:18295; HMDB0000870; HMDB00870	C5H9N3	-H(-)	100
27	111.02	1	28914.3	0.748182	Uracil	C00106; CHEBI:17568; HMDB0000300; HMDB00300	C4H4N2O2	-H(-)	100
28	112.04	1	8361.27	0.606402	1-Pyrroline-2-carboxylic acid	C00530; C03564; CHEBI:17594; CHEBI:36761; HMDB0002434; HMDB0006875; HMDB02434; HMDB06875	C5H7NO2; C6H6O2	-H(-); -H(-) [+3]	100
29	113.036	1	13980	0.896434	Dihydrouracil	C00429; C02512; CHEBI:15901; CHEBI:16934; HMDB0000076; HMDB00076; HMDB0060245; HMDB60245	C4H6N2O2	-H(-)	100
30	114.056	1	210589	0.949462	Proline	C00148; C00763; C18170; CHEBI:16313; CHEBI:17203; CHEBI:30322; HMDB0000162; HMDB0003411; HMDB0012880; HMDB00162; HMDB03411; HMDB12880	C5H9NO2	-H(-)	100
31	115.004	1	93286.5	0.920297	Fumarate	C00122; CHEBI:18012; HMDB0000134; HMDB00134	C4H4O4	-H(-)	100
32	115.04	1	18778.3	0.870404	Ketovaline	C00141; CHEBI:16530; HMDB0000019; HMDB00019; HMDB04260	C5H8O3	-H(-)	100
33	115.05	1	3468.86	0.827707	Diacetylhydrazine	C00530; C03564; C16622; CHEBI:17594; CHEBI:36761; HMDB0002434; HMDB0006875; HMDB0060496; HMDB02434; HMDB06875; HMDB60496	C4H8N2O2; C5H7NO2; C6H6O2	-H(-); -H(-) [+3]; -H(-) [+6]	100
34	116.035	1	8114.61	0.74133	L-Aspartate-semialdehyde	C03508; CHEBI:40673; HMDB0006454; HMDB06454	C4H7NO3	-H(-)	100
35	116.047	1	3792.57	0.778808	Guanidinoacetic acid	C00429; C00581; C02512; CHEBI:15901; CHEBI:16344; CHEBI:16934; HMDB0000076; HMDB0000128; HMDB00076; HMDB00128; HMDB0060245; HMDB60245	C3H7N3O2; C4H6N2O2	-H(-); -H(-) [+3]	100
36	116.072	1	182298	0.942511	Betaine	C00183; C00719; CHEBI:16414; CHEBI:17750; HMDB0000043; HMDB0000883; HMDB00043; HMDB00883; HMDB34366	C5H11NO2	-H(-)	100
37	117.019	1	141810	0.94452	Succinate	C00042; C02170; CHEBI:15741; CHEBI:30860; HMDB0000202; HMDB0000254; HMDB00202; HMDB00254	C4H6O4	-H(-)	100
38	118.051	1	170200	0.845449	Threonine	C00141; C00188; CHEBI:16530; CHEBI:16857; HMDB0000019; HMDB0000167; HMDB00019; HMDB00167; HMDB04260	C4H9NO3; C5H8O3	-H(-); -H(-) [+3]	100
39	119.035	1	113591	0.509603	Purine	C15587; CHEBI:17258; HMDB0001366; HMDB01366	C5H4N4	-H(-)	100
40	119.05	1	7402.04	0.81303	Phenylacetaldehyde	C00601; CHEBI:16424; HMDB0006236; HMDB06236	C8H8O	-H(-)	100
41	120.013	1	3911.28	0.431763	Cys	C00097; CHEBI:17561; HMDB0000574; HMDB00574	C3H7NO2S	-H(-)	100
42	120.996	1	9530.14	0.891396	3-Mercaptolactate	C05823; HMDB0002127; HMDB02127	C3H6O3S	-H(-)	100
43	121.029	1	27011	0.899789	Benzoate	C00180; CHEBI:30746; HMDB0001870; HMDB01870	C7H6O2	-H(-)	100
44	121.041	1	27668.2	0.0496977	Nicotinamide	C00153; CHEBI:17154; HMDB0001406; HMDB01406	C6H6N2O	-H(-)	100
45	122.025	1	2926.1	0.292092	Nicotinate	C00253; C07446; CHEBI:15940; CHEBI:6032; HMDB0001488; HMDB0060665; HMDB01488; HMDB60665	C6H5NO2	-H(-)	100
46	124.008	1	1.70978e+06	0.957721	Taurine	C00245; CHEBI:15891; HMDB0000251; HMDB00251	C2H7NO3S	-H(-)	100
47	125.047	1	2368.05	0.805929	5-Amino-4-imidazolecarboxyamide	C04051; CHEBI:2030; HMDB0003192; HMDB03192	C4H6N4O	-H(-)	100
48	128.035	1	211959	0.978187	Oxoproline	C01879; C02237; C04281; C04282; CHEBI:16010; CHEBI:16352; CHEBI:18183; CHEBI:27391; CHEBI:6151; HMDB0000267; HMDB0000805; HMDB0001369; HMDB0002234; HMDB00267; HMDB0062585; HMDB00805; HMDB01369; HMDB02234; HMDB62585	C5H7NO3	-H(-)	100
49	128.072	1	4079.93	0.674623	Pipecolate	C00408; C05936; CHEBI:17964; CHEBI:30913; CHEBI:7386; HMDB0000070; HMDB0000716; HMDB0004226; HMDB00070; HMDB00716; HMDB04226	C6H11NO2	-H(-)	100
50	129.019	1	30228	0.844418	Itaconate	C00490; CHEBI:30838; HMDB0002092; HMDB02092	C5H6O4	-H(-)	100
51	129.056	1	72730.7	0.916618	4-Methyl-2-oxopentanoate	C00233; C06102; CHEBI:2490; CHEBI:48430; HMDB0000695; HMDB0012882; HMDB00695; HMDB00762; HMDB12882	C6H10O3	-H(-)	100
52	130.051	1	98014.5	0.960592	5-Aminolevulinic acid	C00430; C01110; C01157; C01165; C03440; C05147; CHEBI:16231; CHEBI:16889; CHEBI:17232; CHEBI:17549; CHEBI:18095; CHEBI:49268; HMDB0000725; HMDB0001149; HMDB0002104; HMDB0006272; HMDB0059659; HMDB0060460; HMDB00725; HMDB01149; HMDB02104; HMDB06272; HMDB59659; HMDB60460	C5H9NO3	-H(-)	100
53	130.062	1	50974.7	0.909588	Creatine	C00300; CHEBI:16919; HMDB0000064; HMDB00064	C4H9N3O2	-H(-)	100
54	130.087	1	712600	0.963838	BCAA	C00123; C00407; CHEBI:15603; CHEBI:17191; HMDB0000172; HMDB0000687; HMDB00172; HMDB00687	C6H13NO2	-H(-)	100
55	131.046	1	80690.4	0.956767	Asparagine	C00152; C01879; C02237; C02642; C04281; C04282; CHEBI:16010; CHEBI:16352; CHEBI:17196; CHEBI:18183; CHEBI:18261; CHEBI:27391; CHEBI:6151; HMDB0000026; HMDB0000168; HMDB0000267; HMDB0000805; HMDB0001369; HMDB0002234; HMDB00026; HMDB00168; HMDB00267; HMDB0062585; HMDB00805; HMDB01369; HMDB02234; HMDB62585	C4H8N2O3; C5H7NO3	-H(-); -H(-) [+3]	100
56	131.083	1	62617.1	-0.349092	Ornithine	C00077; C00515; CHEBI:15729; CHEBI:16176; HMDB0000214; HMDB0003374; HMDB00214; HMDB00818; HMDB03374; HMDB04984	C5H12N2O2	-H(-)	100
57	132.031	1	151909	0.956015	Aspartate	C00049; C00402; CHEBI:17053; CHEBI:17364; HMDB0000191; HMDB0006483; HMDB00191; HMDB06483	C4H7NO4	-H(-)	100
58	133.014	1	335167	0.902078	Malate	C00149; CHEBI:30797; HMDB0000156; HMDB00156	C4H6O5	-H(-)	100
59	133.051	1	10203.1	0.735664	Deoxyribose	C01801; CHEBI:28816; HMDB0003224; HMDB03224	C5H10O4	-H(-)	100
60	134.047	1	94886.1	-0.133432	Adenine	C00147; CHEBI:16708; HMDB0000034; HMDB00034	C5H5N5	-H(-)	100
61	135.045	1	20661	0.925733	Phenyl acetate	C03765; C07086; CHEBI:15621; CHEBI:30745; HMDB0000209; HMDB0003767; HMDB00209; HMDB01326; HMDB03767	C8H8O2	-H(-)	100
62	136.041	1	3169.98	0.650625	Anthranilate	C00108; CHEBI:30754; HMDB0001123; HMDB01123	C7H7NO2	-H(-)	100
63	137.024	1	39694.5	0.788613	4-Hydroxybenzoate	C00156; C05585; CHEBI:28508; CHEBI:30763; HMDB0000500; HMDB0004062; HMDB00500; HMDB04062	C7H6O3	-H(-)	100
64	137.035	1	18817.6	0.352802	Urocanate	C00785; CHEBI:30817; HMDB0000301; HMDB00301; HMDB02280	C6H6N2O2	-H(-)	100
65	139.051	1	4302.2	-0.310006	Methylimidazoleacetic acid	C00108; C05828; CHEBI:30754; HMDB0001123; HMDB0002820; HMDB01123; HMDB02820	C6H8N2O2; C7H7NO2	-H(-); -H(-) [+3]	100
66	140.012	1	96725.5	0.614759	Ethanolamine phosphate	C00346; CHEBI:17553; HMDB0000224; HMDB00224; HMDB12279; HMDB60151; HMDB60152	C2H8NO4P	-H(-)	100
67	141.092	1	3577.99	0.741287	4-ene-Valproic acid	C16648; CHEBI:410867; HMDB0013897; HMDB13897	C8H14O2	-H(-)	100
68	143.108	1	27283	0.93004	Caprylic acid	C06423; C07185; CHEBI:28837; CHEBI:39867; HMDB0000482; HMDB0001877; HMDB00482; HMDB01877	C8H16O2	-H(-)	100
69	144.03	1	3854.64	0.807542	2-Oxoglutaramate	C00940; CHEBI:30882; HMDB0001552; HMDB01552	C5H7NO4	-H(-)	100
70	144.067	1	6688.85	0.769572	4-Acetamidobutanoate	C02946; C04076; CHEBI:17645; CHEBI:17917; HMDB0003681; HMDB0059595; HMDB03681; HMDB06238; HMDB59595	C6H11NO3	-H(-)	100
71	145.014	1	36953.1	0.910504	Oxoglutarate	C00026; CHEBI:30915; HMDB0000208; HMDB00208; HMDB02812	C5H6O5	-H(-)	100
72	145.062	1	627382	0.986058	Glutamine	C00064; C00819; CHEBI:17061; CHEBI:18050; HMDB0000641; HMDB0003423; HMDB00641; HMDB03423	C5H10N2O3	-H(-)	100
73	145.098	1	140253	-0.4833	Lysine	C00047; CHEBI:18019; HMDB0000182; HMDB00182	C6H14N2O2	-H(-)	100
74	146.046	1	1.06417e+06	0.968366	Glutamate	C00025; C00217; C05938; CHEBI:15966; CHEBI:16015; CHEBI:27809; HMDB0000148; HMDB0003339; HMDB0006556; HMDB00148; HMDB03339; HMDB06556	C5H9NO4	-H(-)	100
75	147.03	1	25964.8	0.856862	D-xylonolactone	C02266; C02630; CHEBI:15867; CHEBI:17084; HMDB0011676; HMDB0059655; HMDB11676; HMDB59655	C5H8O5	-H(-)	100
76	147.067	1	14159.3	0.848703	Mevalonate	C00418; CHEBI:17710; CHEBI:25351; HMDB0000227; HMDB00227; HMDB0059629; HMDB59629	C6H12O4	-H(-)	100
77	148.044	1	70168.1	0.932133	Methionine	C00073; C00940; CHEBI:16643; CHEBI:30882; HMDB0000696; HMDB0001552; HMDB00696; HMDB01552	C5H11NO2S; C5H7NO4	-H(-); -H(-) [+4]	100
78	149.046	1	19536.9	0.910237	Pentose	C00121; C00181; C00259; C00310; C00312; CHEBI:16880; CHEBI:16988; CHEBI:17140; CHEBI:17399; CHEBI:17535; CHEBI:53455; HMDB0000098; HMDB0000283; HMDB0000646; HMDB0000751; HMDB0001644; HMDB0003371; HMDB00098; HMDB00283; HMDB00487; HMDB00646; HMDB00654; HMDB00751; HMDB01644; HMDB02245; HMDB03371; HMDB03763	C5H10O5	-H(-)	100
79	149.061	1	29276.9	0.942069	4-Coumaryl alcohol	C02646; CHEBI:64555; HMDB0003654; HMDB03654	C9H10O2	-H(-)	100
80	151.026	1	9833.22	0.843127	2-Oxo-4-methylthiobutanoic acid	C00385; C01180; CHEBI:17712; CHEBI:33574; HMDB0000292; HMDB0001553; HMDB00292; HMDB01553; HMDB13210	C5H4N4O2; C5H8O3S	-H(-); -H(-) [+4]	100
81	151.039	1	4571.81	0.564823	p-Hydroxyphenylacetic acid	C00642; C04043; C05852; CHEBI:18101; CHEBI:27978; CHEBI:28478; HMDB0000020; HMDB0000669; HMDB00020; HMDB0003791; HMDB00669; HMDB03791; HMDB06256; HMDB06778	C8H8O3	-H(-)	100
82	151.051	1	2485.84	0.587274	N1-Methyl-2-pyridone-5-carboxamide	C03742; C05578; C05842; C05843; CHEBI:16660; CHEBI:27404; CHEBI:27410; CHEBI:27838; HMDB0004058; HMDB0004193; HMDB0004194; HMDB0060318; HMDB04058; HMDB04193; HMDB04194; HMDB60318	C7H8N2O2; C8H7NO2	-H(-); -H(-) [+3]	100
83	151.061	1	20693.2	0.911578	L-Arabitol	C00379; C00532; CHEBI:1305691; CHEBI:18403; HMDB0001851; HMDB0002917; HMDB00199; HMDB01851; HMDB02917	C5H12O5	-H(-)	100
84	152.035	1	2890.54	0.639412	3-Hydroxyanthranilic acid	C00632; CHEBI:15793; HMDB0001476; HMDB01476	C7H7NO3	-H(-)	100
85	154.062	1	100574	0.320967	Histidine	C00121; C00135; C00181; C00259; C00310; C00312; C05842; C05843; CHEBI:15971; CHEBI:16880; CHEBI:16988; CHEBI:17140; CHEBI:17399; CHEBI:17535; CHEBI:27410; CHEBI:27838; CHEBI:53455; HMDB0000098; HMDB0000177; HMDB0000283; HMDB0000646; HMDB0000751; HMDB0001644; HMDB0003371; HMDB0004193; HMDB0004194; HMDB00098; HMDB00177; HMDB00283; HMDB00487; HMDB00646; HMDB00654; HMDB00751; HMDB01644; HMDB02245; HM…	C5H10O5; C6H9N3O2; C7H8N2O2	-H(-) [+5]; -H(-); -H(-) [+3]	100
86	154.975	1	4000.18	0.77129	Phosphoglycolic acid	C00988; CHEBI:17150; HMDB0000816; HMDB00816; HMDB60148	C2H5O6P	-H(-)	100
87	155.01	1	4933	0.842736	Orotate	C00295; CHEBI:16742; HMDB0000226; HMDB00226	C5H4N2O4	-H(-)	100
88	155.046	1	8008.6	0.890442	4-Imidazolone-5-propionic acid	C00632; C03680; CHEBI:15793; CHEBI:27384; HMDB0001014; HMDB0001476; HMDB01014; HMDB01476	C6H8N2O3; C7H7NO3	-H(-); -H(-) [+3]	100
89	159.03	1	4852.78	0.715334	Oxoadipate	C00322; CHEBI:15753; HMDB0000225; HMDB00225	C6H8O5	-H(-)	100
90	159.103	1	3985.92	0.719398	5-Hydroxyvalproic acid	C16649; C16650; C16651; HMDB0013898; HMDB0013899; HMDB0013900; HMDB13898; HMDB13899; HMDB13900	C8H16O3	-H(-)	100
91	160.062	1	17262.3	0.885866	Aminoadipate	C00956; CHEBI:37024; HMDB0000510; HMDB00510	C6H11NO4	-H(-)	100
92	163.04	1	5121.53	0.761745	Phenylpyruvic acid	C00166; C02763; C05838; CHEBI:16815; CHEBI:28873; CHEBI:30851; HMDB0000205; HMDB0012225; HMDB00205; HMDB0041592; HMDB01237; HMDB12225; HMDB31629; HMDB41592	C9H8O3	-H(-)	100
93	163.061	1	23414.5	0.672836	L-Fucose	C01019; CHEBI:2181; HMDB0000174; HMDB00174	C6H12O5	-H(-)	100
94	164.036	1	2903.84	0.799227	Formylanthranilic acid	C05653; CHEBI:36575; HMDB0004089; HMDB04089	C8H7NO3	-H(-)	100
95	164.072	1	232358	0.961834	Phenylalanine	C00079; CHEBI:17295; HMDB0000159; HMDB00159; HMDB00612	C9H11NO2	-H(-)	100
96	165.092	1	2313.21	0.826321	Perillic acid	C11924; CHEBI:36999; HMDB0004586; HMDB04586; HMDB06539	C10H14O2	-H(-)	100
97	166.05	1	4202.86	0.715281	Pyridoxal	C00166; C00250; C02763; C05838; CHEBI:16815; CHEBI:17310; CHEBI:28873; CHEBI:30851; HMDB0000205; HMDB0001545; HMDB0012225; HMDB00205; HMDB0041592; HMDB01237; HMDB01545; HMDB12225; HMDB31629; HMDB41592	C8H9NO3; C9H8O3	-H(-); -H(-) [+3]	100
98	166.976	1	3047.62	0.717879	Phosphoenolpyruvate	C00074; CHEBI:44897; HMDB0000263; HMDB00263	C3H5O6P	-H(-)	100
99	167.021	1	23947.5	0.83903	Urate	C00366; CHEBI:17775; HMDB0000289; HMDB00289	C5H4N4O3	-H(-)	100
100	167.035	1	5408.13	0.667038	Homogentisate	C00544; C01161; C05577; CHEBI:27852; CHEBI:41941; CHEBI:44747; HMDB0000130; HMDB0001336; HMDB0006242; HMDB00130; HMDB01336; HMDB04057; HMDB06242	C8H8O4	-H(-)	100
101	168.066	1	18342.8	0.898142	Homovanillin	C00314; C00547; C05581; C05639; CHEBI:16709; CHEBI:18357; CHEBI:28111; CHEBI:28799; HMDB0000216; HMDB0000239; HMDB0004077; HMDB0005175; HMDB00216; HMDB00239; HMDB02075; HMDB04077; HMDB05175	C8H11NO3; C9H10O3; C9H7NO2	-H(-); -H(-) [+3]; -H(-) [+8]	100
102	168.078	1	17855.6	0.556736	1-Methylhistidine	C01019; C01152; CHEBI:2181; CHEBI:27596; CHEBI:50599; HMDB0000001; HMDB00001; HMDB0000174; HMDB0000479; HMDB00174; HMDB00479; HMDB04935; HMDB06703; HMDB06704	C6H12O5; C7H11N3O2	-H(-) [+5]; -H(-)	100
103	168.991	1	29824	0.87655	Glycerone phosphate	C00111; CHEBI:16108; HMDB0001473; HMDB01473; HMDB11735	C3H7O6P	-H(-)	100
104	171.006	1	19810.3	0.915464	Cysteic acid	C00093; C00506; CHEBI:15978; CHEBI:21260; HMDB0000126; HMDB0002757; HMDB00126; HMDB02722; HMDB02757	C3H7NO5S; C3H9O6P	-H(-) [+3]; -H(-)	100
105	171.139	1	16662.4	0.871463	Capric acid	C01571; CHEBI:30813; HMDB0000511; HMDB00511	C10H20O2	-H(-)	100
106	172.041	1	5770.26	0.786138	2-Quinolinecarboxylic acid	C14040; CHEBI:34104; HMDB0062188; HMDB62188	C10H7NO2	-H(-)	100
107	172.991	1	5978.71	0.736832	Phenol sulfate	C00850; CHEBI:27905; HMDB0060015; HMDB60015	C6H6O4S	-H(-)	100
108	173.009	1	44200.6	0.804451	Aconitate	C00417; CHEBI:32805; HMDB0000072; HMDB00072; HMDB00461	C6H6O6	-H(-)	100
109	174.041	1	220284	0.916998	N-Acetyl-L-aspartic acid	C01042; C01045; CHEBI:21547; CHEBI:48309; HMDB0000812; HMDB0003470; HMDB00812; HMDB03470	C6H9NO5	-H(-)	100
110	174.088	1	18700.3	0.846376	Citrulline	C00327; CHEBI:16349; HMDB0000904; HMDB00904	C6H13N3O3	-H(-)	100
111	175.025	1	815216	0.844513	Ascorbic acid	C00072; C02670; CHEBI:17208; CHEBI:18268; HMDB0000044; HMDB00044; HMDB0006355; HMDB06355; HMDB14273; HMDB29945	C6H8O6	-H(-)	100
112	177.04	1	5954.31	0.791805	Gluconolactone	C00198; C01040; CHEBI:16217; CHEBI:17587; HMDB0000150; HMDB0003466; HMDB00150; HMDB03466	C6H10O6	-H(-)	100
113	178.051	1	22664.7	0.935857	Hippurate	C01586; CHEBI:18089; HMDB0000714; HMDB00714	C9H9NO3	-H(-)	100
114	178.072	1	2957.83	0.87951	Glucosamine	C00329; CHEBI:5417; HMDB0001514; HMDB01514; HMDB06479; HMDB15410	C6H13NO5	-H(-)	100
115	179.035	1	3266.96	0.822088	4-Hydroxyphenylpyruvic acid	C01179; C05350; CHEBI:15999; CHEBI:27683; HMDB0000707; HMDB0006915; HMDB00707; HMDB06915	C9H8O4	-H(-)	100
116	179.056	1	448275	0.973382	Hexose	C00031; C00137; C00159; C00221; C00267; C00984; C02336; CHEBI:15903; CHEBI:17268; CHEBI:17925; CHEBI:28061; CHEBI:28645; CHEBI:4167; CHEBI:4208; HMDB0000122; HMDB0000143; HMDB0000169; HMDB0000211; HMDB0000516; HMDB0000660; HMDB0003345; HMDB00122; HMDB00143; HMDB00169; HMDB00211; HMDB00516; HMDB00660; HMDB02256; HMDB03340; HMDB03345; HMDB05762; HMDB06564	C6H12O6	-H(-)	100
117	180.067	1	140940	0.957146	Tyrosine	C00082; C14040; CHEBI:17895; CHEBI:34104; HMDB0000158; HMDB00158; HMDB0062188; HMDB00647; HMDB62188	C10H7NO2; C9H11NO3	-H(-) [+8]; -H(-)	100
118	181.051	1	5795.14	0.847031	Homovanillic acid	C05582; C05583; CHEBI:545959; HMDB0000118; HMDB0004061; HMDB00118; HMDB04061; HMDB04285; HMDB06776	C9H10O4	-H(-)	100
119	182.97	1	5020.17	0.818406	3-Phosphonooxypyruvate	C03232; CHEBI:30933; HMDB0001024; HMDB01024; HMDB60175	C3H5O7P	-H(-)	100
120	183.068	1	9542.63	0.672023	Phosphorylcholine	C00588; C01586; CHEBI:18089; CHEBI:18132; HMDB0000714; HMDB0001565; HMDB00284; HMDB00714; HMDB01565	C5H15NO4P; C9H9NO3	-H(-); -H(-) [+5]	100
121	184.002	1	85159.8	0.876767	Phosphoserine	C01005; C16613; CHEBI:15811; CHEBI:37712; HMDB0000272; HMDB0001721; HMDB00272; HMDB0060601; HMDB01721; HMDB60601	C3H8NO6P; C5H4N4O2S	-H(-); -H(-) [+1]	100
122	184.985	1	26286.5	0.331321	Phosphoglycerate	C00197; C00631; CHEBI:17794; CHEBI:17835; HMDB0003391; HMDB0060180; HMDB03391; HMDB60180	C3H7O7P	-H(-)	100
123	186.161	1	2839.09	-0.304962	N1-Acetylspermidine	C00612; CHEBI:17927; HMDB0001276; HMDB01276	C9H21N3O	-H(-)	100
124	188.056	1	14249.2	0.93467	N-acetylglutamic acid	C00624; CHEBI:12575; HMDB0001138; HMDB01138	C7H11NO5	-H(-)	100
125	189.005	1	5185.62	0.822014	Oxalosuccinic acid	C05379; CHEBI:7815; HMDB0003974; HMDB03974	C6H6O7	-H(-)	88
126	191.02	1	114580	0.761607	Citric acid	C00158; C00311; CHEBI:30769; CHEBI:30887; HMDB0000094; HMDB0000193; HMDB00094; HMDB00193	C6H8O7	-H(-)	100
127	192.067	1	8204.53	0.918125	2-Methylhippuric acid	C01586; C16587; C16595; CHEBI:613303; CHEBI:80586; HMDB0011723; HMDB0060366; HMDB0060389; HMDB11723; HMDB60366; HMDB60389	C10H11NO3	-H(-)	100
128	193.036	1	5453.85	0.854319	Glucuronic acid	C00191; C00618; C06472; CHEBI:16142; CHEBI:24769; CHEBI:42717; HMDB0000127; HMDB0002704; HMDB0006334; HMDB00127; HMDB02704; HMDB06334	C6H10O7	-H(-)	100
129	195.051	1	80039.8	0.943879	Gluconic acid	C00257; C00800; CHEBI:16154; CHEBI:33198; HMDB0000625; HMDB0003290; HMDB00625; HMDB03290; HMDB03373	C6H12O7	-H(-)	100
130	198.018	1	2058.23	0.757468	P-homoserine	C12215; HMDB0060483; HMDB60483	C4H10NO6P	-H(-)	100
131	198.113	1	4254.73	0.851084	Ecgonine methyl ester	C12448; CHEBI:708640; HMDB0006406; HMDB06406	C10H17NO3	-H(-)	100
132	199.001	1	4432.47	0.866556	D-Erythrose 4-phosphate	C00279; CHEBI:48153; HMDB0001321; HMDB01321	C4H9O7P	-H(-)	100
133	199.17	1	48484.7	0.828004	Lauric acid	C02679; CHEBI:30805; HMDB0000638; HMDB00638	C12H24O2	-H(-)	100
134	202.109	1	12736.5	0.932211	L-Acetylcarnitine	C02571; C16586; CHEBI:80585; HMDB0000201; HMDB00201; HMDB00456; HMDB00515; HMDB0060351; HMDB60351	C10H13NO3; C9H17NO4	-H(-) [+8]; -H(-)	100
135	203.082	1	59585	0.943661	Tryptophan	C00078; CHEBI:16828; HMDB0000929; HMDB00929	C11H12N2O2	-H(-)	100
136	204.066	1	4659.36	0.811423	5-Methoxyindoleacetate	C05660; CHEBI:235589; HMDB0004096; HMDB04096	C11H11NO3	-H(-)	100
137	205.136	1	6334.57	0.745777	Monoethylglycinexylidide	C16561; CHEBI:222828; HMDB0060656; HMDB60656	C12H18N2O	-H(-)	100
138	206.068	1	2619.19	0.734639	Dihydrolipoamide	C00579; CHEBI:17694; HMDB0000985; HMDB00985; HMDB06948	C8H17NOS2	-H(-)	100
139	209.067	1	3738.5	0.813318	Sedoheptulose	C02076; CHEBI:130460; HMDB0003219; HMDB03219	C7H14O7	-H(-)	100
140	209.081	1	5743.37	0.818953	Sinapyl alcohol	C02325; C16604; CHEBI:64557; HMDB0013070; HMDB0060652; HMDB13070; HMDB60652	C11H14O4; C14H11NO	-H(-); -H(-) [+1]	100
141	210.029	1	22949.8	0.912421	Phosphocreatine	C02305; CHEBI:17287; HMDB0001511; HMDB01511	C4H10N3O5P	-H(-)	100
142	214.049	1	32860.6	0.936929	Glycerylphosphorylethanolamine	C01233; HMDB0000114; HMDB00114	C5H14NO6P	-H(-)	100
143	217.083	1	7700.98	0.912106	gamma-Glutamylalanine	C03740; CHEBI:50619; HMDB0006248; HMDB0029142; HMDB0061369; HMDB06248; HMDB29142; HMDB61369	C8H14N2O5	-H(-)	100
144	218.103	1	319832	0.977412	Pantothenic acid	C00864; CHEBI:46905; CHEBI:7916; HMDB0000210; HMDB00210; HMDB0062717; HMDB62717	C9H17NO5	-H(-)	100
145	220.083	1	4033.92	0.777842	N-Acetylgalactosamine	C00140; C00645; C01074; CHEBI:40356; CHEBI:506227; CHEBI:63154; HMDB0000212; HMDB0000215; HMDB0001129; HMDB00212; HMDB00215; HMDB00533; HMDB00835; HMDB01129; HMDB14288	C8H15NO6	-H(-)	100
146	221.06	1	6977.18	0.7996	L-Cystathionine	C02291; CHEBI:17482; HMDB0000099; HMDB00099; HMDB03614	C7H14N2O4S	-H(-)	100
147	224.105	1	5232.26	0.699042	alpha-[3-[(Hydroxymethyl)nitrosoamino]propyl]-3-pyridinemethanol	C19580; CHEBI:82574; HMDB0062444; HMDB62444	C10H15N3O3	-H(-)	100
148	225.099	1	11810.6	0.521251	4-[(Hydroxymethyl)nitrosoamino]-1-(3-pyridinyl)-1-butanone	C00140; C00386; C00645; C01074; C19563; C19566; CHEBI:15727; CHEBI:40356; CHEBI:506227; CHEBI:63154; CHEBI:82561; HMDB0000033; HMDB0000212; HMDB0000215; HMDB0001129; HMDB00033; HMDB00212; HMDB00215; HMDB00533; HMDB0062382; HMDB0062404; HMDB00835; HMDB01129; HMDB14288; HMDB62382; HMDB62404	C10H13N3O3; C8H15NO6; C9H14N4O3	-H(-) [+3]; -H(-) [+5]; -H(-)	100
149	226.012	1	5555.47	0.789883	L-Glutamic acid 5-phosphate	C03287; CHEBI:17798; HMDB0001228; HMDB01228	C5H10NO7P	-H(-)	100
150	226.083	1	2616.85	0.827328	L-3-Hydroxykynurenine	C00881; C03227; C05651; CHEBI:15698; CHEBI:17380; CHEBI:2076; HMDB0000014; HMDB00014; HMDB0011631; HMDB0012819; HMDB11631; HMDB12819	C10H12N2O4; C9H13N3O4	-H(-) [+3]; -H(-)	100
151	227.201	1	72703	0.888581	Myristic acid	C06424; CHEBI:28875; HMDB0000806; HMDB00806	C14H28O2	-H(-)	100
152	228.028	1	3150.45	0.835608	5-Phosphoribosylamine	C03090; CHEBI:37737; HMDB0001128; HMDB01128; HMDB02347	C5H12NO7P	-H(-)	100
153	229.012	1	13608.1	0.911685	D-Ribulose 5-phosphate	C00117; C00199; C00231; C00620; CHEBI:16300; CHEBI:16332; CHEBI:17363; CHEBI:52742; HMDB0000618; HMDB0000868; HMDB0001489; HMDB0001548; HMDB00618; HMDB00868; HMDB01489; HMDB01548; HMDB02033; HMDB02694; HMDB06212	C5H11O8P	-H(-)	100
154	233.167	1	4196.46	0.760713	Lidocaine	C07073; CHEBI:6456; HMDB0014426; HMDB14426	C14H22N2O	-H(-)	100
155	235.073	1	2702.56	0.814096	L-Formylkynurenine	C02700; CHEBI:30249; HMDB0060485; HMDB60485	C11H12N2O4	-H(-)	100
156	238.094	1	2439.7	0.797117	Dihydrobiopterin	C00268; C02953; C04244; CHEBI:17248; CHEBI:64277; HMDB0000038; HMDB0002065; HMDB0002215; HMDB00038; HMDB02065; HMDB02215	C9H13N5O3	-H(-)	100
157	239.015	1	3440.99	0.806881	L-Cystine	C00491; CHEBI:16283; HMDB0000192; HMDB00192	C6H12N2O4S2	-H(-)	32
158	239.115	1	16483	0.426326	Anserine	C00884; C01262; CHEBI:18323; CHEBI:491179; HMDB0000194; HMDB0000745; HMDB00194; HMDB00745	C10H16N4O3	-H(-)	100
159	239.238	1	1680.97	0.535397	Palmitaldehyde	C00517; CHEBI:17600; HMDB0001551; HMDB01551	C16H32O	-H(-)	100
160	241.059	1	9571.85	0.824845	5-phosphonooxy-L-lysine	C03366; CHEBI:16752; HMDB0059600; HMDB59600	C6H15N2O6P	-H(-)	100
161	241.083	1	4338.09	0.811167	Thymidine	C00214; CHEBI:17748; HMDB0000273; HMDB00273	C10H14N2O5	-H(-)	100
162	243.027	1	4000.17	0.839754	Fucose 1-phosphate	C02985; CHEBI:28319; HMDB0001265; HMDB01265	C6H13O8P	-H(-)	100
163	243.062	1	30795.2	0.89896	Uridine	C00299; C02067; CHEBI:16704; CHEBI:17802; HMDB0000296; HMDB0000767; HMDB00296; HMDB00767; HMDB06075	C9H12N2O6	-H(-)	100
164	249.055	1	4861.59	0.825944	Pyridoxamine 5'-phosphate	C00647; C00669; CHEBI:17515; CHEBI:18335; HMDB0001049; HMDB0001555; HMDB0029146; HMDB01049; HMDB01555; HMDB29146	C8H13N2O5P; C8H14N2O5S	-H(-) [+2]; -H(-)	100
165	251.078	1	2093.25	0.769807	Deoxyinosine	C05512; CHEBI:28997; HMDB0000071; HMDB00071	C10H12N4O4	-H(-)	91
166	253.093	1	4897.09	0.855165	Galactosylglycerol	C05401; C07535; CHEBI:15754; CHEBI:29865; HMDB0006790; HMDB0062469; HMDB06790; HMDB06864; HMDB06934; HMDB62469	C20H12; C9H18O8	-H(-) [+2]; -H(-)	100
167	253.217	1	78317.7	0.565628	Palmitoleic acid	C08362; CHEBI:28716; HMDB0003229; HMDB03229; HMDB60082	C16H30O2	-H(-)	100
168	255.074	1	2018.62	0.77648	Nicotinate D-ribonucleoside	C05841; CHEBI:27748; HMDB0006809; HMDB06809	C11H14NO6	-H(-)	59
169	258.038	1	4041.77	0.851006	Glucosamine 6-phosphate	C00352; C12214; CHEBI:15873; CHEBI:31203; HMDB0001254; HMDB0060436; HMDB01254; HMDB60436	C6H14NO8P	-H(-)	100
170	259.023	1	34311.2	0.947312	Fructose 6-phosphate	C00085; C00092; C00103; C00275; C00446; C00636; C01094; C01097; C01172; C01177; C03546; C03862; C04006; C05345; CHEBI:1220424; CHEBI:15946; CHEBI:16077; CHEBI:16084; CHEBI:17719; CHEBI:17973; CHEBI:18169; CHEBI:18297; CHEBI:18384; CHEBI:35374; CHEBI:4170; CHEBI:4251; CHEBI:49728; CHEBI:704854; HMDB0000124; HMDB0000213; HMDB0000645; HMDB0000994; HMDB0001076; HMDB0001078; HMDB0001313; HMDB0001401; …	C6H13O9P	-H(-)	100
171	264.952	1	3249.56	0.767698	Glyceric acid 1,3-biphosphate	C00236; C01159; CHEBI:17720; HMDB0001270; HMDB0001294; HMDB01270; HMDB01294	C3H8O10P2	-H(-)	100
172	266.089	1	6331.19	0.744413	Adenosine	C00212; C00330; CHEBI:16335; CHEBI:17172; HMDB0000050; HMDB0000085; HMDB00050; HMDB00085; HMDB04401; HMDB04402; HMDB04421	C10H13N5O4	-H(-)	100
173	267.073	1	15834.2	0.862864	Inosine	C00294; CHEBI:17596; HMDB0000195; HMDB00195	C10H12N4O5	-H(-)	100
174	275.017	1	4670.62	0.846329	6-Phosphogluconate	C00345; CHEBI:48928; HMDB0001316; HMDB01316	C6H13O10P	-H(-)	100
175	277.217	1	18037.8	0.660901	Alpha-Linolenic acid	C06426; C06427; CHEBI:27432; CHEBI:28661; HMDB0001388; HMDB0003073; HMDB01388; HMDB03073	C18H30O2	-H(-)	100
176	279.233	1	238042	0.0646925	Linoleic acid	C01595; CHEBI:17351; HMDB0000673; HMDB00673	C18H32O2	-H(-)	38
177	282.084	1	8183.1	0.842271	Guanosine	C00387; CHEBI:16750; HMDB0000133; HMDB00133	C10H13N5O5	-H(-)	100
178	283.068	1	3021.81	0.830924	Xanthosine	C01762; CHEBI:18107; HMDB0000299; HMDB00299	C10H12N4O6	-H(-)	100
179	283.077	1	3887.5	0.802507	9-Hydroxybenzo[a]pyrene-4,5-oxide	C14854; CHEBI:34513; HMDB0062439; HMDB62439	C20H12O2	-H(-)	100
180	284.029	1	3632.28	0.742864	2-(Formamido)-N1-(5-phospho-D-ribosyl)acetamidine	C04640; CHEBI:18413; HMDB0006211; HMDB06211	C6H12N3O8P	-H(-)	100
181	285.224	1	3842.65	0.852678	Vitamin A	C00473; C00899; C16682; CHEBI:16302; CHEBI:17336; HMDB0000305; HMDB0006216; HMDB0006217; HMDB00305; HMDB03439; HMDB06216; HMDB06217	C20H30O	-H(-)	34
182	289.033	1	5528.41	0.835936	Sedoheptulose 1-phosphate	C06222; CHEBI:9082; HMDB0060509; HMDB60509	C7H15O10P	-H(-)	100
183	289.115	1	9603.76	0.860995	Argininosuccinic acid	C03406; CHEBI:15682; HMDB0000052; HMDB00052; HMDB01006	C10H18N4O6	-H(-)	100
184	295.228	1	5472.57	0.719542	9,10-Epoxyoctadecenoic acid	C00535; C00674; C01227; C03772; C14825; C14826; CHEBI:15994; CHEBI:16985; CHEBI:17347; CHEBI:220467; CHEBI:38299; HMDB0000077; HMDB0000234; HMDB0000899; HMDB0003769; HMDB0004701; HMDB0004702; HMDB00077; HMDB00234; HMDB00899; HMDB03769; HMDB04701; HMDB04702; HMDB11608	C18H32O3; C19H28O2	-H(-); -H(-) [+8]	100
185	296.082	1	9127.7	0.377344	5'-Methylthioadenosine	C00170; C01103; CHEBI:17509; CHEBI:25722; HMDB0000788; HMDB0001173; HMDB00788; HMDB01173	C10H12N2O8; C11H15N5O3S	-H(-) [+9]; -H(-)	100
186	298.275	1	20487.3	0.941312	Sphingosine	C00319; C02934; C15492; CHEBI:16393; CHEBI:17862; CHEBI:52075; HMDB0000252; HMDB0001480; HMDB0011618; HMDB00252; HMDB01480; HMDB11618	C18H37NO2; C20H32O	-H(-); -H(-) [+11]	100
187	300.041	1	18111.4	0.883518	GalNAc4S	C04132; C16265; CHEBI:28132; HMDB0000781; HMDB0000814; HMDB00781; HMDB00814	C8H15NO9S	-H(-)	62
188	300.049	1	11450	0.875299	N-Acetyl-D-Glucosamine 6-Phosphate	C00357; C04257; CHEBI:15784; CHEBI:62165; HMDB0001062; HMDB0001121; HMDB01062; HMDB01121	C8H16NO9P	-H(-)	100
189	301.217	1	7091.74	0.815534	Eicosapentaenoic acid	C02075; C06428; CHEBI:28364; CHEBI:545914; HMDB0001999; HMDB0003598; HMDB01999; HMDB03598	C20H30O2	-H(-)	100
190	303.083	1	8220.4	0.884287	N-Acetylaspartylglutamic acid	C12270; CHEBI:200472; HMDB0001067; HMDB01067	C11H16N2O8	-H(-)	100
191	303.233	1	114469	0.819467	Arachidonic acid	C00219; CHEBI:15843; HMDB0001043; HMDB01043	C20H32O2	-H(-)	100
192	305.248	1	15875	0.702236	8,11,14-Eicosatrienoic acid	C03242; CHEBI:53486; HMDB0002925; HMDB02925; HMDB06735	C20H34O2	-H(-)	100
193	306.049	1	5814.09	0.728546	Thymidine 3',5'-cyclic monophosphate	C00239; C00364; CHEBI:15918; CHEBI:17013; HMDB0001202; HMDB0001570; HMDB01202; HMDB01570	C10H13N2O7P; C9H14N3O7P	-H(-) [+3]; -H(-)	100
194	306.077	1	1.48815e+06	0.953837	Glutathione	C00051; CHEBI:16856; HMDB0000125; HMDB00125; HMDB01463; HMDB06960	C10H17N3O6S	-H(-)	100
195	307.033	1	2629.55	0.660977	dUMP	C00365; CHEBI:17622; HMDB0001409; HMDB01409	C9H13N2O8P	-H(-)	98
196	311.223	1	4360.46	0.837321	16a-Hydroxydehydroisoandrosterone	C04717; C05139; C05294; C18045; C18075; CHEBI:15655; CHEBI:27771; CHEBI:607670; CHEBI:712194; HMDB0000352; HMDB0003871; HMDB0004611; HMDB0006769; HMDB00352; HMDB0060339; HMDB03871; HMDB04611; HMDB06769; HMDB60339	C18H32O4; C19H28O3	-H(-); -H(-) [+8]	100
197	311.295	1	19170	0.484072	Arachidic acid	C06425; CHEBI:28822; HMDB0002212; HMDB02212	C20H40O2	-H(-)	100
198	313.045	1	3179.94	0.853976	FGAR	C04376; HMDB0001308; HMDB01308; HMDB06476	C8H15N2O9P	-H(-)	100
199	315.196	1	2738.84	0.895642	4-Hydroxyretinoic acid	C16677; C16679; C16680; CHEBI:545933; CHEBI:63795; HMDB0006254; HMDB0012451; HMDB0012452; HMDB0061095; HMDB06254; HMDB12451; HMDB12452; HMDB61095	C20H28O3	-H(-)	100
200	319.228	1	4633.59	0.841825	5,6-Epoxy-8,11,14-eicosatrienoic acid	C04742; C04805; C14748; C14749; C14768; C14769; C14770; C14771; CHEBI:15558; CHEBI:28209; CHEBI:34157; CHEBI:34185; CHEBI:34306; CHEBI:34450; CHEBI:34490; HMDB0002190; HMDB0002232; HMDB0003876; HMDB0004264; HMDB0004673; HMDB0005998; HMDB0011134; HMDB0011136; HMDB02110; HMDB02190; HMDB02218; HMDB02232; HMDB03876; HMDB03978; HMDB04264; HMDB04672; HMDB04673; HMDB05998; HMDB11134; HMDB11136; HMDB11138	C20H32O3	-H(-)	100
201	319.263	1	5728.69	0.819571	Allopregnane-3alpha	C18042; CHEBI:1253836; HMDB0060409; HMDB60409	C21H36O2	-H(-)	61
202	322.045	1	8281.88	0.788459	CMP	C00055; CHEBI:17361; HMDB0000095; HMDB00095	C9H14N3O8P	-H(-)	100
203	323.029	1	30189.4	0.903097	UMP	C00105; C01168; CHEBI:16695; CHEBI:18116; HMDB0000288; HMDB0001271; HMDB00288; HMDB01271	C9H13N2O9P	-H(-)	100
204	324.094	1	5211.97	0.87649	N-Glycolylneuraminic acid	C03410; CHEBI:62084; HMDB0000833; HMDB0062502; HMDB00833; HMDB62502	C11H19NO10	-H(-)	100
205	325.094	1	2255.1	0.822865	cis-beta-D-Glucosyl-2-hydroxycinnamate	C05839; CHEBI:62251; HMDB0060077; HMDB60077	C15H18O8	-H(-)	41
206	327.05	1	3629.62	0.677168	2,3-Epoxyaflatoxin B1	C16756; C19586; CHEBI:30725; HMDB0006558; HMDB0030479; HMDB06558; HMDB30479	C17H12O7	-H(-)	100
207	327.233	1	32820.1	0.933479	Docosahexaenoic acid	C06429; CHEBI:28125; HMDB0002183; HMDB02183	C22H32O2	-H(-)	100
208	338.989	1	26423.1	0.885691	D-Fructose 1,6-bisphosphate	C00354; C00665; C01220; C01231; C03785; C04062; C04063; C05378; CHEBI:16905; CHEBI:17816; CHEBI:18148; CHEBI:18225; CHEBI:28013; CHEBI:28602; CHEBI:28858; CHEBI:4250; HMDB0000968; HMDB0001047; HMDB0001058; HMDB0003514; HMDB0006234; HMDB0006235; HMDB0006872; HMDB0060444; HMDB00968; HMDB01047; HMDB01058; HMDB03514; HMDB03973; HMDB06234; HMDB06235; HMDB06872; HMDB60444	C6H14O12P2	-H(-)	100
209	340.125	1	3092.36	0.779211	Lactosamine	C00203; CHEBI:25001; HMDB0006591; HMDB06591	C12H23NO10	-H(-)	100
210	343.125	1	3047.8	0.88638	Melibiitol	C05399; CHEBI:27527; HMDB0006791; HMDB06791	C12H24O11	-H(-)	100
211	345.06	1	2704.01	0.769078	Aflatoxin B1 diol	C19588; HMDB0060430; HMDB60430	C17H14O8	-H(-)	76
212	346.056	1	90237.7	0.916107	AMP	C00020; C00362; CHEBI:16027; CHEBI:16192; HMDB0000045; HMDB0001044; HMDB00045; HMDB01044	C10H14N5O7P	-H(-)	60
213	347.04	1	12545.5	0.895283	IMP	C00130; CHEBI:17202; HMDB0000175; HMDB00175	C10H13N4O8P	-H(-)	100
214	351.218	1	2911.47	0.875998	11-Dehydrocorticosterone	C00427; C00584; C00696; C01312; C02198; C04853; C05490; CHEBI:15551; CHEBI:15552; CHEBI:15554; CHEBI:15555; CHEBI:15627; CHEBI:15646; HMDB0001220; HMDB0001335; HMDB0001381; HMDB0001403; HMDB0001452; HMDB0001509; HMDB0004029; HMDB01220; HMDB01335; HMDB01381; HMDB01403; HMDB01452; HMDB01509; HMDB04029; HMDB05092	C20H32O5; C21H28O4	-H(-); -H(-) [+8]	100
215	362.051	1	16150.8	0.865125	GMP	C00144; C18239; CHEBI:17345; CHEBI:60210; HMDB0001397; HMDB0059639; HMDB01397; HMDB59639	C10H14N5O8P	-H(-)	100
216	365.051	1	3107.39	0.697905	Phosphoribosyl formamidocarboxamide	C04734; CHEBI:18381; HMDB0001439; HMDB01439	C10H15N4O9P	-H(-)	100
217	367.018	1	10260.4	0.771504	Orotidylic acid	C01103; CHEBI:15842; HMDB0000218; HMDB00218	C10H13N2O11P	-H(-)	100
218	367.212	1	10799.2	0.904413	Prostaglandin G2	C00762; C01780; C05956; CHEBI:16962; CHEBI:27584; CHEBI:27647; HMDB0000037; HMDB0002802; HMDB0003235; HMDB00037; HMDB02802; HMDB03235; HMDB05100	C20H32O6; C21H28O5	-H(-); -H(-) [+8]	100
219	369	1	3200.61	0.779843	Sedoheptulose 1,7-bisphosphate;	C00447; CHEBI:17969; HMDB0060274; HMDB60274	C7H16O13P2	-H(-)	100
220	378.027	1	3589.72	0.864116	6-Thioguanosine monophosphate	C16619; CHEBI:1267082; HMDB0060415; HMDB60415	C10H14N5O7PS	-H(-)	100
221	378.103	1	2689.79	0.787984	Chondroitin	C00401; CHEBI:16137; HMDB0000629; HMDB00629; HMDB06277	C14H21NO11	-H(-)	100
222	378.241	1	5168.28	0.902095	Sphingosine 1-phosphate	C06124; CHEBI:37550; CHEBI:392583; HMDB0000277; HMDB00277; HMDB0062531; HMDB62531	C18H38NO5P	-H(-)	100
223	381.315	1	4170.34	0.787124	7-Dehydrodesmosterol	C05107; CHEBI:27910; HMDB0003896; HMDB03896	C27H42O	-H(-)	100
224	383.114	1	3545.48	0.786122	S-Lactoylglutathione	C00021; C03451; CHEBI:15694; CHEBI:16680; HMDB0000939; HMDB0001066; HMDB00939; HMDB01066	C13H21N3O8S; C14H20N6O5S	-H(-) [+5]; -H(-)	100
225	386.017	1	18336.8	0.857783	dCDP	C00705; CHEBI:28846; HMDB0001245; HMDB01245	C9H15N3O10P2	-H(-)	100
226	386.999	1	2786.39	0.560691	dUDP	C01346; CHEBI:28850; HMDB0001000; HMDB01000	C9H14N2O11P2	-H(-)	51
227	388.945	1	2835.96	0.652968	Phosphoribosyl pyrophosphate	C00119; CHEBI:17111; HMDB0000280; HMDB00280	C5H13O14P3	-H(-)	100
228	389.05	1	3383.31	0.837206	1-Phosphatidyl-D-myo-inositol	C01194; CHEBI:16749; HMDB0006953; HMDB06953	C11H19O13P	-H(-)	100
229	391.285	1	58130.1	0.838445	Chenodeoxycholic acid	C02528; CHEBI:16755; HMDB0000518; HMDB00518	C24H40O4	-H(-)	100
230	392.042	1	2922.9	0.596621	6-Methylthioguanosine monophosphate	C16620; CHEBI:1267083; HMDB0060413; HMDB60413	C11H16N5O7PS	-H(-)	44
231	393.24	1	7437.13	0.909445	LPA(P-16:0e/0:0)	C15646; HMDB0011154; HMDB11154	C19H39O6P	-H(-)	44
232	398.328	1	2576.31	0.671418	L-Palmitoylcarnitine	C02990; CHEBI:17490; HMDB0000222; HMDB00222; HMDB00846	C23H45NO4	-H(-)	100
233	402.01	1	15801.2	0.861591	CDP	C00112; CHEBI:17239; HMDB0001546; HMDB01546	C9H15N3O11P2	-H(-)	100
234	402.995	1	52262.2	0.912449	UDP	C00015; CHEBI:17659; HMDB0000295; HMDB00295	C9H14N2O12P2	-H(-)	100
235	407.281	1	4872.81	0.881517	Cholate	C00695; CHEBI:16359; HMDB0000619; HMDB00619	C24H40O5	-H(-)	100
236	409.236	1	10000.2	0.929089	LPA(0:0/16:0)	C00416; CHEBI:15799; HMDB0007849; HMDB0007853; HMDB00327; HMDB07849; HMDB07853	C19H39O7P	-H(-)	100
237	426.022	1	176967	0.803236	ADP	C00008; C00054; C00361; CHEBI:16761; CHEBI:17985; CHEBI:28862; HMDB0000061; HMDB0000960; HMDB0001341; HMDB00061; HMDB00960; HMDB01341; HMDB01468	C10H15N5O10P2	-H(-)	100
238	433.332	1	4090.9	0.833902	3a,7a,12a-Trihydroxy-5b-cholestan-26-al	C01301; CHEBI:16466; HMDB0003533; HMDB03533; HMDB06263	C27H46O4	-H(-)	100
239	435.251	1	7835.88	0.913958	LPA(0:0/18:1(9Z))	C00416; CHEBI:62837; HMDB0007851; HMDB0007855; HMDB00443; HMDB07851; HMDB07855	C21H41O7P	-H(-)	100
240	442.016	1	23714.2	0.761882	GDP	C00035; CHEBI:17552; HMDB0001201; HMDB01201	C10H15N5O11P2	-H(-)	100
241	445.053	1	5508.26	0.751283	CDP-ethanolamine	C00570; CHEBI:16732; HMDB0001564; HMDB01564	C11H20N4O11P2	-H(-)	100
242	445.187	1	206826	0.921147	Estrone glucuronide	C11133; CHEBI:28919; HMDB0004483; HMDB04483	C24H30O8	-H(-)	14
243	448.307	1	4150.29	0.897289	Chenodeoxycholic acid glycine conjugate	C05466; HMDB0000637; HMDB00637; HMDB04013	C26H43NO5	-H(-)	100
244	449.325	1	3170.11	0.802535	3a,7a,12a-Trihydroxy-5b-cholestanoic acid	C04722; CHEBI:48043; HMDB0003873; HMDB03873	C27H46O5	-H(-)	26
245	465.249	1	3331.85	0.78179	Androsterone glucuronide	C11135; C11136; CHEBI:28832; CHEBI:37451; HMDB0002829; HMDB0004484; HMDB02829; HMDB04484	C25H38O8	-H(-)	100
246	465.305	1	81718.2	0.93953	Cholesterol sulfate	C01921; C18043; CHEBI:29746; CHEBI:41321; HMDB0000138; HMDB0000653; HMDB00138; HMDB00653	C26H43NO6; C27H46O4S	-H(-) [+1]; -H(-)	100
247	466.966	1	3171.42	0.645781	dUTP	C00460; CHEBI:17625; HMDB0001191; HMDB01191	C9H15N2O14P3	-H(-)	100
248	475.233	1	7309.16	0.858242	Retinoyl b-glucuronide	C11061; CHEBI:28870; HMDB0003141; HMDB03141	C26H36O8	-H(-)	100
249	480.31	1	17468.6	0.921516	LysoPC(15:0)	C04230; CHEBI:580912; HMDB0010381; HMDB10381	C23H48NO7P	-H(-)	100
250	480.982	1	3619.06	0.771055	dTTP	C00459; CHEBI:18077; HMDB0001342; HMDB01342	C10H17N2O14P3	-H(-)	100
251	481.977	1	22344	0.769696	CTP	C00063; CHEBI:17677; HMDB0000082; HMDB00082	C9H16N3O14P3	-H(-)	100
252	482.961	1	61721.9	0.807568	UTP	C00075; CHEBI:15713; HMDB0000285; HMDB00285	C9H15N2O15P3	-H(-)	100
253	487.1	1	5230.38	0.661837	CDP-choline	C00307; C00634; CHEBI:16436; CHEBI:37397; HMDB0000652; HMDB0001413; HMDB00652; HMDB01413	C14H21NO15S; C14H26N4O11P2	-H(-) [+13]; -H(-)	100
254	489.993	1	6575.42	0.549707	dATP	C00131; CHEBI:16284; HMDB0001532; HMDB01532	C10H16N5O12P3	-H(-)	100
255	494.324	1	4912.02	0.881064	LysoPC(16:0)	C04230; HMDB0010382; HMDB10382	C24H50NO7P	-H(-)	92
256	503.162	1	3439.86	0.599824	Raffinose	C00492; C00721; C05404; CHEBI:397485; HMDB0003213; HMDB0006857; HMDB0060468; HMDB03213; HMDB06857; HMDB60468	C18H32O16	-H(-)	100
257	514.285	1	4793.75	0.843928	Taurocholic acid	C05122; CHEBI:28865; HMDB0000036; HMDB00036	C26H45NO7S	-H(-)	100
258	518.327	1	6998.6	0.752881	LysoPC(18:2(9Z,12Z))	C04230; HMDB0010386; HMDB10386	C26H50NO7P	-H(-)	41
259	520.341	1	5852.82	0.893547	LysoPC(18:1(9Z))	C04230; HMDB0002815; HMDB0010385; HMDB02815; HMDB10385	C26H52NO7P	-H(-)	100
260	521.983	1	39975.7	0.637128	GTP	C00044; CHEBI:15996; HMDB0001273; HMDB01273	C10H16N5O14P3	-H(-)	100
261	522.355	1	4836.89	0.890996	LysoPC(18:0)	C04230; HMDB0010384; HMDB10384	C26H54NO7P	-H(-)	24
262	535.038	1	4085.15	0.742956	Uridine diphosphate xylose	C00190; CHEBI:16082; HMDB0001018; HMDB01018	C14H22N2O16P2	-H(-)	76
263	536.505	1	6766.64	0.792016	C16 Cer	C00195; CHEBI:72959; HMDB0004949; HMDB04949	C34H67NO3	-H(-)	100
264	558.064	1	5005.4	0.523129	ADP-ribose	C00301; CHEBI:16960; HMDB0001178; HMDB01178	C15H23N5O14P2	-H(-)	100
265	563.069	1	9079.85	0.855839	dTDP-glucose	C00842; C02097; CHEBI:14086; CHEBI:35248; HMDB0001328; HMDB0006876; HMDB01328; HMDB06876	C16H26N2O16P2	-H(-)	100
266	564.536	1	1978.19	0.606653	C18 Cer	C00195; HMDB0004950; HMDB04950	C36H71NO3	-H(-)	100
267	565.048	1	74902.6	0.919577	Uridine diphosphate glucose	C00029; C00052; CHEBI:67119; HMDB0000286; HMDB0000302; HMDB00286; HMDB00302	C15H24N2O17P2	-H(-)	100
268	574.388	1	8400.01	0.912038	LysoPC(22:2(13Z,16Z))	C04230; HMDB0010400; HMDB10400	C30H58NO7P	-H(-)	100
269	579.027	1	51303.3	0.892091	Uridine diphosphate glucuronic acid	C00167; CHEBI:17200; HMDB0000935; HMDB00935; HMDB01384	C15H22N2O18P2	-H(-)	100
270	583.256	1	2010.36	0.817764	Bilirubin	C00486; CHEBI:16990; HMDB0000054; HMDB00054	C33H36N4O6	-H(-)	100
271	588.075	1	4555.21	0.687135	GDP-L-fucose	C00325; CHEBI:13332; CHEBI:17009; HMDB0001095; HMDB0062554; HMDB01095; HMDB62554	C16H25N5O15P2	-H(-)	100
272	604.07	1	5049.08	0.812591	GDP-mannose	C00096; CHEBI:15820; HMDB0001163; HMDB01163	C16H25N5O16P2	-H(-)	100
273	606.074	1	125893	0.887727	Uridine diphosphate-N-acetylglucosamine	C00043; C00203; CHEBI:16264; HMDB0000290; HMDB0000304; HMDB00290; HMDB00304	C17H27N3O17P2	-H(-)	100
274	611.145	1	29790.1	0.861133	Oxidized glutathione	C00127; CHEBI:17858; HMDB0003337; HMDB03337	C20H32N6O12S2	-H(-)	100
275	613.14	1	16040.8	0.831569	Cytidine monophosphate N-acetylneuraminic acid	C00128; CHEBI:16556; HMDB0001176; HMDB01040; HMDB01176	C20H31N4O16P	-H(-)	100
276	634.444	1	3742.47	0.841174	PE(14:0/14:0)	C00350; HMDB0008821; HMDB05313; HMDB08821	C33H66NO8P	-H(-)	100
277	642.962	1	2644.29	0.752844	Phosphatidylinositol-3,4,5-trisphosphate	C05981; CHEBI:16618; HMDB0004249; HMDB04249	C12H24O22P4	-H(-)	35
278	645.495	1	3681.84	0.895675	SM(d18:1/12:0)	C00550; CHEBI:17636; HMDB0012096; HMDB12096	C35H71N2O6P	-H(-)	15
279	646.614	1	1597.97	0.416133	C24:1 Cer	C00195; HMDB0004953; HMDB04953	C42H81NO3	-H(-)	100
280	647.468	1	3645.45	0.852106	PA(16:0/16:0)	C00416; HMDB0000674; HMDB00674; HMDB07857	C35H69O8P	-H(-)	13
281	648.631	1	1243.4	0.280226	C24 Cer	C00195; HMDB0004956; HMDB04956	C42H83NO3	-H(-)	100
282	664.117	1	16632.8	0.84809	NADH	C00004; CHEBI:16908; HMDB0001487; HMDB01487	C21H29N7O14P2	-H(-)	100
283	665.215	1	2532.01	0.472855	Stachyose	C01613; CHEBI:17164; HMDB0003553; HMDB03553	C24H42O21	-H(-)	100
284	671.465	1	7893.76	0.90349	PA(16:0/18:2(9Z,12Z))	C00416; HMDB0007860; HMDB07860	C37H69O8P	-H(-)	100
285	672.497	1	12852.9	0.906657	PE(14:0/P-18:1(11Z))	C00350; HMDB0008852; HMDB0008853; HMDB0008884; HMDB0008982; HMDB08852; HMDB08853; HMDB08884; HMDB08982	C37H72NO7P	-H(-)	100
286	680.43	1	3036	0.835637	PE(14:1(9Z)/18:4(6Z,9Z,12Z,15Z))	C00350; HMDB0008865; HMDB0009185; HMDB08865; HMDB09185	C37H64NO8P	-H(-)	100
287	686.477	1	8033.74	0.876488	PE(14:0/18:2(9Z,12Z))	C00350; HMDB0008829; HMDB0008860; HMDB0008861; HMDB0008957; HMDB0009020; HMDB0009053; HMDB0009085; HMDB05342; HMDB08829; HMDB08860; HMDB08861; HMDB08957; HMDB09020; HMDB09053; HMDB09085	C37H70NO8P	-H(-)	100
288	688.492	1	14309.5	0.891272	PC(14:1(9Z)/15:0)	C00157; C00350; HMDB0007901; HMDB0007933; HMDB0008827; HMDB0008828; HMDB0008859; HMDB0008924; HMDB0008956; HMDB0008987; HMDB0009019; HMDB0009052; HMDB07901; HMDB07933; HMDB08827; HMDB08828; HMDB08859; HMDB08924; HMDB08956; HMDB08987; HMDB09019; HMDB09052	C37H72NO8P	-H(-)	100
289	694.481	1	7027.22	0.885135	PE(18:4(6Z,9Z,12Z,15Z)/P-16:0)	C00350; HMDB0009213; HMDB09213	C39H70NO7P	-H(-)	100
290	695.576	1	2428.2	0.924928	CE(22:6(4Z,7Z,10Z,13Z,16Z,19Z))	C02530; HMDB0006733; HMDB06733	C49H76O2	-H(-)	100
291	696.498	1	9779.28	0.872424	PE(18:3(6Z,9Z,12Z)/P-16:0)	C00350; HMDB0009147; HMDB0009180; HMDB09147; HMDB09180	C39H72NO7P	-H(-)	100
292	698.478	1	5842.51	0.874194	PE(15:0/18:3(6Z,9Z,12Z))	C00350; HMDB0008896; HMDB0008897; HMDB0009120; HMDB0009153; HMDB08896; HMDB08897; HMDB09120; HMDB09153	C38H70NO8P	-H(-)	40
293	698.513	1	27758.6	0.892634	PE(16:1(9Z)/P-18:1(11Z))	C00350; HMDB0008984; HMDB0008985; HMDB0009114; HMDB08984; HMDB08985; HMDB09114	C39H74NO7P	-H(-)	100
294	700.528	1	31278.4	0.881586	PE(16:0/P-18:1(11Z))	C00350; HMDB0008951; HMDB0008952; HMDB0008983; HMDB0009048; HMDB0009081; HMDB08951; HMDB08952; HMDB08983; HMDB09048; HMDB09081	C39H76NO7P	-H(-)	100
295	710.476	1	5998.28	0.879511	PE(14:0/20:4(5Z,8Z,11Z,14Z))	C00350; HMDB0008838; HMDB0008839; HMDB0008869; HMDB0008870; HMDB0008931; HMDB0008962; HMDB0008963; HMDB0009122; HMDB0009155; HMDB0009187; HMDB0009317; HMDB0009350; HMDB0009382; HMDB0009415; HMDB08838; HMDB08839; HMDB08869; HMDB08870; HMDB08931; HMDB08962; HMDB08963; HMDB09122; HMDB09155; HMDB09187; HMDB09317; HMDB09350; HMDB09382; HMDB09415	C39H70NO8P	-H(-)	100
296	712.492	1	10589.2	0.895163	PE(14:0/20:3(5Z,8Z,11Z))	C00350; HMDB0008836; HMDB0008837; HMDB0008868; HMDB0008929; HMDB0008930; HMDB0008961; HMDB0009089; HMDB0009121; HMDB0009154; HMDB0009284; HMDB0009316; HMDB0009349; HMDB08836; HMDB08837; HMDB08868; HMDB08929; HMDB08930; HMDB08961; HMDB09089; HMDB09121; HMDB09154; HMDB09284; HMDB09316; HMDB09349	C39H72NO8P	-H(-)	100
297	712.53	1	6936.37	0.891463	PC(14:1(9Z)/P-18:1(11Z))	C00157; HMDB0007930; HMDB0007931; HMDB07930; HMDB07931	C40H76NO7P	-H(-)	79
298	714.508	1	46718.4	0.889588	PE(14:0/20:2(11Z,14Z))	C00350; HMDB0008835; HMDB0008867; HMDB0008928; HMDB0008959; HMDB0008960; HMDB0009023; HMDB0009056; HMDB0009088; HMDB0009251; HMDB0009283; HMDB05322; HMDB08835; HMDB08867; HMDB08928; HMDB08959; HMDB08960; HMDB09023; HMDB09056; HMDB09088; HMDB09251; HMDB09283	C39H74NO8P	-H(-)	69
299	716.523	1	42614.8	0.839224	PC(15:0/16:1(9Z))	C00157; C00350; HMDB0007936; HMDB0008000; HMDB0008834; HMDB0008866; HMDB0008926; HMDB0008927; HMDB0008958; HMDB0008990; HMDB0009022; HMDB0009055; HMDB0009218; HMDB0009250; HMDB05320; HMDB05344; HMDB07936; HMDB08000; HMDB08834; HMDB08866; HMDB08926; HMDB08927; HMDB08958; HMDB08990; HMDB09022; HMDB09055; HMDB09218; HMDB09250	C39H76NO8P	-H(-)	75
300	720.497	1	40759.1	0.882359	PE(18:4(6Z,9Z,12Z,15Z)/P-18:1(11Z))	C00350; HMDB0009215; HMDB0009216; HMDB0009477; HMDB09215; HMDB09216; HMDB09477	C41H72NO7P	-H(-)	100
301	722.453	1	3549.61	0.867191	3-O-Sulfogalactosylceramide (d18:1/12:0)	C06125; HMDB0012311; HMDB12311	C36H69NO11S	-H(-)	90
302	726.544	1	26739.3	0.855858	PE(18:1(11Z)/P-18:1(11Z))	C00350; HMDB0009050; HMDB0009051; HMDB0009083; HMDB0009084; HMDB0009115; HMDB0009312; HMDB09050; HMDB09051; HMDB09083; HMDB09084; HMDB09115; HMDB09312	C41H78NO7P	-H(-)	100
303	730.54	1	9713.26	0.835842	PC(14:0/18:1(11Z))	C00157; C00350; HMDB0007872; HMDB0007873; HMDB0007904; HMDB0007969; HMDB0008001; HMDB0008032; HMDB0008064; HMDB0008097; HMDB0008900; HMDB0009252; HMDB07872; HMDB07873; HMDB07904; HMDB07969; HMDB08001; HMDB08032; HMDB08064; HMDB08097; HMDB08900; HMDB09252	C40H78NO8P	-H(-)	100
304	732.46	1	3750.44	0.881053	PE(14:1(9Z)/22:6(4Z,7Z,10Z,13Z,16Z,19Z))	C00350; HMDB0008880; HMDB0009129; HMDB0009162; HMDB0009193; HMDB0009194; HMDB0009680; HMDB08880; HMDB09129; HMDB09162; HMDB09193; HMDB09194; HMDB09680	C41H68NO8P	-H(-)	100
305	736.492	1	19001.3	0.893623	PE(14:0/22:5(4Z,7Z,10Z,13Z,16Z))	C00350; HMDB0008845; HMDB0008846; HMDB0008877; HMDB0008939; HMDB0008970; HMDB0008971; HMDB0009030; HMDB0009063; HMDB0009094; HMDB0009095; HMDB0009126; HMDB0009159; HMDB0009190; HMDB0009191; HMDB0009386; HMDB0009419; HMDB0009451; HMDB0009581; HMDB0009613; HMDB0009646; HMDB08845; HMDB08846; HMDB08877; HMDB08939; HMDB08970; HMDB08971; HMDB09030; HMDB09063; HMDB09094; HMDB09095; HMDB09126; HMDB09159;…	C41H72NO8P	-H(-)	100
306	736.528	1	22509.4	0.90274	PC(18:4(6Z,9Z,12Z,15Z)/P-16:0)	C00157; HMDB0008258; HMDB08258	C42H76NO7P	-H(-)	100
307	738.508	1	66692.3	0.892353	PC(15:0/18:4(6Z,9Z,12Z,15Z))	C00157; C00350; HMDB0007943; HMDB0008231; HMDB0008844; HMDB0008937; HMDB0008938; HMDB0008968; HMDB0008997; HMDB0009028; HMDB0009029; HMDB0009061; HMDB0009062; HMDB0009093; HMDB0009124; HMDB0009125; HMDB0009157; HMDB0009158; HMDB0009189; HMDB0009320; HMDB0009353; HMDB0009385; HMDB0009418; HMDB0009580; HMDB05323; HMDB05350; HMDB07943; HMDB08231; HMDB08844; HMDB08937; HMDB08938; HMDB08968; HMDB08997…	C41H74NO8P	-H(-)	100
308	740.523	1	50208.5	0.890245	PC(15:0/18:3(6Z,9Z,12Z))	C00157; C00350; HMDB0007941; HMDB0007942; HMDB0008165; HMDB0008198; HMDB0008876; HMDB0008935; HMDB0008936; HMDB0008967; HMDB0008995; HMDB0008996; HMDB0009027; HMDB0009060; HMDB0009091; HMDB0009092; HMDB0009123; HMDB0009156; HMDB0009287; HMDB0009319; HMDB0009352; HMDB0009548; HMDB05349; HMDB07941; HMDB07942; HMDB08165; HMDB08198; HMDB08876; HMDB08935; HMDB08936; HMDB08967; HMDB08995; HMDB08996; HM…	C41H76NO8P	-H(-)	100
309	740.56	1	13965	0.714674	PE(14:1(9Z)/20:5(5Z,8Z,11Z,14Z,17Z))	C00157; C00350; HMDB0008029; HMDB0008030; HMDB0008159; HMDB0008873; HMDB0009449; HMDB08029; HMDB08030; HMDB08159; HMDB08873; HMDB09449	C39H66NO8P; C42H80NO7P	-H(-) [+34]; -H(-)	100
310	742.539	1	102143	0.832964	PC(15:0/18:2(9Z,12Z))	C00157; C00350; HMDB0007940; HMDB0008132; HMDB0008843; HMDB0008875; HMDB0008934; HMDB0008966; HMDB0008994; HMDB0009025; HMDB0009026; HMDB0009058; HMDB0009059; HMDB0009090; HMDB0009254; HMDB0009286; HMDB0009515; HMDB0009547; HMDB05332; HMDB05343; HMDB05347; HMDB07940; HMDB08132; HMDB08843; HMDB08875; HMDB08934; HMDB08966; HMDB08994; HMDB09025; HMDB09026; HMDB09058; HMDB09059; HMDB09090; HMDB09254;…	C41H78NO8P	-H(-)	100
311	742.575	1	33272.4	0.437969	PE(14:0/20:5(5Z,8Z,11Z,14Z,17Z))	C00157; C00350; HMDB0007996; HMDB0007997; HMDB0008028; HMDB0008093; HMDB0008126; HMDB0008840; HMDB0008871; HMDB0008872; HMDB0008964; HMDB0009188; HMDB0009383; HMDB0009416; HMDB0009448; HMDB07996; HMDB07997; HMDB08028; HMDB08093; HMDB08126; HMDB08840; HMDB08871; HMDB08872; HMDB08964; HMDB09188; HMDB09383; HMDB09416; HMDB09448	C39H68NO8P; C42H82NO7P	-H(-) [+34]; -H(-)	100
312	744.084	1	4363.53	0.806955	NADPH	C00005; CHEBI:16474; HMDB0000221; HMDB00221; HMDB00799; HMDB06341	C21H30N7O17P3	-H(-)	100
313	746.512	1	108201	0.861534	PE(O-16:1(1Z)/22:6(4Z,7Z,10Z,13Z,16Z,19Z))	C00350; HMDB0005780; HMDB0009479; HMDB0009480; HMDB0009708; HMDB05780; HMDB09479; HMDB09480; HMDB09708; HMDB11361	C43H74NO7P	-H(-)	100
314	748.492	1	5980.92	0.915638	PC(14:1(9Z)/20:5(5Z,8Z,11Z,14Z,17Z))	C00157; C00350; HMDB0007918; HMDB0008493; HMDB0008913; HMDB0009681; HMDB07918; HMDB08493; HMDB08913; HMDB09681	C42H72NO8P	-H(-)	100
315	748.528	1	236071	0.862863	PE(20:4(5Z,8Z,11Z,14Z)/P-18:1(11Z))	C00350; HMDB0009413; HMDB0009414; HMDB0009446; HMDB0009447; HMDB0009478; HMDB0009642; HMDB0009675; HMDB09413; HMDB09414; HMDB09446; HMDB09447; HMDB09478; HMDB09642; HMDB09675	C43H76NO7P	-H(-)	100
316	750.508	1	9689.7	0.894128	PC(14:0/20:5(5Z,8Z,11Z,14Z,17Z))	C00157; C00350; HMDB0007885; HMDB0007916; HMDB0007917; HMDB0008009; HMDB0008233; HMDB0008427; HMDB0008460; HMDB0008492; HMDB0008911; HMDB0008912; HMDB0009615; HMDB0009648; HMDB07885; HMDB07916; HMDB07917; HMDB08009; HMDB08233; HMDB08427; HMDB08460; HMDB08492; HMDB08911; HMDB08912; HMDB09615; HMDB09648	C42H74NO8P	-H(-)	100
317	750.544	1	181758	0.773601	PE(O-18:1(1Z)/20:4(5Z,8Z,11Z,14Z))	C00350; HMDB0005779; HMDB0009347; HMDB0009348; HMDB0009380; HMDB0009381; HMDB0009412; HMDB0009445; HMDB0009609; HMDB05779; HMDB09347; HMDB09348; HMDB09380; HMDB09381; HMDB09412; HMDB09445; HMDB09609; HMDB11385	C43H78NO7P	-H(-)	100
318	752.524	1	14740.2	0.90663	PC(14:0/20:4(5Z,8Z,11Z,14Z))	C00157; C00350; HMDB0007883; HMDB0007884; HMDB0007914; HMDB0007915; HMDB0007976; HMDB0008007; HMDB0008008; HMDB0008167; HMDB0008200; HMDB0008232; HMDB0008362; HMDB0008395; HMDB0008426; HMDB0008459; HMDB0008910; HMDB0009582; HMDB07883; HMDB07884; HMDB07914; HMDB07915; HMDB07976; HMDB08007; HMDB08008; HMDB08167; HMDB08200; HMDB08232; HMDB08362; HMDB08395; HMDB08426; HMDB08459; HMDB08910; HMDB09582	C42H76NO8P	-H(-)	100
319	760.493	1	8818.1	0.860127	PE(16:1(9Z)/22:6(4Z,7Z,10Z,13Z,16Z,19Z))	C00350; HMDB0008979; HMDB0009104; HMDB0009135; HMDB0009136; HMDB0009168; HMDB0009169; HMDB0009199; HMDB0009200; HMDB0009327; HMDB0009360; HMDB0009391; HMDB0009392; HMDB0009424; HMDB0009425; HMDB0009456; HMDB0009683; HMDB08979; HMDB09104; HMDB09135; HMDB09136; HMDB09168; HMDB09169; HMDB09199; HMDB09200; HMDB09327; HMDB09360; HMDB09391; HMDB09392; HMDB09424; HMDB09425; HMDB09456; HMDB09683	C43H72NO8P	-H(-)	100
320	762.508	1	55456.5	0.876355	PE(16:0/22:6(4Z,7Z,10Z,13Z,16Z,19Z))	C00350; HMDB0008946; HMDB0008977; HMDB0008978; HMDB0009038; HMDB0009071; HMDB0009102; HMDB0009103; HMDB0009133; HMDB0009134; HMDB0009166; HMDB0009167; HMDB0009198; HMDB0009294; HMDB0009325; HMDB0009326; HMDB0009358; HMDB0009359; HMDB0009390; HMDB0009423; HMDB0009454; HMDB0009455; HMDB0009617; HMDB0009650; HMDB0009682; HMDB05324; HMDB08946; HMDB08977; HMDB08978; HMDB09038; HMDB09071; HMDB09102; HM…	C43H74NO8P	-H(-)	100
321	764.523	1	159516	0.867479	PC(15:0/20:5(5Z,8Z,11Z,14Z,17Z))	C00157; C00350; HMDB0007951; HMDB0008494; HMDB0008944; HMDB0008945; HMDB0008976; HMDB0009005; HMDB0009036; HMDB0009037; HMDB0009069; HMDB0009070; HMDB0009100; HMDB0009101; HMDB0009132; HMDB0009165; HMDB0009197; HMDB0009261; HMDB0009292; HMDB0009293; HMDB0009324; HMDB0009357; HMDB0009388; HMDB0009389; HMDB0009421; HMDB0009422; HMDB0009453; HMDB0009584; HMDB0009616; HMDB0009649; HMDB07951; HMDB0849…	C43H76NO8P	-H(-)	100
322	774.507	1	5512.3	0.844867	PC(14:1(9Z)/22:6(4Z,7Z,10Z,13Z,16Z,19Z))	C00157; HMDB0007925; HMDB0008174; HMDB0008207; HMDB0008238; HMDB0008239; HMDB0008723; HMDB07925; HMDB08174; HMDB08207; HMDB08238; HMDB08239; HMDB08723	C44H74NO8P	-H(-)	85
323	776.524	1	9025.5	0.874792	PC(14:0/22:6(4Z,7Z,10Z,13Z,16Z,19Z))	C00157; HMDB0007892; HMDB0007923; HMDB0007924; HMDB0008017; HMDB0008142; HMDB0008172; HMDB0008173; HMDB0008205; HMDB0008206; HMDB0008237; HMDB0008496; HMDB0008657; HMDB0008690; HMDB0008722; HMDB07892; HMDB07923; HMDB07924; HMDB08017; HMDB08142; HMDB08172; HMDB08173; HMDB08205; HMDB08206; HMDB08237; HMDB08496; HMDB08657; HMDB08690; HMDB08722	C44H76NO8P	-H(-)	100
324	776.56	1	114501	0.752782	PE(22:4(7Z,10Z,13Z,16Z)/P-18:1(11Z))	C00350; HMDB0009611; HMDB0009612; HMDB0009643; HMDB0009676; HMDB09611; HMDB09612; HMDB09643; HMDB09676	C45H80NO7P	-H(-)	24
325	778.539	1	11322.1	0.919052	PC(14:0/22:5(4Z,7Z,10Z,13Z,16Z))	C00157; HMDB0007890; HMDB0007891; HMDB0007922; HMDB0007984; HMDB0008015; HMDB0008016; HMDB0008075; HMDB0008108; HMDB0008140; HMDB0008141; HMDB0008171; HMDB0008204; HMDB0008235; HMDB0008236; HMDB0008430; HMDB0008463; HMDB0008495; HMDB0008624; HMDB0008656; HMDB0008689; HMDB07890; HMDB07891; HMDB07922; HMDB07984; HMDB08015; HMDB08016; HMDB08075; HMDB08108; HMDB08140; HMDB08141; HMDB08171; HMDB08204;…	C44H78NO8P	-H(-)	100
326	784.149	1	5357.58	0.801767	Flavin adenine dinucleotide	C00016; CHEBI:16238; HMDB0001248; HMDB01248	C27H33N9O15P2	-H(-)	100
327	784.587	1	18449.9	0.752825	PC(18:1(9Z)/18:1(9Z))	C00157; HMDB0000593; HMDB0007888; HMDB0007920; HMDB0007979; HMDB0008011; HMDB0008039; HMDB0008070; HMDB0008071; HMDB0008103; HMDB0008135; HMDB0008299; HMDB0008331; HMDB0008559; HMDB0008590; HMDB00593; HMDB07888; HMDB07920; HMDB07979; HMDB08011; HMDB08039; HMDB08070; HMDB08071; HMDB08103; HMDB08104; HMDB08135; HMDB08299; HMDB08331; HMDB08559; HMDB08590	C44H84NO8P	-H(-)	100
328	786.509	1	13054.5	0.886194	PE(18:2(9Z,12Z)/22:6(4Z,7Z,10Z,13Z,16Z,19Z))	C00350; HMDB0009111; HMDB0009142; HMDB0009143; HMDB0009175; HMDB0009176; HMDB0009207; HMDB0009335; HMDB0009368; HMDB0009399; HMDB0009400; HMDB0009432; HMDB0009433; HMDB0009463; HMDB0009464; HMDB0009591; HMDB0009622; HMDB0009623; HMDB0009655; HMDB0009656; HMDB0009687; HMDB05351; HMDB09111; HMDB09142; HMDB09143; HMDB09175; HMDB09176; HMDB09207; HMDB09335; HMDB09368; HMDB09399; HMDB09400; HMDB09432;…	C45H74NO8P	-H(-)	100
329	786.602	1	11613.5	0.652484	PC(14:0/22:1(13Z))	C00157; C00350; HMDB0007887; HMDB0007919; HMDB0007978; HMDB0008010; HMDB0008037; HMDB0008038; HMDB0008069; HMDB0008102; HMDB0008266; HMDB0008298; HMDB0008526; HMDB0008558; HMDB0008915; HMDB0009747; HMDB07887; HMDB07919; HMDB07978; HMDB08010; HMDB08037; HMDB08038; HMDB08069; HMDB08102; HMDB08266; HMDB08298; HMDB08526; HMDB08558; HMDB08915; HMDB09747	C44H86NO8P	-H(-)	100
330	788.524	1	43332	0.858545	PE(18:1(11Z)/22:6(4Z,7Z,10Z,13Z,16Z,19Z))	C00350; HMDB0009045; HMDB0009078; HMDB0009109; HMDB0009110; HMDB0009141; HMDB0009174; HMDB0009302; HMDB0009333; HMDB0009334; HMDB0009366; HMDB0009367; HMDB0009397; HMDB0009398; HMDB0009430; HMDB0009431; HMDB0009462; HMDB0009589; HMDB0009590; HMDB0009621; HMDB0009654; HMDB0009685; HMDB0009686; HMDB09045; HMDB09078; HMDB09109; HMDB09110; HMDB09141; HMDB09174; HMDB09302; HMDB09333; HMDB09334; HMDB09…	C45H76NO8P	-H(-)	100
331	788.544	1	77618.8	0.930574	PS(18:0/18:1(9Z))	C02737; HMDB0010163; HMDB10163	C42H80NO10P	-H(-)	40
332	790.539	1	57427.1	0.8806	PC(15:0/22:6(4Z,7Z,10Z,13Z,16Z,19Z))	C00157; C00350; HMDB0007958; HMDB0008724; HMDB0009012; HMDB0009043; HMDB0009044; HMDB0009076; HMDB0009077; HMDB0009108; HMDB0009206; HMDB0009269; HMDB0009300; HMDB0009301; HMDB0009331; HMDB0009332; HMDB0009364; HMDB0009365; HMDB0009396; HMDB0009429; HMDB0009461; HMDB0009558; HMDB0009588; HMDB0009619; HMDB0009620; HMDB0009652; HMDB0009653; HMDB0009684; HMDB05334; HMDB07958; HMDB08724; HMDB09012; H…	C45H78NO8P	-H(-)	100
333	802.538	1	11607	0.916748	PC(16:1(9Z)/22:6(4Z,7Z,10Z,13Z,16Z,19Z))	C00157; HMDB0008023; HMDB0008149; HMDB0008180; HMDB0008181; HMDB0008213; HMDB0008214; HMDB0008244; HMDB0008245; HMDB0008372; HMDB0008405; HMDB0008435; HMDB0008436; HMDB0008468; HMDB0008469; HMDB0008500; HMDB0008726; HMDB08023; HMDB08149; HMDB08180; HMDB08181; HMDB08213; HMDB08214; HMDB08244; HMDB08245; HMDB08372; HMDB08405; HMDB08435; HMDB08436; HMDB08468; HMDB08469; HMDB08500; HMDB08726	C46H78NO8P	-H(-)	100
334	810.528	1	80683.8	0.873561	PS(18:0/20:4(8Z,11Z,14Z,17Z))	C02737; HMDB0010165; HMDB10165	C44H78NO10P	-H(-)	36
335	814.634	1	6343.61	0.646775	PC(14:0/24:1(15Z))	C00157; HMDB0007894; HMDB0007926; HMDB0007986; HMDB0008018; HMDB0008044; HMDB0008076; HMDB0008109; HMDB0008268; HMDB0008269; HMDB0008300; HMDB0008529; HMDB0008561; HMDB0008756; HMDB0008788; HMDB07894; HMDB07926; HMDB07986; HMDB08018; HMDB08044; HMDB08076; HMDB08109; HMDB08268; HMDB08269; HMDB08300; HMDB08529; HMDB08561; HMDB08756; HMDB08788	C46H90NO8P	-H(-)	65
336	818.591	1	141064	0.97859	PS(18:0/20:0)	C02737; HMDB0010164; HMDB10164	C44H86NO10P	-H(-)	20
337	826.672	1	5435.04	0.528704	PC(22:0/P-18:1(11Z))	C00157; HMDB0008556; HMDB0008557; HMDB0008587; HMDB0008817; HMDB08556; HMDB08557; HMDB08587; HMDB08817	C48H94NO7P	-H(-)	11
338	842.569	1	20334.2	0.895524	PE(22:2(13Z,16Z)/22:6(4Z,7Z,10Z,13Z,16Z,19Z))	C00350; HMDB0009573; HMDB0009602; HMDB0009701; HMDB09573; HMDB09602; HMDB09701	C49H82NO8P	-H(-)	39
339	848.617	1	35927.6	0.904085	PE(20:4(5Z,8Z,11Z,14Z)/24:1(15Z))	C00350; HMDB0009410; HMDB0009443; HMDB0009475; HMDB0009505; HMDB0009506; HMDB0009537; HMDB0009600; HMDB0009633; HMDB0009666; HMDB0009731; HMDB0009762; HMDB0009763; HMDB09410; HMDB09443; HMDB09475; HMDB09505; HMDB09506; HMDB09537; HMDB09600; HMDB09633; HMDB09666; HMDB09731; HMDB09762; HMDB09763	C49H88NO8P	-H(-)	100
340	852.685	1	5864.7	0.295364	PC(24:1(15Z)/P-18:1(11Z))	C00157; HMDB0008819; HMDB0008820; HMDB08819; HMDB08820	C50H96NO7P	-H(-)	100
341	854.7	1	2722.88	-0.164211	PC(24:0/P-18:1(11Z))	C00157; HMDB0008786; HMDB0008787; HMDB0008818; HMDB08786; HMDB08787; HMDB08818	C50H98NO7P	-H(-)	100
342	856.586	1	8658.13	0.905943	PC(20:2(11Z,14Z)/22:6(4Z,7Z,10Z,13Z,16Z,19Z))	C00157; HMDB0008354; HMDB0008385; HMDB0008386; HMDB0008417; HMDB0008418; HMDB0008449; HMDB0008482; HMDB0008640; HMDB0008641; HMDB0008671; HMDB0008672; HMDB0008704; HMDB0008705; HMDB0008736; HMDB08354; HMDB08385; HMDB08386; HMDB08417; HMDB08418; HMDB08449; HMDB08482; HMDB08640; HMDB08641; HMDB08671; HMDB08672; HMDB08704; HMDB08705; HMDB08736	C50H84NO8P	-H(-)	100
343	888.65	1	5730.5	0.907423	PC(20:5(5Z,8Z,11Z,14Z,17Z)/24:1(15Z))	C00157; HMDB0008520; HMDB0008551; HMDB0008581; HMDB0008582; HMDB0008613; HMDB0008645; HMDB0008677; HMDB0008710; HMDB0008742; HMDB0008807; HMDB08520; HMDB08551; HMDB08581; HMDB08582; HMDB08613; HMDB08645; HMDB08677; HMDB08710; HMDB08742; HMDB08807	C52H92NO8P	-H(-)	44
344	972.737	1	3017.45	0.755069	Galabiosylceramide (d18:1/24:0)	C01290; C06126; HMDB0004840; HMDB0011595; HMDB04840; HMDB04875; HMDB11595	C54H103NO13	-H(-)	100
345	974.292	1	1323.65	-0.266982	(2E)-Tetradecenoyl-CoA	C05273; CHEBI:27721; HMDB0003946; HMDB03946; HMDB13082	C35H60N7O17P3S	-H(-)	65

## Sheet: annotation
ionIdx	ionMz	ionActive	ionQualTIC	ionAverageInt	mz delta	formula	ion	score	label (bona fide)		desc	HMDB ids	KEGG ids	other ids
1	59.0139	TRUE	0.921692	1.34393e+06	-5.20483e-05	C2H4O2	-H(-)	100	Acetic acid		Acetic acid is one of the simplest carboxylic acids. It is an important chemical reagent and industrial chemical that is used in the production of plastic soft drink bottles, photographic film; and polyvinyl acetate for wood glue, as well as many synthetic fibres and fabrics. In households diluted acetic acid is often used as a cleaning agent. In the food industry acetic acid is used as an acidit…	HMDB0000042; HMDB00042	C00033	CHEBI:15366
2	61.0294	TRUE	0.589438	2799.34	0.000123292	C2H6O2	-H(-)	100	Ethylene glycol		L-Menthyl 1,2-propylene glycol carbonate is used as a food additive [EAFUS] ("EAFUS: Everything Added to Food in the United States. [http://www.eafus.com/]")	HMDB0032262; HMDB32262	C01380	CHEBI:30742
3	71.014	TRUE	0.953082	64273.4	-0.000169548	C3H4O2	-H(-)	100	Pyruvaldehyde		Pyruvaldehyde is an organic compound used often as a reagent in organic synthesis, as a flavoring agent, and in tanning. It has been demonstrated as an intermediate in the metabolism of acetone and its derivatives in isolated cell preparations, in various culture media, and in vivo in certain animals.	HMDB0001167; HMDB01167	C00546	CHEBI:17158
4	72.9932	TRUE	0.693119	2932.62	-6.679e-05	C2H2O3	-H(-)	100	Glyoxylic acid		Glyoxylic acid or oxoacetic acid is an organic compound that is both an aldehyde and a carboxylic acid. Glyoxylic acid is a liquid with a melting Point of -93 degree centigrade and a boiling Point of 111 degree centigrade. It is an intermediate of the glyoxylate cycle, which enables certain organisms to convert fatty acids into carbohydrates. The conjugate base of gloxylic acid is known as glyoxy…	HMDB0000119; HMDB00119	C00048	CHEBI:16891
5	73.0297	TRUE	0.809625	13653.6	-0.000186303	C3H6O2	-H(-)	100	Propionic acid		Propionic acid (PA) is widely used as an antifungal agent in food. It is present naturally at low levels in dairy products and occurs ubiquitously, together with other short-chain fatty acids (SCFA), in the gastro-intestinal tract of humans and other mammals as an end-product of the microbial digestion of carbohydrates. It has significant physiological activity in animals. PA is irritant but prod…	HMDB0000237; HMDB0006458; HMDB00237; HMDB06458; HMDB06949	C00163; C00937	CHEBI:17167; CHEBI:30768
6	74.0248	TRUE	0.865854	37672.7	-0.000893776	C3H4O2	-H(-) [+3]	100	Pyruvaldehyde		Pyruvaldehyde is an organic compound used often as a reagent in organic synthesis, as a flavoring agent, and in tanning. It has been demonstrated as an intermediate in the metabolism of acetone and its derivatives in isolated cell preparations, in various culture media, and in vivo in certain animals.	HMDB0001167; HMDB01167	C00546	CHEBI:17158
6	74.0248	TRUE	0.865854	37672.7	-4.47762e-05	C2H5NO2	-H(-)	100	Glycine		Glycine is a simple, nonessential amino acid, although experimental animals show reduced growth on low-glycine diets. The average adult ingests 3 to 5 grams of glycine daily. Glycine is involved in the body''s production of DNA, phospholipids and collagen, and in release of energy. Glycine levels are effectively measured in plasma in both normal patients and those with inborn errors of glycine me…	HMDB0000123; HMDB00123	C00037	CHEBI:15428
7	75.0088	TRUE	0.885321	12256.2	-6.49437e-05	C2H4O3	-H(-)	100	Glycolate		Glycolic acid (or hydroxyacetic acid) is the smallest alpha-hydroxy acid (AHA). In its pure form, glycolic acid is a colorless crystalline solid. Due to its excellent capability to penetrate skin, glycolic acid finds applications in skin care products, most often as a chemical peel. Glycolic acid is also used for tattoo removal. Glycolic acid is found to be associated with D-2-hydroxyglutaric aci…	HMDB0000115; HMDB00115; HMDB03035	C00160	CHEBI:17497
8	80.9651	TRUE	0.381204	9507.82	0.000108947	H2O3S	-H(-)	100	Sulfurous acid		Sulfurous acid is a food additive listed on the EAFUS food Additive Database (Jan. 2001). Sulfurous acid (not to be confused with Sulfuric acid) is the chemical compound with the formula H2SO3. There is no evidence that sulfurous acid exists in solution, but the molecule has been detected in the gas phase. The conjugate bases of this elusive acid are, however, common anions, bisulfite (or hydroge…	HMDB0034829; HMDB34829	C00094	CHEBI:48854
9	86.0248	TRUE	0.81049	18588.8	-5.35661e-05	C3H5NO2	-H(-)	100	Dehydroalanine		Dehydroalanine (or (alpha)-(beta)-di-dehydroalanine) is an uncommon amino acid found in peptides of microbial origin (an unsaturated amino acid).	HMDB0003609; HMDB03609; HMDB06356	C02218	CHEBI:17123
10	87.0087	TRUE	0.907391	100150	4.38732e-05	C3H4O3	-H(-)	100	Pyruvate		Pyruvic acid is an intermediate compound in the metabolism of carbohydrates, proteins, and fats. In thiamine deficiency, its oxidation is retarded and it accumulates in the tissues, especially in nervous structures (From Stedman, 26th ed.). Biological Source: Intermediate in primary metabolism including fermentation processes. Present in muscle in redox equilibrium with Lactic acid. A common cons…	HMDB0000243; HMDB0011111; HMDB00243; HMDB11111; HMDB11666	C00022; C00222	CHEBI:17960; CHEBI:32816
11	87.0451	TRUE	0.812447	11472.2	2.85494e-05	C4H8O2	-H(-)	100	Butyric acid		Butyric acid, a four-carbon fatty acid, is formed in the human colon by bacterial fermentation of carbohydrates (including dietary fiber), and putatively suppresses colorectal cancer (CRC). Butyrate has diverse and apparently paradoxical effects on cellular proliferation, apoptosis and differentiation that may be either pro-neoplastic or anti-neoplastic, depending upon factors such as the level o…	HMDB0000039; HMDB00039	C00246	CHEBI:30772
12	88.0404	TRUE	0.960395	369987	5.08205e-05	C3H7NO2	-H(-)	100	Alanine		Beta-alanine is the only naturally occurring beta-amino acid - the amino group is at the &#946;-position from the carboxylate group. It is formed in vivo by the degradation of dihydrouracil and carnosine. It is a component of the naturally occurring peptides carnosine and anserine and also of pantothenic acid (Vitamin B-5) which itself is a component of coenzyme A. Under normal conditions, beta-a…	HMDB0000056; HMDB0000161; HMDB0000271; HMDB00056; HMDB00161; HMDB00271	C00041; C00099; C00213	CHEBI:15611; CHEBI:16958; CHEBI:16977
13	89.0246	TRUE	0.933692	3.42804e+06	-0.00016494	C3H6O3	-H(-)	100	Lactate		Lactic acid plays a role in several biochemical processes and is produced in the muscles during intense activity. Lactate measurement in the critically ill has been traditionally used to stratify patients with poor outcome. However, plasma lactate levels are the result of a finely tuned interplay of factors that affect the balance between its production and its clearance. When the oxygen supply d…	HMDB0000190; HMDB0000700; HMDB0001311; HMDB0001882; HMDB00171; HMDB00190; HMDB0062492; HMDB00700; HMDB01311; HMDB01882; HMDB03328; HMDB62492	C00184; C00186; C00256; C01013	CHEBI:16016; CHEBI:33404; CHEBI:341; CHEBI:422
14	91.0401	TRUE	0.688658	20415.9	-3.35324e-05	C3H8O3	-H(-)	100	Glycerol		Glycerol is an important component of triglycerides (i.e. fats and oils) and of phospholipids. glycerol is a three-carbon substance that forms the backbone of fatty acids in fats. When the body uses stored fat as a source of energy, glycerol and fatty acids are released into the bloodstream. The glycerol component can be converted to glucose by the liver and provides energy for cellular metabolis…	HMDB0000131; HMDB00131	C00116	CHEBI:17522
15	96.9693	TRUE	0.975425	411184	0.000294841	H3O4P	-H(-)	100	Phosphoric acid		Phosphoric acid, also known as orthophosphoric acid or phosphoric(V) acid, is a mineral acid with the chemical formula H3PO4. Alternatively, orthophosphoric acid molecules can combine with themselves to form a variety of compounds referred to as phosphoric acids in a more general way. For a discussion of these, see Phosphoric acids and Phosphates. Appears to exist only as a food additive and prod…	HMDB0002142; HMDB02142	C00009	CHEBI:26078
16	99.045	TRUE	0.699147	6353.21	0.000128871	C5H8O2	-H(-)	100	Glutaral		Glutaral is used as an antimicrobial agent in sugar mills and as a fixing agent in the immobilisation of glucose isomerase enzyme preparations for use in the manufacture of high fructose corn syrup A polymerized isomer of glutaraldehyde known as polycycloglutaracetal is a fertilizer for aquatic plants. It is claimed that it provides a bioavailable source of carbon for higher plants that is not av…	HMDB0029599; HMDB29599	C12518	CHEBI:64276
17	101.025	TRUE	0.946097	67531.3	-0.000111346	C4H6O3	-H(-)	100	2-Ketobutyric acid		2-Ketobutyric acid is a substance that is involved in the metabolism of many amino acids (glycine, methionine, valine, leucine, serine, threonine, isoleucine) as well as propanoate metabolism and C-5 branched dibasic acid metabolism. More specifically, alpha-ketobutyric acid is a product of the lysis of cystathionine. It is also one of the degradation products of threonine. It can be converted to…	HMDB0000005; HMDB0000060; HMDB00005; HMDB0001172; HMDB0001259; HMDB0002217; HMDB00060; HMDB01172; HMDB01259; HMDB02217; HMDB06544	C00109; C00164; C00232; C00349; C06002	CHEBI:15344; CHEBI:16256; CHEBI:16265; CHEBI:27821; CHEBI:30831
18	102.056	TRUE	0.954898	115139	-0.000976624	C5H8O2	-H(-) [+3]	100	Glutaral		Glutaral is used as an antimicrobial agent in sugar mills and as a fixing agent in the immobilisation of glucose isomerase enzyme preparations for use in the manufacture of high fructose corn syrup A polymerized isomer of glutaraldehyde known as polycycloglutaracetal is a fertilizer for aquatic plants. It is claimed that it provides a bioavailable source of carbon for higher plants that is not av…	HMDB0029599; HMDB29599	C12518	CHEBI:64276
18	102.056	TRUE	0.954898	115139	-0.000127624	C4H9NO2	-H(-)	100	Gamma-Aminobutyric acid		Dimethylglycine (DMG) is an amino acid derivative found in the cells of all plants and animals and can be obtained in the diet in small amounts from grains and meat. The human body produces DMG when metabolizing choline into Glycine. Dimethylglycine that is not metabolized in the liver is transported by the circulatory system to body tissue. Dimethylglycine was popular with Russian athletes and c…	HMDB0000092; HMDB0000112; HMDB0000452; HMDB0002166; HMDB0002299; HMDB00092; HMDB00112; HMDB00452; HMDB00581; HMDB02166; HMDB02299; HMDB05815	C00334; C01026; C01205; C02356; C03284	CHEBI:16320; CHEBI:16865; CHEBI:17724; CHEBI:33094; CHEBI:35619
19	103.004	TRUE	0.443287	11393	1.24397e-06	C3H4O4	-H(-)	100	Hydroxypyruvate		Malonic acid (IUPAC systematic name: propanedioic acid) is a dicarboxylic acid with structure CH2(COOH)2. The ionised form of malonic acid, as well as its esters and salts, are known as malonates. For example, diethyl malonate is malonic acid''s ethyl ester. The name originates from Latin malum, meaning apple. Malonic acid is the archetypal example of a competitive inhibitor: it acts against succ…	HMDB0000691; HMDB0001352; HMDB0006938; HMDB00691; HMDB01352; HMDB06781; HMDB06938	C00168; C00383; C01146	CHEBI:16992; CHEBI:30794; CHEBI:30841
20	103.04	TRUE	0.853271	288996	-5.83287e-05	C4H8O3	-H(-)	100	2-Hydroxybutyric acid		2-Hydroxybutyric acid (alpha-hydroxybutyrate) is an organic acid derived from alpha-ketobutyrate. Alpha-ketobutyrate is produced by amino acid catabolism (threonine and methionine) and glutathione anabolism (cysteine formation pathway) and is metabolized to propionyl-CoA and carbon dioxide (PMID: 20526369 ). 2-Hydroxybutyric acid is formed as a by-product during the formation of Alpha-ketobutyrat…	HMDB0000008; HMDB0000011; HMDB0000023; HMDB0000357; HMDB00008; HMDB00011; HMDB00023; HMDB00357; HMDB00435	C01089; C05984; C06001	CHEBI:1148; CHEBI:17066; CHEBI:20067; CHEBI:37373
21	104.036	TRUE	0.91175	88822.7	-0.00021057	C3H7NO3	-H(-)	100	Serine		Serine is a nonessential amino acid derived from glycine. Like all the amino acid building blocks of protein and peptides, serine can become essential under certain conditions, and is thus important in maintaining health and preventing disease. Low-average concentration of serine compared to other amino acids is found in muscle. Serine is highly concentrated in all cell membranes. (http://www.dcn…	HMDB0000187; HMDB0003406; HMDB00187; HMDB00589; HMDB03406	C00065; C00740	CHEBI:16523; CHEBI:17115
22	105.019	TRUE	0.650917	5712.96	5.80445e-05	C3H6O4	-H(-)	100	D-Glyceric acid		Glyceric acid is a colorless syrupy acid, obtained from oxidation of glycerol. It is a compound that is secreted excessively in the urine by patients suffering from D-glyceric aciduria, an inborn error of metabolism, and D-glycerate anemia. Deficiency of human glycerate kinase leads to D-glycerate acidemia/D-glyceric aciduria. Symptoms of the disease include progressive neurological impairment, h…	HMDB0000139; HMDB00139	C00258	CHEBI:32398
23	108.013	TRUE	0.879861	36908	-4.37515e-05	C2H7NO2S	-H(-)	100	Hypotaurine		Hypotaurine is a product of enzyme cysteamine dioxygenase [EC 1.13.11.19] in taurine and hypotaurine metabolism pathway (KEGG). It may function as an antioxidant and a protective agent under physiological conditions (PMID 14992269).	HMDB0000965; HMDB00965	C00519	CHEBI:16668
24	109.03	TRUE	0.707782	3309.65	-0.000224074	C6H6O2	-H(-)	100	Catechol		Hydroquinone, also benzene-1,4-diol, is an aromatic organic compound which is a type of phenol, having the chemical formula C6H4(OH)2. Its chemical structure has two hydroxyl groups bonded to a benzene ring in a para position. Hydroquinone is commonly used as a biomarker for benzene exposure. The presence of hydroquinone in normal individuals stems mainly from direct dietary ingestion, catabolism…	HMDB0002434; HMDB02434	C00530	CHEBI:17594
24	109.03	TRUE	0.707782	3309.65	0.000918726	C3H6O3	.F(-)	40	Lactate		Lactic acid plays a role in several biochemical processes and is produced in the muscles during intense activity. Lactate measurement in the critically ill has been traditionally used to stratify patients with poor outcome. However, plasma lactate levels are the result of a finely tuned interplay of factors that affect the balance between its production and its clearance. When the oxygen supply d…	HMDB0000190; HMDB0000700; HMDB0001311; HMDB0001882; HMDB00171; HMDB00190; HMDB0062492; HMDB00700; HMDB01311; HMDB01882; HMDB03328; HMDB62492	C00184; C00186; C00256; C01013	CHEBI:16016; CHEBI:33404; CHEBI:341; CHEBI:422
25	109.041	TRUE	0.659269	7048.38	-3.62622e-05	C5H6N2O	-H(-)	100	Imidazole-4-acetaldehyde		Imidazole-4-acetaldehyde is a naturally occurring aldehyde metabolite of histamine formed by the action of histaminase (E.C. 1.4.3.6), and can be synthesized by oxidation of histidine. Aldehyde dehydrogenase (EC 1.2.1.3) is the only enzyme in the human liver capable of catalyzing dehydrogenation of aldehydes arising via monoamine, diamine, and plasma amine oxidases. NAD-linked dehydrogenation of …	HMDB0003905; HMDB03905; HMDB06237	C05130	CHEBI:27398
25	109.041	TRUE	0.659269	7048.38	0.000257538	C3H5NO2	.F(-) [+3]	40	Dehydroalanine		Dehydroalanine (or (alpha)-(beta)-di-dehydroalanine) is an uncommon amino acid found in peptides of microbial origin (an unsaturated amino acid).	HMDB0003609; HMDB03609; HMDB06356	C02218	CHEBI:17123
26	110.072	TRUE	-0.321096	6702.45	-2.4857e-05	C5H9N3	-H(-)	100	Histamine		Histamine is an amine derived by enzymatic decarboxylation of histidine. It is a powerful stimulant of gastric secretion, a constrictor of bronchial smooth muscle, a vasodilator, and also a centrally acting neurotransmitter.	HMDB0000870; HMDB00870	C00388	CHEBI:18295
27	111.02	TRUE	0.748182	28914.3	2.32541e-05	C4H4N2O2	-H(-)	100	Uracil		Uracil is a common naturally occurring pyrimidine found in RNA, it base pairs with adenine and is replaced by thymine in DNA. Methylation of uracil produces thymine. Uracil''s use in the body is to help carry out the synthesis of many enzymes necessary for cell function through bonding with riboses and phosphates. Uracil serves as allosteric regulator and coenzyme for many important biochemical r…	HMDB0000300; HMDB00300	C00106	CHEBI:17568
28	112.04	TRUE	0.606402	8361.27	-0.000864496	C6H6O2	-H(-) [+3]	100	Catechol		Hydroquinone, also benzene-1,4-diol, is an aromatic organic compound which is a type of phenol, having the chemical formula C6H4(OH)2. Its chemical structure has two hydroxyl groups bonded to a benzene ring in a para position. Hydroquinone is commonly used as a biomarker for benzene exposure. The presence of hydroquinone in normal individuals stems mainly from direct dietary ingestion, catabolism…	HMDB0002434; HMDB02434	C00530	CHEBI:17594
28	112.04	TRUE	0.606402	8361.27	-1.54957e-05	C5H7NO2	-H(-)	100	1-Pyrroline-2-carboxylic acid		1-Pyrroline-2-carboxylic acid is a terminal product of D-proline metabolism. Specifically D-proline is converted to 1-Pyrroline-2-carboxylic acid via D-amino acid oxidase. This spontaneously breaks down to 2-oxo-5-amino-valerate.	HMDB0006875; HMDB06875	C03564	CHEBI:36761
28	112.04	TRUE	0.606402	8361.27	0.000278304	C3H6O3	.F(-) [+3]	40	Lactate		Lactic acid plays a role in several biochemical processes and is produced in the muscles during intense activity. Lactate measurement in the critically ill has been traditionally used to stratify patients with poor outcome. However, plasma lactate levels are the result of a finely tuned interplay of factors that affect the balance between its production and its clearance. When the oxygen supply d…	HMDB0000190; HMDB0000700; HMDB0001311; HMDB0001882; HMDB00171; HMDB00190; HMDB0062492; HMDB00700; HMDB01311; HMDB01882; HMDB03328; HMDB62492	C00184; C00186; C00256; C01013	CHEBI:16016; CHEBI:33404; CHEBI:341; CHEBI:422
29	113.036	TRUE	0.896434	13980	3.79975e-05	C4H6N2O2	-H(-)	100	Dihydrouracil		Dihydrouracil is an intermediate breakdown product of uracil. Dihydropyrimidine dehydrogenase catalyzes the reduction of uracil to 5, 6-dihydrouracil then dihydropyrimidinase hydrolyzes 5, 6-dihydrouracil to N-carbamyl-b-alanine. Finally, beta-ureidopropionase catalyzes the conversion of N-carbamyl-b-alanine to beta-alanine. Patients with dihydropyrimidinase deficiency (DPYS; also called 5, 6-dih…	HMDB0000076; HMDB00076; HMDB0060245; HMDB60245	C00429; C02512	CHEBI:15901; CHEBI:16934
30	114.056	TRUE	0.949462	210589	0.000129525	C5H9NO2	-H(-)	100	Proline		L-proline is one of the twenty amino acids used in living organisms as the building blocks of proteins. Proline is sometimes called an imino acid, although the IUPAC definition of an imine requires a carbon-nitrogen double bond. Proline is a non-essential amino acid that is synthesized from glutamic acid. It is an essential component of collagen and is important for proper functioning of joints a…	HMDB0000162; HMDB0003411; HMDB0012880; HMDB00162; HMDB03411; HMDB12880	C00148; C00763; C18170	CHEBI:16313; CHEBI:17203; CHEBI:30322
30	114.056	TRUE	0.949462	210589	0.000423325	C3H8O3	.F(-) [+3]	40	Glycerol		Glycerol is an important component of triglycerides (i.e. fats and oils) and of phospholipids. glycerol is a three-carbon substance that forms the backbone of fatty acids in fats. When the body uses stored fat as a source of energy, glycerol and fatty acids are released into the bloodstream. The glycerol component can be converted to glucose by the liver and provides energy for cellular metabolis…	HMDB0000131; HMDB00131	C00116	CHEBI:17522
31	115.004	TRUE	0.920297	93286.5	5.70679e-05	C4H4O4	-H(-)	100	Fumarate		Fumaric acid is a dicarboxylic acid. It is a precursor to L-malate in the Krebs tricarboxylic acid (TCA) cycle. It is formed by the oxidation of succinic acid by succinate dehydrogenase. Fumarate is converted by the enzyme fumarase to malate. Fumaric acid has recently been identified as an oncometabolite or an endogenous, cancer causing metabolite. High levels of this organic acid can be found in…	HMDB0000134; HMDB00134	C00122	CHEBI:18012
32	115.04	TRUE	0.870404	18778.3	-0.000113414	C5H8O3	-H(-)	100	Ketovaline		Alpha-ketoisovaleric acid is a branched chain organic acid which is a precursor to leucine and valine synthesis. It is also a degradation product from valine. The enzyme dihydroxy-acid dehydratase catalyzes the fourth step in the biosynthesis of isoleucine and valine, through the dehydration of 2, 3-dihydroxy-isovaleic acid into alpha-ketoisovaleric acid. Alpha-Ketoisovaleric acid is found to be …	HMDB0000019; HMDB00019; HMDB04260	C00141	CHEBI:16530
33	115.05	TRUE	0.827707	3468.86	-0.000749947	C6H6O2	-H(-) [+6]	100	Catechol		Hydroquinone, also benzene-1,4-diol, is an aromatic organic compound which is a type of phenol, having the chemical formula C6H4(OH)2. Its chemical structure has two hydroxyl groups bonded to a benzene ring in a para position. Hydroquinone is commonly used as a biomarker for benzene exposure. The presence of hydroquinone in normal individuals stems mainly from direct dietary ingestion, catabolism…	HMDB0002434; HMDB02434	C00530	CHEBI:17594
33	115.05	TRUE	0.827707	3468.86	9.90531e-05	C5H7NO2	-H(-) [+3]	100	1-Pyrroline-2-carboxylic acid		1-Pyrroline-2-carboxylic acid is a terminal product of D-proline metabolism. Specifically D-proline is converted to 1-Pyrroline-2-carboxylic acid via D-amino acid oxidase. This spontaneously breaks down to 2-oxo-5-amino-valerate.	HMDB0006875; HMDB06875	C03564	CHEBI:36761
33	115.05	TRUE	0.827707	3468.86	0.000948053	C4H8N2O2	-H(-)	100	Diacetylhydrazine		N,N''-Diacetylhydrazine is a metabolite of isoniazid. Isoniazid (Laniazid, Nydrazid), also known as isonicotinylhydrazine (INH), is an organic compound that is the first-line medication in prevention and treatment of tuberculosis. (Wikipedia)	HMDB0060496; HMDB60496	C16622
34	116.035	TRUE	0.74133	8114.61	2.83782e-05	C4H7NO3	-H(-)	100	L-2-Amino-3-oxobutanoic acid		L-2-Amino-3-oxobutanoic acid or L-2-amino acetic acid is involved in glycine/serine metabolism and is a breakdown product from glycine. It spontaneously decomposes to aminoacetone. Delta-aminolevuliinate synthase is the enzyme that catalyzes the interconversion between glycine and L-2-amino-3-oxobutanoic acid. Glycine C-acetyltransferase is also capable of catalyzing this reaction.	HMDB0006454; HMDB06454	C03508	CHEBI:40673
35	116.047	TRUE	0.778808	3792.57	-0.000920041	C4H6N2O2	-H(-) [+3]	100	Dihydrouracil		Dihydrouracil is an intermediate breakdown product of uracil. Dihydropyrimidine dehydrogenase catalyzes the reduction of uracil to 5, 6-dihydrouracil then dihydropyrimidinase hydrolyzes 5, 6-dihydrouracil to N-carbamyl-b-alanine. Finally, beta-ureidopropionase catalyzes the conversion of N-carbamyl-b-alanine to beta-alanine. Patients with dihydropyrimidinase deficiency (DPYS; also called 5, 6-dih…	HMDB0000076; HMDB00076; HMDB0060245; HMDB60245	C00429; C02512	CHEBI:15901; CHEBI:16934
35	116.047	TRUE	0.778808	3792.57	-7.10411e-05	C3H7N3O2	-H(-)	100	Guanidinoacetic acid		Guanidoacetic acid is a metabolite in the Urea cycle and metabolism of amino groups, and in the metabolic pathways of several amino acids. This includes glycine, serine, threonine, arginine and proline metabolism. Guanidinoacetic acid is also a precursor of creatine, an essential substrate for muscle energy metabolism.	HMDB0000128; HMDB00128	C00581	CHEBI:16344
36	116.072	TRUE	0.942511	182298	-0.000119064	C5H11NO2	-H(-)	100	Betaine		Betaine, (or N,N,N-trimethylglycine) was named after its discovery in sugar beet (Beta vulgaris) in the 19th century. It is a small N-trimethylated amino acid, existing in zwitterionic form at neutral pH. It is now often called glycine betaine to distinguish it from other betaines that are widely distributed in microorganisms, plants and animals. Many naturally occurring betaines serve as organic…	HMDB0000043; HMDB0000883; HMDB00043; HMDB00883; HMDB34366	C00183; C00719	CHEBI:16414; CHEBI:17750
37	117.019	TRUE	0.94452	141810	-8.57004e-05	C4H6O4	-H(-)	100	Succinate		Methylmalonic acid is a malonic acid derivative which is a vital intermediate in the metabolism of fat and protein. Abnormalities in methylmalonic acid metabolism lead to methylmalonic aciduria. This metabolic disease is attributed to a block in the enzymatic conversion of methylmalonyl CoA to succinyl CoA. Methylmalonic acid is also found to be associated with cobalamin deficiency, cobalamin mal…	HMDB0000202; HMDB0000254; HMDB00202; HMDB00254	C00042; C02170	CHEBI:15741; CHEBI:30860
38	118.051	TRUE	0.845449	170200	-0.000839959	C5H8O3	-H(-) [+3]	100	Ketovaline		Alpha-ketoisovaleric acid is a branched chain organic acid which is a precursor to leucine and valine synthesis. It is also a degradation product from valine. The enzyme dihydroxy-acid dehydratase catalyzes the fourth step in the biosynthesis of isoleucine and valine, through the dehydration of 2, 3-dihydroxy-isovaleic acid into alpha-ketoisovaleric acid. Alpha-Ketoisovaleric acid is found to be …	HMDB0000019; HMDB00019; HMDB04260	C00141	CHEBI:16530
38	118.051	TRUE	0.845449	170200	9.04096e-06	C4H9NO3	-H(-)	100	Threonine		Threonine is an essential amino acid in humans. It is abundant in human plasma, particularly in newborns. Severe deficiency of threonine causes neurological dysfunction and lameness in experimental animals. Threonine is an immunostimulant which promotes the growth of thymus gland. It also can probably promote cell immune defense function. This amino acid has been useful in the treatment of geneti…	HMDB0000167; HMDB00167	C00188	CHEBI:16857
39	119.035	TRUE	0.509603	113591	0.000934201	C5H4N4	-H(-)	100	Purine		Purine is a heterocyclic aromatic organic compound, consisting of a pyrimidine ring fused to an imidazole ring. Two of the bases in nucleic acids, adenine and guanine, are purines. Purines from food (or from tissue turnover) are metabolised by several enzymes, including xanthine oxidase, into uric acid. High levels of uric acid can predispose to gout when the acid crystalises in joints; this phen…	HMDB0001366; HMDB01366	C15587	CHEBI:17258
40	119.05	TRUE	0.81303	7402.04	-0.000231336	C8H8O	-H(-)	100	Phenylacetaldehyde		Phenylacetaldehyde is one important oxidation-related aldehyde. Exposure to styrene gives phenylacetaldehyde as a secondary metabolite. Styrene has been implicated as reproductive toxicant, neurotoxicant, or carcinogen in vivo or in vitro. Phenylacetaldehyde could be formed by diverse thermal reactions during the cooking process together with C8 compounds is identified as a major aroma- active co…	HMDB0006236; HMDB06236	C00601	CHEBI:16424
40	119.05	TRUE	0.81303	7402.04	0.000911464	C5H8O2	.F(-)	40	Glutaral		Glutaral is used as an antimicrobial agent in sugar mills and as a fixing agent in the immobilisation of glucose isomerase enzyme preparations for use in the manufacture of high fructose corn syrup A polymerized isomer of glutaraldehyde known as polycycloglutaracetal is a fertilizer for aquatic plants. It is claimed that it provides a bioavailable source of carbon for higher plants that is not av…	HMDB0029599; HMDB29599	C12518	CHEBI:64276
41	120.013	TRUE	0.431763	3911.28	-7.8159e-05	C3H7NO2S	-H(-)	100	Cys		Cysteine is a naturally occurring, sulfur-containing amino acid that is found in most proteins, although only in small quantities. Cysteine is unique amongst the twenty natural amino acids as it contains a thiol group. Thiol groups can undergo oxidation/reduction (redox) reactions; when cysteine is oxidized it can form cystine, which is two cysteine residues joined by a disulfide bond. This react…	HMDB0000574; HMDB00574	C00097	CHEBI:17561
42	120.996	TRUE	0.891396	9530.14	0.000695381	C3H6O3S	-H(-)	100	3-Mercaptolactate		3-Mercaptolactic acid is a thiol that has been confirmed to be found in urine (PMID 8852041).	HMDB0002127; HMDB02127	C05823
43	121.029	TRUE	0.899789	27011	5.22461e-06	C7H6O2	-H(-)	100	Benzoate		Benzoic acid, C6H5COOH, is a colourless crystalline solid and the simplest aromatic carboxylic acid. Benzoic acid occurs naturally free and bound as benzoic acid esters in many plant and animal species. Appreciable amounts have been found in most berries (around 0.05%). Cranberries contain as much as 300-1300 mg free benzoic acid per kg fruit. Benzoic acid is a fungistatic compound that is widely…	HMDB0001870; HMDB01870	C00180	CHEBI:30746
44	121.041	TRUE	0.0496977	27668.2	7.01491e-05	C6H6N2O	-H(-)	100	Nicotinamide		Niacinamide or vitamin B3 is an important compound functioning as a component of the coenzyme NAD. Its primary significance is in the prevention and/or cure of blacktongue and pellagra. Most animals cannot manufacture this compound in amounts sufficient to prevent nutritional deficiency and it therefore must be supplemented through dietary intake. Niacinamide is used to increase the effect of rad…	HMDB0001406; HMDB01406	C00153	CHEBI:17154
45	122.025	TRUE	0.292092	2926.1	-3.6781e-05	C6H5NO2	-H(-)	100	Nicotinate		Nicotinic acid, also known as niacin or vitamin B3, is a water-soluble vitamin whose derivatives such as NADH, NAD, NAD+, and NADP play essential roles in energy metabolism in the living cell and DNA repair. The designation vitamin B3 also includes the amide form, nicotinamide or niacinamide. Severe lack of niacin causes the deficiency disease pellagra, whereas a mild deficiency slows down the me…	HMDB0001488; HMDB0060665; HMDB01488; HMDB60665	C00253; C07446	CHEBI:15940; CHEBI:6032
46	124.008	TRUE	0.957721	1.70978e+06	-0.000208745	C2H7NO3S	-H(-)	100	Taurine		Taurine is a sulfur amino acid like methionine, cystine, cysteine and homocysteine. It is a lesser-known amino acid because it is not incorporated into the structural building blocks of protein. Yet taurine is an essential amino acid in pre-term and newborn infants of humans and many other species. Adults can synthesize their own taurine, yet are probably dependent in part on dietary taurine. Tau…	HMDB0000251; HMDB00251	C00245	CHEBI:15891
47	125.047	TRUE	0.805929	2368.05	-0.000197322	C4H6N4O	-H(-)	100	5-Amino-4-imidazolecarboxyamide		5-Aminoimidazole-4-carboxamide is an imidazole derivative which is a metabolite of the antineoplastic agents BIC and DIC. By itself, or as the ribonucleotide, it is used as a condensation agent in the preparation of nucleosides and nucleotides. Compounded with orotic acid, it is used to treat liver diseases. -- Pubchem.	HMDB0003192; HMDB03192	C04051	CHEBI:2030
48	128.035	TRUE	0.978187	211959	-0.000131494	C5H7NO3	-H(-)	100	Oxoproline		Pyroglutamic acid is a cyclized derivative of L-glutamic acid. It is an uncommon amino acid derivative in which the free amino group of glutamic acid cyclizes to form a lactam. It is formed nonenzymatically from glutamate, glutamine, and gamma-glutamylated peptides, but it can also be produced by the action of gamma-glutamylcyclotransferase on an L-amino acid. Elevated blood levels may be associa…	HMDB0000267; HMDB0000805; HMDB0001369; HMDB0002234; HMDB00267; HMDB0062585; HMDB00805; HMDB01369; HMDB02234; HMDB62585	C01879; C02237; C04281; C04282	CHEBI:16010; CHEBI:16352; CHEBI:18183; CHEBI:27391; CHEBI:6151
48	128.035	TRUE	0.978187	211959	0.000162306	C3H6O4	.F(-) [+3]	40	D-Glyceric acid		Glyceric acid is a colorless syrupy acid, obtained from oxidation of glycerol. It is a compound that is secreted excessively in the urine by patients suffering from D-glyceric aciduria, an inborn error of metabolism, and D-glycerate anemia. Deficiency of human glycerate kinase leads to D-glycerate acidemia/D-glyceric aciduria. Symptoms of the disease include progressive neurological impairment, h…	HMDB0000139; HMDB00139	C00258	CHEBI:32398
49	128.072	TRUE	0.674623	4079.93	-6.94639e-05	C6H11NO2	-H(-)	100	Pipecolate		Pipecolic acid is a metabolite of lysine found in human physiological fluids such as urine, plasma and CSF. However, it is uncertain if pipecolic acid originates directly from food intake or from mammalian or intestinal bacterial enzyme metabolism. Recent studies suggest that plasma pipecolic acid, particularly the D-isomer, originates mainly from the catabolism of dietary lysine by intestinal ba…	HMDB0000070; HMDB0000716; HMDB0004226; HMDB00070; HMDB00716; HMDB04226	C00408; C05936	CHEBI:17964; CHEBI:30913; CHEBI:7386
50	129.019	TRUE	0.844418	30228	-7.21488e-05	C5H6O4	-H(-)	100	Itaconate		Itaconic acid is an intermediate in the C5-Branched dibasic acid metabolism, a substrate for the enzyme Succinate-CoA ligase (ADP-forming) (EC:6.2.1.5)(Kegg).	HMDB0002092; HMDB02092	C00490	CHEBI:30838
51	129.056	TRUE	0.916618	72730.7	-0.000152186	C6H10O3	-H(-)	100	4-Methyl-2-oxopentanoate		Ketoleucine is a metabolite that accumulates in Maple Syrup Urine Disease (MSUD) and shown to compromise brain energy metabolism by blocking the respiratory chain; this is of relevance to the understanding of the pathophysiology of the neurological dysfunction of MSUD patients. (PMID 14636955).Adipate semialdehyde is the intermediate metabolite in the formation of caproic acid. Adipate semialdehy…	HMDB0000695; HMDB0012882; HMDB00695; HMDB00762; HMDB12882	C00233; C06102	CHEBI:2490; CHEBI:48430
52	130.051	TRUE	0.960592	98014.5	4.9315e-05	C5H9NO3	-H(-)	100	5-Aminolevulinic acid		4-Hydroxyproline (or hydroxyproline or Hyp) is a major component of the protein collagen. Hydroxyproline is produced by hydroxylation of the amino acid proline and is, therefore, a post-translationally modified amino acid. Hydroxyproline and proline play key roles for collagen stability. In particular, they permit the sharp twisting of the collagen helix. Hydroxyproline is found in few proteins o…	HMDB0000725; HMDB0001149; HMDB0002104; HMDB0006272; HMDB0059659; HMDB0060460; HMDB00725; HMDB01149; HMDB02104; HMDB06272; HMDB59659; HMDB60460	C00430; C01110; C01157; C01165; C03440; C05147	CHEBI:16231; CHEBI:16889; CHEBI:17232; CHEBI:17549; CHEBI:18095; CHEBI:49268
52	130.051	TRUE	0.960592	98014.5	-0.000602685	C5H6N2O	.F(-) [+1]	40	Imidazole-4-acetaldehyde		Imidazole-4-acetaldehyde is a naturally occurring aldehyde metabolite of histamine formed by the action of histaminase (E.C. 1.4.3.6), and can be synthesized by oxidation of histidine. Aldehyde dehydrogenase (EC 1.2.1.3) is the only enzyme in the human liver capable of catalyzing dehydrogenation of aldehydes arising via monoamine, diamine, and plasma amine oxidases. NAD-linked dehydrogenation of …	HMDB0003905; HMDB03905; HMDB06237	C05130	CHEBI:27398
53	130.062	TRUE	0.909588	50974.7	-0.000139866	C4H9N3O2	-H(-)	100	Creatine		Creatine is an amino acid that occurs in vertebrate tissues and in urine. In muscle tissue, creatine generally occurs as phosphocreatine. Creatine is excreted as creatinine in the urine. Creatine functions as part of the cell''s energy shuttle. The high energy phosphate group of ATP is transferred to creatine to form phosphocreatine in the following reaction: Cr + ATP <-> PCr + ADP. This reaction…	HMDB0000064; HMDB00064	C00300	CHEBI:16919
54	130.087	TRUE	0.963838	712600	-5.98176e-05	C6H13NO2	-H(-)	100	BCAA		Branched chain amino acids (BCAA) are essential amino acids whose carbon structure is marked by a branch point. These three amino acids are critical to human life and are particularly involved in stress, energy and muscle metabolism. BCAA supplementation as therapy, both oral and intravenous, in human health and disease holds great promise. "BCAA" denotes valine, isoleucine and leucine which are …	HMDB0000172; HMDB0000687; HMDB00172; HMDB00687	C00123; C00407	CHEBI:15603; CHEBI:17191
55	131.046	TRUE	0.956767	80690.4	-0.000981416	C5H7NO3	-H(-) [+3]	100	Oxoproline		Pyroglutamic acid is a cyclized derivative of L-glutamic acid. It is an uncommon amino acid derivative in which the free amino group of glutamic acid cyclizes to form a lactam. It is formed nonenzymatically from glutamate, glutamine, and gamma-glutamylated peptides, but it can also be produced by the action of gamma-glutamylcyclotransferase on an L-amino acid. Elevated blood levels may be associa…	HMDB0000267; HMDB0000805; HMDB0001369; HMDB0002234; HMDB00267; HMDB0062585; HMDB00805; HMDB01369; HMDB02234; HMDB62585	C01879; C02237; C04281; C04282	CHEBI:16010; CHEBI:16352; CHEBI:18183; CHEBI:27391; CHEBI:6151
55	131.046	TRUE	0.956767	80690.4	-0.000132416	C4H8N2O3	-H(-)	100	Asparagine		Ureidopropionic acid is an intermediate in the metabolism of uracil. More specifically it is a breakdown product of dihydrouracil and is produced by the enzyme dihydropyrimidase. It is further decomposed to beta-alanine via the enzyme beta-ureidopropionase. Ureidopropionic acid is essentially a urea derivative of beta-alanine. High levels of Ureidopropionic acid are found in individuals with beta…	HMDB0000026; HMDB0000168; HMDB00026; HMDB00168	C00152; C02642	CHEBI:17196; CHEBI:18261
56	131.083	TRUE	-0.349092	62617.1	-0.000153801	C5H12N2O2	-H(-)	100	Ornithine		L-ornithine, also known as (S)-2,5-diaminopentanoic acid or ornithine is a member of the class of compounds known as L-alpha-amino acids. L-alpha-amino acids are alpha amino acids which have the L-configuration of the alpha-carbon atom. L-ornithine is soluble (in water) and a moderately acidic compound. It has been claimed that ornithine improves athletic performance, has anabolic effects, has wo…	HMDB0000214; HMDB0003374; HMDB00214; HMDB00818; HMDB03374; HMDB04984	C00077; C00515	CHEBI:15729; CHEBI:16176
56	131.083	TRUE	-0.349092	62617.1	-0.000805801	C5H9N3	.F(-) [+1]	40	Histamine		Histamine is an amine derived by enzymatic decarboxylation of histidine. It is a powerful stimulant of gastric secretion, a constrictor of bronchial smooth muscle, a vasodilator, and also a centrally acting neurotransmitter.	HMDB0000870; HMDB00870	C00388	CHEBI:18295
57	132.031	TRUE	0.956015	151909	-0.000279792	C4H7NO4	-H(-)	100	Aspartate		Aspartic acid (Asp, D), also known as aspartate, the name of its anion, is one of the 20 natural proteinogenic amino acids which are the building blocks of proteins. As its name indicates, aspartic acid is the carboxylic acid analog of asparagine. As a neurotransmitter, aspartic acid may provide resistance to fatigue and thus lead to endurance, although the evidence to support this idea is not st…	HMDB0000191; HMDB0006483; HMDB00191; HMDB06483	C00049; C00402	CHEBI:17053; CHEBI:17364
57	132.031	TRUE	0.956015	151909	-0.000931792	C4H4N2O2	.F(-) [+1]	40	Uracil		Uracil is a common naturally occurring pyrimidine found in RNA, it base pairs with adenine and is replaced by thymine in DNA. Methylation of uracil produces thymine. Uracil''s use in the body is to help carry out the synthesis of many enzymes necessary for cell function through bonding with riboses and phosphates. Uracil serves as allosteric regulator and coenzyme for many important biochemical r…	HMDB0000300; HMDB00300	C00106	CHEBI:17568
58	133.014	TRUE	0.902078	335167	4.11456e-05	C4H6O5	-H(-)	100	Malate		Malic acid is a tart-tasting organic dicarboxylic acid that plays a role in many sour or tart foods. Apples contain malic acid, which contributes to the sourness of a green apple. Malic acid can make a wine taste tart, although the amount decreases with increasing fruit ripeness. (wikipedia). In its ionized form malic acid is called malate. Malate is an intermediate of the TCA cycle along with fu…	HMDB0000156; HMDB00156	C00149	CHEBI:30797
59	133.051	TRUE	0.735664	10203.1	-5.52698e-05	C5H10O4	-H(-)	100	Deoxyribose		Deoxyribose is an aldopentose, a monosaccharide containing five carbon atoms, and including an aldehyde functional group. It is derived from the pentose sugar ribose by the replacement of the hydroxyl group at the 2 position with hydrogen, leading to the net loss of an oxygen atom, and has chemical formula C5H10O4. In deoxyribose, the carbon furthest from the attached carbon is stripped of the ox…	HMDB0003224; HMDB03224	C01801	CHEBI:28816
59	133.051	TRUE	0.735664	10203.1	-0.00070727	C5H7NO2	.F(-) [+1]	40	1-Pyrroline-2-carboxylic acid		1-Pyrroline-2-carboxylic acid is a terminal product of D-proline metabolism. Specifically D-proline is converted to 1-Pyrroline-2-carboxylic acid via D-amino acid oxidase. This spontaneously breaks down to 2-oxo-5-amino-valerate.	HMDB0006875; HMDB06875	C03564	CHEBI:36761
60	134.047	TRUE	-0.133432	94886.1	-5.07135e-05	C5H5N5	-H(-)	100	Adenine		Adenine is a purine base. Adenine is found in both DNA and RNA. Adenine is a fundamental component of adenine nucleotides. Adenine forms adenosine, a nucleoside, when attached to ribose, and deoxyadenosine when attached to deoxyribose; it forms adenosine triphosphate (ATP), a nucleotide, when three phosphate groups are added to adenosine. Adenosine triphosphate is used in cellular metabolism as o…	HMDB0000034; HMDB00034	C00147	CHEBI:16708
61	135.045	TRUE	0.925733	20661	-0.000154873	C8H8O2	-H(-)	100	Phenyl acetate		Phenyl acetate (or phenylacetate) is a carboxylic acid ester that has been found in the biofluids of patients with nephritis and/or hepatitis as well as patients with phenylketonuria (PKU), an inborn error of metabolism. Excess phenylalanine in the body can be disposed of through a transamination process leading to the production of phenylpyruvate. The phenylpyruvate can be further metabolized in…	HMDB0000209; HMDB0003767; HMDB00209; HMDB01326; HMDB03767	C03765; C07086	CHEBI:15621; CHEBI:30745
61	135.045	TRUE	0.925733	20661	0.000987927	C5H8O3	.F(-)	40	Ketovaline		Alpha-ketoisovaleric acid is a branched chain organic acid which is a precursor to leucine and valine synthesis. It is also a degradation product from valine. The enzyme dihydroxy-acid dehydratase catalyzes the fourth step in the biosynthesis of isoleucine and valine, through the dehydration of 2, 3-dihydroxy-isovaleic acid into alpha-ketoisovaleric acid. Alpha-Ketoisovaleric acid is found to be …	HMDB0000019; HMDB00019; HMDB04260	C00141	CHEBI:16530
62	136.041	TRUE	0.650625	3169.98	-0.000997276	C7H7NO2	-H(-)	100	Anthranilate		2-Aminobenzoic acid is an organic compound. It is a substrate of enzyme anthranilate hydroxylase [EC 1.14.13.35] in benzoate degradation via hydroxylation pathway (KEGG).	HMDB0001123; HMDB01123	C00108	CHEBI:30754
62	136.041	TRUE	0.650625	3169.98	0.000145524	C4H7NO3	.F(-)	40	L-Aspartate-semialdehyde		L-2-Amino-3-oxobutanoic acid or L-2-amino acetic acid is involved in glycine/serine metabolism and is a breakdown product from glycine. It spontaneously decomposes to aminoacetone. Delta-aminolevuliinate synthase is the enzyme that catalyzes the interconversion between glycine and L-2-amino-3-oxobutanoic acid. Glycine C-acetyltransferase is also capable of catalyzing this reaction.	HMDB0006454; HMDB06454	C03508	CHEBI:40673
63	137.024	TRUE	0.788613	39694.5	0.000206485	C7H6O3	-H(-)	100	4-Hydroxybenzoate		4-Hydroxybenzoic acid, or p-hydroxybenzoic acid, is a phenolic derivative of benzoic acid. It a white crystalline solid that is slightly soluble in water and chloroform, but well soluble in alcohols, ether, and acetone.Gentisate aldehyde is a substrate of the enzyme aldehyde oxidase 1 [EC:1.2.3.1] in Valine, leucine and isoleucine degradation, Tyrosine metabolism, Tryptophan metabolism, Vitamin B…	HMDB0000500; HMDB0004062; HMDB00500; HMDB04062	C00156; C05585	CHEBI:28508; CHEBI:30763
64	137.035	TRUE	0.352802	18817.6	0.000444868	C6H6N2O2	-H(-)	100	Urocanate		Urocanic acid is a breakdown (deamination) product of histidine. In the liver, urocanic acid is an intermediate in the conversion of histidine to glutamic acid, whereas in the epidermis, it accumulates and may be both a UV protectant and an immunoregulator. Urocanic acid (UA) exists as a trans isomer (t-UA, approximately 30 mg/cm2) in the uppermost layer of the skin (stratum corneum). t-UA is for…	HMDB0000301; HMDB00301; HMDB02280	C00785	CHEBI:30817
65	139.051	TRUE	-0.310006	4302.2	-0.000916699	C7H7NO2	-H(-) [+3]	100	Anthranilate		2-Aminobenzoic acid is an organic compound. It is a substrate of enzyme anthranilate hydroxylase [EC 1.14.13.35] in benzoate degradation via hydroxylation pathway (KEGG).	HMDB0001123; HMDB01123	C00108	CHEBI:30754
65	139.051	TRUE	-0.310006	4302.2	-6.76991e-05	C6H8N2O2	-H(-)	100	Methylimidazoleacetic acid		Methylimidazoleacetic acid is the main metabolite of histamine. This end product of histamine catabolism is formed by N-methylation in the imidazole ring to methylhistamine by histamine methyltransferase (EC 2.1.1.8) and a subsequent oxidative deamination in the side chain by type B monoamine oxidase (EC 1.4.3.4). From studies is known that as much as 70 to 80 percent of the histamine metabolized…	HMDB0002820; HMDB02820	C05828
65	139.051	TRUE	-0.310006	4302.2	0.000226101	C4H7NO3	.F(-) [+3]	40	L-2-amino acetic acid		L-2-Amino-3-oxobutanoic acid or L-2-amino acetic acid is involved in glycine/serine metabolism and is a breakdown product from glycine. It spontaneously decomposes to aminoacetone. Delta-aminolevuliinate synthase is the enzyme that catalyzes the interconversion between glycine and L-2-amino-3-oxobutanoic acid. Glycine C-acetyltransferase is also capable of catalyzing this reaction.	HMDB0006454; HMDB06454	C03508	CHEBI:40673
66	140.012	TRUE	0.614759	96725.5	-5.07479e-05	C2H8NO4P	-H(-)	100	Ethanolamine phosphate		Phosphoethanolamine (PE) is a phosphomonoester metabolite of the phospholipid metabolism. PE is a precursor of phospholipid synthesis and a product of phospholipid breakdown. Phosphomonoesters are present at much higher levels in brain than in other organs. In developing brain, phosphomonoesters are normally elevated during the period of neuritic proliferation. This also coincides with the occurr…	HMDB0000224; HMDB00224; HMDB12279; HMDB60151; HMDB60152	C00346	CHEBI:17553
67	141.092	TRUE	0.741287	3577.99	0.000557795	C8H14O2	-H(-)	100	4-ene-Valproic acid		4-ene-Valproic acid is only found in individuals that have used or taken Valproic Acid. 4-ene-Valproic acid is a metabolite of Valproic Acid. 4-ene-valproic acid belongs to the family of Branched Fatty Acids. These are fatty acids containing a branched chain.	HMDB0013897; HMDB13897	C16648	CHEBI:410867
67	141.092	TRUE	0.741287	3577.99	-9.42048e-05	C8H11N	.F(-) [+1]	40	Phenylethylamine		Phenethylamine (PEA) is an aromatic amine, which is a colorless liquid at room temperature. It is soluble in water, ethanol, and ether. Similar to other low-molecular-weight amines, it has a fishy odor. Upon exposure to air, it forms a solid carbonate salt with carbon dioxide. Phenethylamine is strongly basic and forms a stable crystalline hydrochloride salt with a melting point of 217 oC. Phenet…	HMDB0012275; HMDB12275	C05332	CHEBI:18397
68	143.108	TRUE	0.93004	27283	0.000137027	C8H16O2	-H(-)	100	Caprylic acid		Caprylic acid is the common name for the eight-carbon straight chain fatty acid known by the systematic name octanoic acid. It is found naturally in coconuts and breast milk. It is an oily liquid with a slightly unpleasant rancid taste that is minimally soluble in water. Caprylic acid is used commercially in the production of esters used in perfumery and also in the manufacture of dyes. (wikipedi…	HMDB0000482; HMDB0001877; HMDB00482; HMDB01877	C06423; C07185	CHEBI:28837; CHEBI:39867
69	144.03	TRUE	0.807542	3854.64	-9.43935e-06	C5H7NO4	-H(-)	100	2-Oxoglutaramate		deaminated metabolite of glutamine in csf of patients with hepatic coma; intermediate in the detoxification of ammonia in brain; structure.	HMDB0001552; HMDB01552	C00940	CHEBI:30882
70	144.067	TRUE	0.769572	6688.85	9.42368e-05	C6H11NO3	-H(-)	100	4-Acetamidobutanoate		4-Acetamidobutanoic acid is a GABA derivative, product of the Urea cycle and metabolism of amino groups, the product of NAD-linked aldehyde dehydrogenase (EC 1.2.1.3) (KEGG).(s)-2-amino-6-oxohexanoate is part of the Amino-acid degradation, Lysine degradation, Amine and polyamine biosynthesis, Glycolysis / Gluconeogenesis, Ascorbate and aldarate metabolism, Fatty acid metabolism, Glycine, serine a…	HMDB0003681; HMDB0059595; HMDB03681; HMDB06238; HMDB59595	C02946; C04076	CHEBI:17645; CHEBI:17917
70	144.067	TRUE	0.769572	6688.85	-0.000557763	C6H8N2O	.F(-) [+1]	40	Methylimidazole acetaldehyde		Methyimidazole acetaldehyde is a metabolite of histamine. The metabolites of ethanol and acetaldehyde can successfully compete with methylimidazole acetaldehyde, since the alcohol and histamine metabolic pathways in the body have two enzymes in common, aldehyde dehydrogenase and aldehyde oxidase. (PMID: 10344773).	HMDB0004181; HMDB04181	C05827	CHEBI:28104
71	145.014	TRUE	0.910504	36953.1	-5.33329e-06	C5H6O5	-H(-)	100	Oxoglutarate		Alpha-ketoglutaric acid is an important biological compound and is a key intermediate in the Krebs cycle. Alpha-ketoglutaric acid occurs naturally within cells. One of its functions is to combine with ammonia to form glutamic acid and then glutamine. Another function is to combine with nitrogen released in the cell, therefore preventing nitrogen overload (wikipedia). Oxoglutaric acid is found to …	HMDB0000208; HMDB00208; HMDB02812	C00026	CHEBI:30915
72	145.062	TRUE	0.986058	627382	0.000149375	C5H10N2O3	-H(-)	100	Glutamine		Glutamine (Gln) is one of the 20 amino acids encoded by the standard genetic code. In humans it is considered a non-essential amino acid. Structurally, glutamine is similar to the amino acid glutamic acid. However, instead of having a terminal carboxylic acid, it has an amide. Enzymatically, glutamine is formed by replacing a side-chain hydroxyl of glutamic acid with an amine functional group. Gl…	HMDB0000641; HMDB0003423; HMDB00641; HMDB03423	C00064; C00819	CHEBI:17061; CHEBI:18050
73	145.098	TRUE	-0.4833	140253	2.01535e-05	C6H14N2O2	-H(-)	100	Lysine		L-lysine is an essential amino acid. Normal requirements for lysine have been found to be about 8 g per day or 12 mg/kg in adults. Children and infants need more, 44 mg/kg per day for an eleven to-twelve-year old, and 97 mg/kg per day for three-to six-month old. Lysine is highly concentrated in muscle compared to most other amino acids. Lysine is high in foods such as wheat germ, cottage cheese a…	HMDB0000182; HMDB00182	C00047	CHEBI:18019
73	145.098	TRUE	-0.4833	140253	-0.000631847	C6H11N3	.F(-) [+1]	40	1-Methylhistamine		1-Methylhistamine is a histamine metabolite. It is a product of histamine 1-methyltransferase [EC 2.1.1.8] in the pathway histidine metabolism (KEGG).	HMDB0000898; HMDB00898; HMDB00976	C05127	CHEBI:29009
74	146.046	TRUE	0.968366	1.06417e+06	-4.48843e-05	C5H9NO4	-H(-)	100	Glutamate		Glutamic acid (Glu), also referred to as glutamate (the anion), is one of the 20 proteinogenic amino acids. It is not among the essential amino acids. Glutamate is a key molecule in cellular metabolism. In humans, dietary proteins are broken down by digestion into amino acids, which serves as metabolic fuel or other functional roles in the body. Glutamate is the most abundant fast excitatory neur…	HMDB0000148; HMDB0003339; HMDB0006556; HMDB00148; HMDB03339; HMDB06556	C00025; C00217; C05938	CHEBI:15966; CHEBI:16015; CHEBI:27809
74	146.046	TRUE	0.968366	1.06417e+06	-0.000696884	C5H6N2O2	.F(-) [+1]	40	Thymine		One of the pyrimidine bases of living matter. Derivation: Hydrolysis of deoxyribonucleic acid, from methylcyanoacetylurea by catalytic reduction. Use: Biochemical research. (Hawley''s Condensed Chemical Dictionary). Thymine is a pyrimidine nucleobase. As the name implies, thymine may be derived by methylation of uracil at the 5th carbon. Thymine is found in the nucleic acid DNA. In RNA thymine is…	HMDB0000262; HMDB0002024; HMDB00262; HMDB02024; HMDB60261	C00178; C02835	CHEBI:16974; CHEBI:17821
75	147.03	TRUE	0.856862	25964.8	5.51152e-05	C5H8O5	-H(-)	100	D-xylonolactone		D-xylonolactone is a lactone derivative of xylonic acid. It is an intermediate in the pentose and glucuronate interconversion pathway and can be formed from either D-xylonic acid or D-xylose. D-xylose is a simple 5 carbon sugar that is found in a variety of edible plants. It is also frequently used in intestinal absorption tests to help diagnose problems that prevent the small intestine from abso…	HMDB0011676; HMDB0059655; HMDB11676; HMDB59655	C02266; C02630	CHEBI:15867; CHEBI:17084
76	147.067	TRUE	0.848703	14159.3	-0.000220682	C6H12O4	-H(-)	100	Mevalonate		Mevalonic acid is a key organic compound in biochemistry. It is a precursor in the biosynthetic pathway, known as the HMG-CoA reductase pathway, that produces terpenes and steroids. Mevalonate is produced by NADPH from 3-hydroxy-3-methylglutaryl CoA via reduction. This reaction occurs in the cytosol. It is the committed step in cholesterol synthesis, -- Wikipedia The production of mevalonic acid …	HMDB0000227; HMDB00227; HMDB0059629; HMDB59629	C00418	CHEBI:17710; CHEBI:25351
76	147.067	TRUE	0.848703	14159.3	-0.000872682	C6H9NO2	.F(-) [+1]	40	(S)-2,3,4,5-Tetrahydropyridine-2-carboxylate		(s)-2,3,4,5-tetrahydropyridine-2-carboxylate is part of the Glycine, serine and threonine metabolism, Lysine degradation, and Peroxisome pathways. It is a substrate for: Peroxisomal sarcosine oxidase.	HMDB0059657; HMDB59657	C00450	CHEBI:49014
76	147.067	TRUE	0.848703	14159.3	0.000561718	C6H6N2O	.F(-) [+6]	40	Nicotinamide		Niacinamide or vitamin B3 is an important compound functioning as a component of the coenzyme NAD. Its primary significance is in the prevention and/or cure of blacktongue and pellagra. Most animals cannot manufacture this compound in amounts sufficient to prevent nutritional deficiency and it therefore must be supplemented through dietary intake. Niacinamide is used to increase the effect of rad…	HMDB0001406; HMDB01406	C00153	CHEBI:17154
77	148.044	TRUE	0.932133	70168.1	-0.000111054	C5H7NO4	-H(-) [+4]	100	2-Oxoglutaramate		deaminated metabolite of glutamine in csf of patients with hepatic coma; intermediate in the detoxification of ammonia in brain; structure.	HMDB0001552; HMDB01552	C00940	CHEBI:30882
77	148.044	TRUE	0.932133	70168.1	3.04461e-05	C5H11NO2S	-H(-)	100	Methionine		Methionine is a dietary indispensable amino acid required for normal growth and development of humans, other mammals, and avian species. In addition to being a substrate for protein synthesis, it is an intermediate in transmethylation reactions, serving as the major methyl group donor in vivo, including the methyl groups for DNA and RNA intermediates. Methionine is a methyl acceptor for 5-methylt…	HMDB0000696; HMDB00696	C00073	CHEBI:16643
78	149.046	TRUE	0.910237	19536.9	-0.000272706	C5H10O5	-H(-)	100	Pentose		Xylose or wood sugar is an aldopentose - a monosaccharide containing five carbon atoms and an aldehyde functional group. It has chemical formula C5H10O5 and is 40% as sweet as sucrose. Xylose is found in the embryos of most edible plants. The polysaccharide xylan, which is closely associated with cellulose, consists practically entirely of d-xylose. Corncobs, cottonseed hulls, pecan shells, and s…	HMDB0000098; HMDB0000283; HMDB0000646; HMDB0000751; HMDB0001644; HMDB0003371; HMDB00098; HMDB00283; HMDB00487; HMDB00646; HMDB00654; HMDB00751; HMDB01644; HMDB02245; HMDB03371; HMDB03763	C00121; C00181; C00259; C00310; C00312	CHEBI:16880; CHEBI:16988; CHEBI:17140; CHEBI:17399; CHEBI:17535; CHEBI:53455
78	149.046	TRUE	0.910237	19536.9	-0.000924706	C5H7NO3	.F(-) [+1]	40	Oxoproline		Pyroglutamic acid is a cyclized derivative of L-glutamic acid. It is an uncommon amino acid derivative in which the free amino group of glutamic acid cyclizes to form a lactam. It is formed nonenzymatically from glutamate, glutamine, and gamma-glutamylated peptides, but it can also be produced by the action of gamma-glutamylcyclotransferase on an L-amino acid. Elevated blood levels may be associa…	HMDB0000267; HMDB0000805; HMDB0001369; HMDB0002234; HMDB00267; HMDB0062585; HMDB00805; HMDB01369; HMDB02234; HMDB62585	C01879; C02237; C04281; C04282	CHEBI:16010; CHEBI:16352; CHEBI:18183; CHEBI:27391; CHEBI:6151
79	149.061	TRUE	0.942069	29276.9	3.53495e-05	C9H10O2	-H(-)	100	4-Coumaryl alcohol		4-Coumaryl alcohol is a substrate for NAD(P)H dehydrogenase 1.	HMDB0003654; HMDB03654	C02646	CHEBI:64555
80	151.026	TRUE	0.843127	9833.22	-0.000600683	C5H8O3S	-H(-) [+4]	100	2-Oxo-4-methylthiobutanoic acid		2-oxo-4-methylthiobutanoate, also known as 2-keto-4-methylthiobutyric acid, 2-keto-4-methylthiobutyrate or 4-(methylsulfanyl)-2-oxobutanoic acid, is a member of the class of compounds known as thia- fatty acids. Thia-fatty acids are fatty acid derivatives obtained by insertion of a sulfur atom at specific positions in the chain. Thus, 2-oxo-4-methylthiobutanoate is a fatty acid lipid molecule. 2-…	HMDB0001553; HMDB01553; HMDB13210	C01180	CHEBI:33574
80	151.026	TRUE	0.843127	9833.22	1.00172e-05	C5H4N4O2	-H(-)	100	Xanthine		Xanthine is a purine base found in most body tissues and fluids, certain plants, and some urinary calculi. It is an intermediate in the degradation of adenosine monophosphate to uric acid, being formed by oxidation of hypoxanthine. The methylated xanthine compounds caffeine, theobromine, and theophylline and their derivatives are used in medicine for their bronchodilator effects (Dorland, 28th ed…	HMDB0000292; HMDB00292	C00385	CHEBI:17712
81	151.039	TRUE	0.564823	4571.81	0.000931868	C8H8O3	-H(-)	100	p-Hydroxyphenylacetic acid		P-hydroxyphenylacetic acid, also known as 4-Hydroxybenzeneacetate or Parahydroxy phenylacetate, is classified as a member of the 1-hydroxy-2-unsubstituted benzenoids. 1-hydroxy-2-unsubstituted benzenoids are phenols that a unsubstituted at the 2-position. P-hydroxyphenylacetic acid is considered to be slightly soluble (in water) and acidic. P-hydroxyphenylacetic acid can be synthesized from aceti…	HMDB0000020; HMDB0000669; HMDB00020; HMDB0003791; HMDB00669; HMDB03791; HMDB06256; HMDB06778	C00642; C04043; C05852	CHEBI:18101; CHEBI:27978; CHEBI:28478
82	151.051	TRUE	0.587274	2485.84	-0.000561543	C8H7NO2	-H(-) [+3]	100	5,6-Dihydroxyindole		5,6-Dihydroxyindole is a substrate for Tyrosinase.This compound belongs to the family of Benzyl Cyanides. These are organic compounds containing an acetonitrile with one hydrogen replaced by a phenyl group	HMDB0004058; HMDB0060318; HMDB04058; HMDB60318	C03742; C05578	CHEBI:16660; CHEBI:27404
82	151.051	TRUE	0.587274	2485.84	0.000287457	C7H8N2O2	-H(-)	100	N1-Methyl-2-pyridone-5-carboxamide		N-methyl-2-pyridone-5-carboxamide (2PY) is one of the end products of nicotinamide-adenine dinucleotide (NAD) degradation. Increased serum 2PY concentrations are observed in chronic renal failure (CRF) patients, which along with the deterioration of kidney function and its toxic properties (significant inhibition of PARP-1), suggests that 2PY is an uremic toxin. (PMID 12694300).N1-Methyl-4-pyrido…	HMDB0004193; HMDB0004194; HMDB04193; HMDB04194	C05842; C05843	CHEBI:27410; CHEBI:27838
82	151.051	TRUE	0.587274	2485.84	0.000581257	C5H7NO3	.F(-) [+3]	40	Oxoproline		Pyroglutamic acid is a cyclized derivative of L-glutamic acid. It is an uncommon amino acid derivative in which the free amino group of glutamic acid cyclizes to form a lactam. It is formed nonenzymatically from glutamate, glutamine, and gamma-glutamylated peptides, but it can also be produced by the action of gamma-glutamylcyclotransferase on an L-amino acid. Elevated blood levels may be associa…	HMDB0000267; HMDB0000805; HMDB0001369; HMDB0002234; HMDB00267; HMDB0062585; HMDB00805; HMDB01369; HMDB02234; HMDB62585	C01879; C02237; C04281; C04282	CHEBI:16010; CHEBI:16352; CHEBI:18183; CHEBI:27391; CHEBI:6151
83	151.061	TRUE	0.911578	20693.2	-0.000105667	C5H12O5	-H(-)	100	L-Arabitol		L-arabitol has been reported in pentosuric acidemia (PMID 13525419). L-arabinosinuia has been described in a patient, presented at the age of 16 months with delayed motor development and facial dysmorphism (PMID 12359133). Congenital liver cirrhosis has been recently described in a patient with highly elevated plasma and urine levels of arabitol due to transaldolase deficiency (Inherit Metab Dis …	HMDB0001851; HMDB0002917; HMDB00199; HMDB01851; HMDB02917	C00379; C00532	CHEBI:1305691; CHEBI:18403
83	151.061	TRUE	0.911578	20693.2	-0.000757667	C5H9NO3	.F(-) [+1]	40	5-Aminolevulinic acid		4-Hydroxyproline (or hydroxyproline or Hyp) is a major component of the protein collagen. Hydroxyproline is produced by hydroxylation of the amino acid proline and is, therefore, a post-translationally modified amino acid. Hydroxyproline and proline play key roles for collagen stability. In particular, they permit the sharp twisting of the collagen helix. Hydroxyproline is found in few proteins o…	HMDB0000725; HMDB0001149; HMDB0002104; HMDB0006272; HMDB0059659; HMDB0060460; HMDB00725; HMDB01149; HMDB02104; HMDB06272; HMDB59659; HMDB60460	C00430; C01110; C01157; C01165; C03440; C05147	CHEBI:16231; CHEBI:16889; CHEBI:17232; CHEBI:17549; CHEBI:18095; CHEBI:49268
84	152.035	TRUE	0.639412	2890.54	0.00033498	C7H7NO3	-H(-)	100	3-Hydroxyanthranilic acid		3-Hydroxyanthranilic acid is an oxidation product of tryptophan metabolism. It may be a free radical scavenger and a carcinogen.	HMDB0001476; HMDB01476	C00632	CHEBI:15793
84	152.035	TRUE	0.639412	2890.54	0.00062878	C5H6O4	.F(-) [+3]	40	Itaconate		Itaconic acid is an intermediate in the C5-Branched dibasic acid metabolism, a substrate for the enzyme Succinate-CoA ligase (ADP-forming) (EC:6.2.1.5)(Kegg).	HMDB0002092; HMDB02092	C00490	CHEBI:30838
85	154.062	TRUE	0.320967	100574	-0.000983742	C7H8N2O2	-H(-) [+3]	100	N1-Methyl-2-pyridone-5-carboxamide		N-methyl-2-pyridone-5-carboxamide (2PY) is one of the end products of nicotinamide-adenine dinucleotide (NAD) degradation. Increased serum 2PY concentrations are observed in chronic renal failure (CRF) patients, which along with the deterioration of kidney function and its toxic properties (significant inhibition of PARP-1), suggests that 2PY is an uremic toxin. (PMID 12694300).N1-Methyl-4-pyrido…	HMDB0004193; HMDB0004194; HMDB04193; HMDB04194	C05842; C05843	CHEBI:27410; CHEBI:27838
85	154.062	TRUE	0.320967	100574	-0.000134742	C6H9N3O2	-H(-)	100	Histidine		N1-Methyl-2-pyridone-5-carboxamide	HMDB0000177; HMDB00177; HMDB03412	C00135	CHEBI:15971
85	154.062	TRUE	0.320967	100574	-3.79421e-05	C5H10O5	-H(-) [+5]	100	Pentose		Xylose or wood sugar is an aldopentose - a monosaccharide containing five carbon atoms and an aldehyde functional group. It has chemical formula C5H10O5 and is 40% as sweet as sucrose. Xylose is found in the embryos of most edible plants. The polysaccharide xylan, which is closely associated with cellulose, consists practically entirely of d-xylose. Corncobs, cottonseed hulls, pecan shells, and s…	HMDB0000098; HMDB0000283; HMDB0000646; HMDB0000751; HMDB0001644; HMDB0003371; HMDB00098; HMDB00283; HMDB00487; HMDB00646; HMDB00654; HMDB00751; HMDB01644; HMDB02245; HMDB03371; HMDB03763	C00121; C00181; C00259; C00310; C00312	CHEBI:16880; CHEBI:16988; CHEBI:17140; CHEBI:17399; CHEBI:17535; CHEBI:53455
85	154.062	TRUE	0.320967	100574	0.000159058	C4H8N2O3	.F(-) [+3]	40	Asparagine		Ureidopropionic acid is an intermediate in the metabolism of uracil. More specifically it is a breakdown product of dihydrouracil and is produced by the enzyme dihydropyrimidase. It is further decomposed to beta-alanine via the enzyme beta-ureidopropionase. Ureidopropionic acid is essentially a urea derivative of beta-alanine. High levels of Ureidopropionic acid are found in individuals with beta…	HMDB0000026; HMDB0000168; HMDB00026; HMDB00168	C00152; C02642	CHEBI:17196; CHEBI:18261
86	154.975	TRUE	0.77129	4000.18	5.72614e-05	C2H5O6P	-H(-)	100	Phosphoglycolic acid		Phosphoglycolic acid is a substrate for triose-phosphate isomerase. This compound belongs to the family of Organophosphate Esters. These are organic compounds containing phosphoric acid ester functional group.	HMDB0000816; HMDB00816; HMDB60148	C00988	CHEBI:17150
87	155.01	TRUE	0.842736	4933	-0.000224146	C5H4N2O4	-H(-)	100	Orotate		Orotic acid is a minor dietary constituent. Indeed, until it was realized that it could be synthesized by humans, orotic acid was known as vitamin B-13. The richest dietary sources are cow''s milk and other dairy products as well as root vegetables such as carrots and beets. Dietary intake probably contributes to a basal rate of orotic acid excretion in urine because fasting decreases excretion b…	HMDB0000226; HMDB00226	C00295	CHEBI:16742
88	155.046	TRUE	0.890442	8008.6	-0.000861191	C7H7NO3	-H(-) [+3]	100	3-Hydroxyanthranilic acid		3-Hydroxyanthranilic acid is an oxidation product of tryptophan metabolism. It may be a free radical scavenger and a carcinogen.	HMDB0001476; HMDB01476	C00632	CHEBI:15793
88	155.046	TRUE	0.890442	8008.6	-1.21912e-05	C6H8N2O3	-H(-)	100	4-Imidazolone-5-propionic acid		4-Imidazolone-5-propanoate is a metabolite of histidine metabolism. It is produced from urocanic acid by the enzyme urocanate hydratase [EC:4.2.1.49]. 4-Imidazolone-5-propionic acid can spontaneously decay to 4-oxoglutaramate or formylisoglutamine. It is also converted to N-forminimo-L-glutamate by the enzyme imidazolonepropionase [EC:3.5.2.7].	HMDB0001014; HMDB01014	C03680	CHEBI:27384
88	155.046	TRUE	0.890442	8008.6	0.000281609	C4H7NO4	.F(-) [+3]	40	Aspartate		Aspartic acid (Asp, D), also known as aspartate, the name of its anion, is one of the 20 natural proteinogenic amino acids which are the building blocks of proteins. As its name indicates, aspartic acid is the carboxylic acid analog of asparagine. As a neurotransmitter, aspartic acid may provide resistance to fatigue and thus lead to endurance, although the evidence to support this idea is not st…	HMDB0000191; HMDB0006483; HMDB00191; HMDB06483	C00049; C00402	CHEBI:17053; CHEBI:17364
89	159.03	TRUE	0.715334	4852.78	-9.39123e-05	C6H8O5	-H(-)	100	Oxoadipate		2-Oxoadipic acid is produced from lysine in the cytosol of cells via the saccharopine and the pipecolic acid pathways. Catabolites of hydroxylysine and tryptophan enter these pathways as 2-aminoadipic- -semialdehyde and 2-oxoadipate, respectively. In the matrix of mitochondria, 2-oxoadipate is decarboxylated to glutaryl-CoA by the 2-oxoadipate dehydrogenase complex and then converted to acetyl-Co…	HMDB0000225; HMDB00225	C00322	CHEBI:15753
90	159.103	TRUE	0.719398	3985.92	-9.66811e-05	C8H16O3	-H(-)	100	5-Hydroxyvalproic acid		5-Hydroxyvalproic acid is only found in individuals that have used or taken Valproic Acid. 5-Hydroxyvalproic acid is a metabolite of Valproic Acid. 5-hydroxyvalproic acid belongs to the family of Branched Fatty Acids. These are fatty acids containing a branched chain.3-Hydroxyvalproic acid is only found in individuals that have used or taken Valproic Acid. 3-Hydroxyvalproic acid is a metabolite o…	HMDB0013898; HMDB0013899; HMDB0013900; HMDB13898; HMDB13899; HMDB13900	C16649; C16650; C16651
91	160.062	TRUE	0.885866	17262.3	-0.000108376	C6H11NO4	-H(-)	100	Aminoadipate		Aminoadipic acid (2-aminoadipate) is a metabolite in the principal biochemical pathway of lysine. It is an intermediate in the metabolism (i.e. breakdown or degradation) of lysine and saccharopine.(Wikipedia). It antagonizes neuroexcitatory activity modulated by the glutamate receptor, N-methyl-D-aspartate; (NMDA). Aminoadipic has also been shown to inhibit the production of kynurenic acid in bra…	HMDB0000510; HMDB00510	C00956	CHEBI:37024
91	160.062	TRUE	0.885866	17262.3	-0.000760376	C6H8N2O2	.F(-) [+1]	40	Methylimidazoleacetic acid		Methylimidazoleacetic acid is the main metabolite of histamine. This end product of histamine catabolism is formed by N-methylation in the imidazole ring to methylhistamine by histamine methyltransferase (EC 2.1.1.8) and a subsequent oxidative deamination in the side chain by type B monoamine oxidase (EC 1.4.3.4). From studies is known that as much as 70 to 80 percent of the histamine metabolized…	HMDB0002820; HMDB02820	C05828
92	163.04	TRUE	0.761745	5121.53	5.93493e-05	C9H8O3	-H(-)	100	Phenylpyruvic acid		Phenylpyruvic acid is a keto-acid that is an intermediate or catabolic byproduct of phenylalanine metabolism. It has a slight honey-like odor. Levels of phenylpyruvate are normally very low in blood or urine. High levels of phenylpyruvic acid can be found in the urine of individuals with phenylketonuria (PKU), an inborn error of metabolism. PKU is due to lack of the enzyme phenylalanine hydroxyla…	HMDB0000205; HMDB0012225; HMDB00205; HMDB0041592; HMDB01237; HMDB12225; HMDB31629; HMDB41592	C00166; C02763; C05838	CHEBI:16815; CHEBI:28873; CHEBI:30851
93	163.061	TRUE	0.672836	23414.5	0.000114354	C6H12O5	-H(-)	100	L-Fucose		Fucose is a hexose deoxy sugar with the chemical formula C6H12O5. L-fucose (6-deoxy-L-galactose) is a monosaccharide that is a common component of many N- and O-linked glycans and glycolipids produced by mammalian cells. It is the fundamental sub-unit of the fucoidan polysaccharide. As a free sugar, L-fucose is normally found at very low levels in mammals. It is unique in that it is the only levo…	HMDB0000174; HMDB00174	C01019	CHEBI:2181
93	163.061	TRUE	0.672836	23414.5	0.000896754	C6H6N2O2	.F(-) [+6]	40	Urocanate		Urocanic acid is a breakdown (deamination) product of histidine. In the liver, urocanic acid is an intermediate in the conversion of histidine to glutamic acid, whereas in the epidermis, it accumulates and may be both a UV protectant and an immunoregulator. Urocanic acid (UA) exists as a trans isomer (t-UA, approximately 30 mg/cm2) in the uppermost layer of the skin (stratum corneum). t-UA is for…	HMDB0000301; HMDB00301; HMDB02280	C00785	CHEBI:30817
94	164.036	TRUE	0.799227	2903.84	-0.000437237	C8H7NO3	-H(-)	100	Formylanthranilic acid		Formylanthranilic acid is a polar acid metabolite of anthranilic acid, occasionally found in human urine. (PMID 7320161).	HMDB0004089; HMDB04089	C05653	CHEBI:36575
94	164.036	TRUE	0.799227	2903.84	0.000705563	C5H7NO4	.F(-)	40	2-Oxoglutaramate		deaminated metabolite of glutamine in csf of patients with hepatic coma; intermediate in the detoxification of ammonia in brain; structure.	HMDB0001552; HMDB01552	C00940	CHEBI:30882
95	164.072	TRUE	0.961834	232358	0.000108275	C9H11NO2	-H(-)	100	Phenylalanine		Phenylalanine is an essential amino acid and the precursor for the amino acid tyrosine. Like tyrosine, it is the precursor of catecholamines in the body (tyramine, dopamine, epinephrine and norepinephrine). The psychotropic drugs (mescaline, morphine, codeine, and papaverine) also have phenylalanine as a constituent. Phenylalanine is a precursor of the neurotransmitters called catecholamines, whi…	HMDB0000159; HMDB00159; HMDB00612	C00079	CHEBI:17295
96	165.092	TRUE	0.826321	2313.21	-0.000306712	C10H14O2	-H(-)	100	Perillic acid		Perillic acid is an intermediate in the Limonene and pinene degradation pathway. (KEGG). Its measurement in urine is used to monitor cancer patients receiving oral Limonene (a farnesyl transferase inhibitor that has shown antitumor properties)(PubMed ID 8723738 ).	HMDB0004586; HMDB04586; HMDB06539	C11924	CHEBI:36999
97	166.05	TRUE	0.715281	4202.86	-0.000281146	C9H8O3	-H(-) [+3]	100	Phenylpyruvic acid		Phenylpyruvic acid is a keto-acid that is an intermediate or catabolic byproduct of phenylalanine metabolism. It has a slight honey-like odor. Levels of phenylpyruvate are normally very low in blood or urine. High levels of phenylpyruvic acid can be found in the urine of individuals with phenylketonuria (PKU), an inborn error of metabolism. PKU is due to lack of the enzyme phenylalanine hydroxyla…	HMDB0000205; HMDB0012225; HMDB00205; HMDB0041592; HMDB01237; HMDB12225; HMDB31629; HMDB41592	C00166; C02763; C05838	CHEBI:16815; CHEBI:28873; CHEBI:30851
97	166.05	TRUE	0.715281	4202.86	0.000567854	C8H9NO3	-H(-)	100	Pyridoxal		The 4-carboxyaldehyde form of vitamin B6 which is converted to pyridoxal phosphate which is a coenzyme for synthesis of amino acids, neurotransmitters (serotonin, norepinephrine), sphingolipids, aminolevulinic acid.	HMDB0001545; HMDB01545	C00250	CHEBI:17310
98	166.976	TRUE	0.717879	3047.62	-0.000971482	C3H5O6P	-H(-)	100	Phosphoenolpyruvate		Phosphoenolpyruvate (PEP) is an important chemical compound in biochemistry. It has a high energy phosphate bond, and is involved in glycolysis and gluconeogenesis. In glycolysis, PEP is formed by the action of the enzyme enolase on 2-phosphoglycerate. Metabolism of PEP to pyruvate by pyruvate kinase (PK) generates 1 molecule of adenosine triphosphate (ATP) via substrate-level phosphorylation. AT…	HMDB0000263; HMDB00263	C00074	CHEBI:44897
99	167.021	TRUE	0.83903	23947.5	-3.41218e-05	C5H4N4O3	-H(-)	100	Urate		Uric acid is a heterocyclic purine derivative that is the final oxidation product of purine metabolism. It is produced by the enzyme xanthine oxidase, which oxidizes oxypurines such as xanthine into uric acid. In most mammals, except humans and higher primates, the enzyme uricase further oxidizes uric acid to allantoin. Uric acid is also the end product of nitrogen metabolism in birds and reptile…	HMDB0000289; HMDB00289	C00366	CHEBI:17775
100	167.035	TRUE	0.667038	5408.13	-0.000234079	C8H8O4	-H(-)	100	Homogentisate		Homogentisic acid is an intermediate of the metabolic breakdown of tyrosine and phenylalanine; it occurs in the urine in cases of alkaptonuria. (OMIN 203500) Homogentisic acid is the primary precursor of melanin synthesis in Vibrio cholerae. Homogentisic acid is found to be associated with alkaptonuria (or homogentisic acid oxidase deficiency), which is an inborn error of metabolism.3,4-dihydroxy…	HMDB0000130; HMDB0001336; HMDB0006242; HMDB00130; HMDB01336; HMDB04057; HMDB06242	C00544; C01161; C05577	CHEBI:27852; CHEBI:41941; CHEBI:44747
100	167.035	TRUE	0.667038	5408.13	-0.000886079	C8H5NO2	.F(-) [+1]	40	Indole-5,6-quinone		Indole-5,6-quinone is involved in the tyrosine metabolism pathway. More specifically, indole-5,6-quinone is an intermediate in the production of melanin. Indole-5,6-quinone is produced from 5,6-dihydroxyindole by tyrosinase [EC:1.14.18.1].	HMDB0006779; HMDB06779	C05579	CHEBI:27406
100	167.035	TRUE	0.667038	5408.13	0.000908721	C5H8O5	.F(-)	40	D-xylonolactone		D-xylonolactone is a lactone derivative of xylonic acid. It is an intermediate in the pentose and glucuronate interconversion pathway and can be formed from either D-xylonic acid or D-xylose. D-xylose is a simple 5 carbon sugar that is found in a variety of edible plants. It is also frequently used in intestinal absorption tests to help diagnose problems that prevent the small intestine from abso…	HMDB0011676; HMDB0059655; HMDB11676; HMDB59655	C02266; C02630	CHEBI:15867; CHEBI:17084
101	168.066	TRUE	0.898142	18342.8	-0.000676002	C9H10O3	-H(-) [+3]	100	Homovanillin		3 -Methoxy-4-hydroxyphenylacetaldehyde is an intermediary aldehyde of dopamine metabolism, metabolized by the class I human liver alcohol dehydrogenases (ADHs). ADH catalyzes both ethanol and acetaldehyde, and the dopamine intermediates compete for the same site of ADH, a basis for the ethanol-induced in vivo alterations of dopamine metabolism. (PMID 2432930).	HMDB0005175; HMDB05175	C05581	CHEBI:28111
101	168.066	TRUE	0.898142	18342.8	0.000172998	C8H11NO3	-H(-)	100	Pyridoxine		Precursor of epinephrine that is secreted by the adrenal medulla and is a widespread central and autonomic neurotransmitter. Norepinephrine is the principal transmitter of most postganglionic sympathetic fibers and of the diffuse projection system in the brain arising from the locus ceruleus. It is also found in plants and is used pharmacologically as a sympathomimetic. Norepinephrine is elevated…	HMDB0000216; HMDB0000239; HMDB00216; HMDB00239; HMDB02075	C00314; C00547	CHEBI:16709; CHEBI:18357
101	168.066	TRUE	0.898142	18342.8	0.000758398	C9H7NO2	-H(-) [+8]	100	4,6-Dihydroxyquinoline		4,6-Dihydroxyquinoline is the product of the conversion of 5-hydroxykynurenamine by the enzyme monoamine oxidase, both metabolites from the 5-hydroxytryptophan metabolism. (PMIDs 7160021, 312499).	HMDB0004077; HMDB04077	C05639	CHEBI:28799
102	168.078	TRUE	0.556736	17855.6	0.000287431	C7H11N3O2	-H(-)	100	1-Methylhistidine		One-methylhistidine (1-MHis) is derived mainly from the anserine of dietary flesh sources, especially poultry. The enzyme, carnosinase, splits anserine into b-alanine and 1-MHis. High levels of 1-MHis tend to inhibit the enzyme carnosinase and increase anserine levels. Conversely, genetic variants with deficient carnosinase activity in plasma show increased 1-MHis excretions when they consume a h…	HMDB0000001; HMDB00001; HMDB0000479; HMDB00479; HMDB04935; HMDB06703; HMDB06704	C01152	CHEBI:27596; CHEBI:50599
102	168.078	TRUE	0.556736	17855.6	0.000384231	C6H12O5	-H(-) [+5]	100	Fucose		Fucose is a hexose deoxy sugar with the chemical formula C6H12O5. L-fucose (6-deoxy-L-galactose) is a monosaccharide that is a common component of many N- and O-linked glycans and glycolipids produced by mammalian cells. It is the fundamental sub-unit of the fucoidan polysaccharide. As a free sugar, L-fucose is normally found at very low levels in mammals. It is unique in that it is the only levo…	HMDB0000174; HMDB00174	C01019	CHEBI:2181
102	168.078	TRUE	0.556736	17855.6	0.000581231	C5H10N2O3	.F(-) [+3]	40	Glutamine		Glutamine (Gln) is one of the 20 amino acids encoded by the standard genetic code. In humans it is considered a non-essential amino acid. Structurally, glutamine is similar to the amino acid glutamic acid. However, instead of having a terminal carboxylic acid, it has an amide. Enzymatically, glutamine is formed by replacing a side-chain hydroxyl of glutamic acid with an amine functional group. Gl…	HMDB0000641; HMDB0003423; HMDB00641; HMDB03423	C00064; C00819	CHEBI:17061; CHEBI:18050
103	168.991	TRUE	0.87655	29824	0.00020562	C3H7O6P	-H(-)	100	Glycerone phosphate		Dihydroxyacetone phosphate is an important intermediate in lipid biosynthesis and in glycolysis. Dihydroxyacetone phosphate is found to be associated with transaldolase deficiency, which is an inborn error of metabolism.	HMDB0001473; HMDB01473; HMDB11735	C00111	CHEBI:16108
104	171.006	TRUE	0.915464	19810.3	2.61438e-05	C3H9O6P	-H(-)	100	Glycerol 3-phosphate		Glycerol 3-phosphate is a chemical intermediate in the glycolysis metabolic pathway. It is commonly confused with the similarly named glycerate 3-phosphate or glyceraldehyde 3-phosphate. Glycerol 3-phosphate is produced from glycerol, the triose sugar backbone of triglycerides and glycerophospholipids, by the enzyme glycerol kinase. Glycerol 3-phospate may then be converted by dehydrogenation to …	HMDB0000126; HMDB00126; HMDB02722	C00093	CHEBI:15978
104	171.006	TRUE	0.915464	19810.3	0.000894744	C3H7NO5S	-H(-) [+3]	100	Cysteic acid		Cysteic acid is a crystalline amino acid formed in the oxidation of cysteine; it is a precursor of taurine.	HMDB0002757; HMDB02757	C00506	CHEBI:21260
105	171.139	TRUE	0.871463	16662.4	8.87833e-05	C10H20O2	-H(-)	100	Capric acid		Capric acid is a member of the series of fatty acids found in oils and animal fats. The names of Caproic, Caprylic, and Capric acids are all derived from the word caper (Latin: ''goat''). These are colorless light yellowish transparent oily liquids with unconfortable smells. These are used in organic synthesis, manufacture of perfume, medicine, lubricating grease, rubber and dye.(ChemicalLAND21).	HMDB0000511; HMDB00511	C01571	CHEBI:30813
106	172.041	TRUE	0.786138	5770.26	-0.000154412	C10H7NO2	-H(-)	100	2-Quinolinecarboxylic acid		1-nitronaphthalene is also known as Nitrol	HMDB0062188; HMDB62188	C14040	CHEBI:34104
106	172.041	TRUE	0.786138	5770.26	0.000988388	C7H7NO3	.F(-)	40	3-Hydroxyanthranilic acid		3-Hydroxyanthranilic acid is an oxidation product of tryptophan metabolism. It may be a free radical scavenger and a carcinogen.	HMDB0001476; HMDB01476	C00632	CHEBI:15793
107	172.991	TRUE	0.736832	5978.71	0.000227775	C6H6O4S	-H(-)	100	Phenol sulfate		Phenol sulphate belongs to the family of substituted benzenes. These are aromatic compounds containing a benzene substituted at one or more positions.	HMDB0060015; HMDB60015	C00850	CHEBI:27905
108	173.009	TRUE	0.804451	44200.6	-0.000140046	C6H6O6	-H(-)	100	Aconitate		cis-Aconitic acid is an intermediate in the tricarboxylic acid cycle produced by the dehydration of citric acid. The enzyme aconitase (aconitate hydratase; EC 4.2.1.3) catalyses the stereo-specific isomerization of citrate to isocitrate via cis-aconitate in the tricarboxylic acid cycle.	HMDB0000072; HMDB00072; HMDB00461	C00417	CHEBI:32805
109	174.041	TRUE	0.916998	220284	-7.89259e-05	C6H9NO5	-H(-)	100	N-Acetyl-L-aspartic acid		N-Acetylaspartic acid is a derivative of aspartic acid. It is the second most concentrated molecule in the brain after the amino acid glutamate. It is synthesized in neurons from the amino acid aspartate and acetyl coenzyme A. The various functions served by N-acetylaspartic acid are still under investigation, but the primary proposed functions include:. 1) A neuronal osmolyte that is involved in…	HMDB0000812; HMDB0003470; HMDB00812; HMDB03470	C01042; C01045	CHEBI:21547; CHEBI:48309
110	174.088	TRUE	0.846376	18700.3	-3.73058e-06	C6H13N3O3	-H(-)	100	Citrulline		Citrulline is an amino acid made from ornithine and carbamoyl phosphate in one of the central reactions in the urea cycle. It is also produced from arginine as a by-product of the reaction catalyzed by NOS family (NOS; EC 1.14.13.39). In this reaction arginine is first oxidized into N-hydroxyl-arginine, which is then further oxidized to citrulline concomitant with the release of nitric oxide. Cit…	HMDB0000904; HMDB00904	C00327	CHEBI:16349
111	175.025	TRUE	0.844513	815216	-5.08247e-06	C6H8O6	-H(-)	100	Ascorbic acid		Ascorbic acid is found naturally in citrus fruits and many vegetables and is an essential nutrient in human diets. It is necessary to maintain connective tissue and bone. The biologically active form of ascorbic acid is vitamin C. Vitamin C is a water soluble vitamin. Primates (including humans) and a few other species in all divisions of the animal kingdom, notably the guinea pig, have lost the …	HMDB0000044; HMDB00044; HMDB0006355; HMDB06355; HMDB14273; HMDB29945	C00072; C02670	CHEBI:17208; CHEBI:18268
112	177.04	TRUE	0.791805	5954.31	0.000797567	C6H10O6	-H(-)	100	Gluconolactone		Gluconolactone is a lactone or oxidized derivative of glucose. Gluconolactone is a polyhydroxy acid (PHA) that is capable of chelating metals and may also function by scavenging free radicals, thereby protecting skin from some of the damaging effects of UV radiation. Also used as a pheromone by the oriental cockroach.L-Gulonolactone (also known as reduced ascorbic acid, RAA) is the substrate of t…	HMDB0000150; HMDB0003466; HMDB00150; HMDB03466	C00198; C01040	CHEBI:16217; CHEBI:17587
112	177.04	TRUE	0.791805	5954.31	-0.000703433	C7H6O4	.F(-) [+4]	40	Gentisic acid		Gentisic acid is a dihydroxybenzoic acid. It is a crystalline powder that forms monoclinic prism in water solution. Gentisic acid is an active metabolite of salicylic acid degradation. There is an increasing amount of evidence indicating that gentisic acid has a broad spectrum of biological activity, such as anti-inflammatory, antirheumatic and antioxidant properties. Gentisic acid is also a bypr…	HMDB0000152; HMDB00152	C00628	CHEBI:17189
112	177.04	TRUE	0.791805	5954.31	0.000145567	C6H7NO4	.F(-) [+1]	40	2-Aminomuconic acid		2-Aminomuconic acid is a product of the Tryptophan metabolism degradation pathway (kinurenine pathway), in a reaction catabolized by the enzyme aminocarboxymuconate semialdehyde decarboxylase [EC:4.1.1.45]. The kynurenine pathway is the major route of L-tryptophan degradation in mammals. (BioCyc).	HMDB0001241; HMDB01241; HMDB02018	C02220	CHEBI:15745
113	178.051	TRUE	0.935857	22664.7	-3.17335e-05	C9H9NO3	-H(-)	100	Hippurate		Hippuric acid is an acyl glycine formed by the conjugation of benzoic aicd with glycine. Acyl glycines are produced through the action of glycine N-acyltransferase (EC 2.3.1.13) which is an enzyme that catalyzes the chemical reaction: acyl-CoA + glycine < -- > CoA + N-acylglycine. Hippuric acid is a normal component of urine and is typically increased with increased consumption of phenolic compou…	HMDB0000714; HMDB00714	C01586	CHEBI:18089
114	178.072	TRUE	0.87951	2957.83	0.000161634	C6H13NO5	-H(-)	100	Glucosamine		In the United States, glucosamine is not approved by the Food and Drug Administration for medical use in humans. Since glucosamine is classified as a dietary supplement, evidence of safety and efficacy is not required as long as it is not advertised as a treatment for a medical condition. Nevertheless, glucosamine is a popular alternative medicine used by consumers for the treatment of osteoarthr…	HMDB0001514; HMDB01514; HMDB06479; HMDB15410	C00329	CHEBI:5417
115	179.035	TRUE	0.822088	3266.96	-0.000437306	C9H8O4	-H(-)	100	4-Hydroxyphenylpyruvic acid		4-Hydroxyphenylpyruvic acid (4-HPPA) is a keto acid that is involved in the tyrosine catabolism pathway. It is a product of the enzyme (R)-4-hydroxyphenyllactate dehydrogenase (EC 1.1.1.222) and is formed during tyrosine metabolism. The conversion from tyrosine to 4-HPPA is catalyzed by tyrosine aminotransferase. Additionally, 4-HPPA can be converted to homogentisic acid which is one of the precu…	HMDB0000707; HMDB0006915; HMDB00707; HMDB06915	C01179; C05350	CHEBI:15999; CHEBI:27683
115	179.035	TRUE	0.822088	3266.96	0.000705494	C6H8O5	.F(-)	40	Oxoadipate		2-Oxoadipic acid is produced from lysine in the cytosol of cells via the saccharopine and the pipecolic acid pathways. Catabolites of hydroxylysine and tryptophan enter these pathways as 2-aminoadipic- -semialdehyde and 2-oxoadipate, respectively. In the matrix of mitochondria, 2-oxoadipate is decarboxylated to glutaryl-CoA by the 2-oxoadipate dehydrogenase complex and then converted to acetyl-Co…	HMDB0000225; HMDB00225	C00322	CHEBI:15753
116	179.056	TRUE	0.973382	448275	-8.16206e-05	C6H12O6	-H(-)	100	Hexose		Glucose is a monosaccharide containing six carbon atoms and an aldehyde group and is therefore referred to as an aldohexose. The glucose molecule can exist in an open-chain (acyclic) and ring (cyclic) form, the latter being the result of an intramolecular reaction between the aldehyde C atom and the C-5 hydroxyl group to form an intramolecular hemiacetal. In water solution both forms are in equil…	HMDB0000122; HMDB0000143; HMDB0000169; HMDB0000211; HMDB0000516; HMDB0000660; HMDB0003345; HMDB00122; HMDB00143; HMDB00169; HMDB00211; HMDB00516; HMDB00660; HMDB02256; HMDB03340; HMDB03345; HMDB05762; HMDB06564	C00031; C00137; C00159; C00221; C00267; C00984; C02336	CHEBI:15903; CHEBI:17268; CHEBI:17925; CHEBI:28061; CHEBI:28645; CHEBI:4167; CHEBI:4208
117	180.067	TRUE	0.957146	140940	-0.000143975	C9H11NO3	-H(-)	100	Tyrosine		Tyrosine is an essential amino acid that readily passes the blood-brain barrier. Once in the brain, it is a precursor for the neurotransmitters dopamine, norepinephrine and epinephrine, better known as adrenalin. These neurotransmitters are an important part of the body''s sympathetic nervous system, and their concentrations in the body and brain are directly dependent upon dietary tyrosine. Tyro…	HMDB0000158; HMDB00158; HMDB00647	C00082	CHEBI:17895
117	180.067	TRUE	0.957146	140940	0.000441425	C10H7NO2	-H(-) [+8]	100	2-Quinolinecarboxylic acid		1-nitronaphthalene is also known as Nitrol	HMDB0062188; HMDB62188	C14040	CHEBI:34104
117	180.067	TRUE	0.957146	140940	0.000998825	C6H11NO4	.F(-)	40	Aminoadipate		Aminoadipic acid (2-aminoadipate) is a metabolite in the principal biochemical pathway of lysine. It is an intermediate in the metabolism (i.e. breakdown or degradation) of lysine and saccharopine.(Wikipedia). It antagonizes neuroexcitatory activity modulated by the glutamate receptor, N-methyl-D-aspartate; (NMDA). Aminoadipic has also been shown to inhibit the production of kynurenic acid in bra…	HMDB0000510; HMDB00510	C00956	CHEBI:37024
118	181.051	TRUE	0.847031	5795.14	9.76667e-05	C9H10O4	-H(-)	100	Homovanillic acid		Homovanillic acid is a dopamine metabolite occurring in human biofluids. A high proportion of patients with neuroblastoma excrete increased amounts of it in their urine. Homovanillic acid is a major catecholamine metabolite. It is used as a reagent to detect oxidative enzymes (Wikipedia). Homovanillic acid is found to be associated with aromatic L-amino acid decarboxylase deficiency, celiac disea…	HMDB0000118; HMDB0004061; HMDB00118; HMDB04061; HMDB04285; HMDB06776	C05582; C05583	CHEBI:545959
118	181.051	TRUE	0.847031	5795.14	-0.000554333	C9H7NO2	.F(-) [+1]	40	4,6-Dihydroxyquinoline		4,6-Dihydroxyquinoline is the product of the conversion of 5-hydroxykynurenamine by the enzyme monoamine oxidase, both metabolites from the 5-hydroxytryptophan metabolism. (PMIDs 7160021, 312499).	HMDB0004077; HMDB04077	C05639	CHEBI:28799
119	182.97	TRUE	0.818406	5020.17	0.000138704	C3H5O7P	-H(-)	100	3-Phosphonooxypyruvate		Phosphohydroxypyruvic acid is a prduct of both enzyme phosphoglycerate dehydrogenase [EC 1.1.1.95] and phosphoserine transaminase [EC 2.6.1.52] in glycine, serine and threonine metabolism pathway (KEGG). This compound belongs to the family of Organophosphate Esters. These are organic compounds containing phosphoric acid ester functional group.	HMDB0001024; HMDB01024; HMDB60175	C03232	CHEBI:30933
120	183.068	TRUE	0.672023	9542.63	-0.000974945	C5H15NO4P	-H(-)	100	Phosphorylcholine		Phosphorylcholine is a small haptenic molecule, is found in a wide variety of organisms. Human hepatic tumors undergo an elevation in the concentration of phosphorylcholine as the principal metabolic change is observed (PMID: 11076016). Phosphorylcholine is the precursor metabolite of choline in the glycine, serine and threonine metabolism pathways (KEGG, map00260) and in intermediate between cho…	HMDB0001565; HMDB00284; HMDB01565	C00588	CHEBI:18132
120	183.068	TRUE	0.672023	9542.63	0.000148955	C9H9NO3	-H(-) [+5]	100	Hippurate		Hippuric acid is an acyl glycine formed by the conjugation of benzoic aicd with glycine. Acyl glycines are produced through the action of glycine N-acyltransferase (EC 2.3.1.13) which is an enzyme that catalyzes the chemical reaction: acyl-CoA + glycine < -- > CoA + N-acylglycine. Hippuric acid is a normal component of urine and is typically increased with increased consumption of phenolic compou…	HMDB0000714; HMDB00714	C01586	CHEBI:18089
120	183.068	TRUE	0.672023	9542.63	-0.000142645	C6H12O5	.F(-)	40	Deoxyhexose		Fucose is a hexose deoxy sugar with the chemical formula C6H12O5. L-fucose (6-deoxy-L-galactose) is a monosaccharide that is a common component of many N- and O-linked glycans and glycolipids produced by mammalian cells. It is the fundamental sub-unit of the fucoidan polysaccharide. As a free sugar, L-fucose is normally found at very low levels in mammals. It is unique in that it is the only levo…	HMDB0000174; HMDB00174	C01019	CHEBI:2181
121	184.002	TRUE	0.876767	85159.8	-0.000105307	C5H4N4O2S	-H(-) [+1]	100	6-Thiourate		6-thiouric acid is a metabolite of azathioprine. Azathioprine is a purine analogue immunosuppressive drug. It is used to prevent rejection following organ transplantation, and to treat a vast array of autoimmune diseases, including rheumatoid arthritis, pemphigus, inflammatory bowel disease, multiple sclerosis, autoimmune hepatitis, atopic dermatitis, myasthenia gravis, neuromyelitis optica or De…	HMDB0060601; HMDB60601	C16613
121	184.002	TRUE	0.876767	85159.8	-2.8107e-05	C3H8NO6P	-H(-)	100	Phosphoserine		The phosphoric acid ester of serine. As a constituent (residue) of proteins, its side chain can undergo O-linked glycosylation. This might be important in explaining some of the devastating consequences of diabetes. It is one of three amino acid residues that are commonly phosphorylated by kinases during cell signalling in eukaryotes. Phosphorylated serine residues are often referred to as phosph…	HMDB0000272; HMDB0001721; HMDB00272; HMDB01721	C01005	CHEBI:15811; CHEBI:37712
122	184.985	TRUE	0.331321	26286.5	0.000743142	C3H7O7P	-H(-)	100	Phosphoglycerate		2-Phospho-D-glycerate or 2PG is an intermediate in gluconeogenesis. It is a glyceric acid which serves as the substrate in the ninth step of glycolysis. 2PG is converted by enolase into phosphoenolpyruvate (PEP), the penultimate step in the conversion of glucose to pyruvate. More specifically, 2PG can be generated from Glycerate-3-phosphate via phosphoglycerate mutase or from phosphoenolpyrvate v…	HMDB0003391; HMDB0060180; HMDB03391; HMDB60180	C00197; C00631	CHEBI:17794; CHEBI:17835
123	186.161	TRUE	-0.304962	2839.09	0.000385428	C9H21N3O	-H(-)	100	N1-Acetylspermidine		N1-Acetylspermidine is a polyamine. In many organisms, polyamines originate from L-ornithine and methionine. Ornithine decarboxylase (EC 4.1.1.17), a key enzyme in polyamine metabolism, decarboxylates L-ornithine to yield putrescine which is then converted to higher polyamines spermidine and spermine by successive addition of aminopropyl groups derived from decarboxylated S-adenosylmethionine. Al…	HMDB0001276; HMDB01276	C00612	CHEBI:17927
124	188.056	TRUE	0.93467	14249.2	0.000144613	C7H11NO5	-H(-)	100	N-acetylglutamic acid		N-acetylglutamic acid is an acetylated amino acid. N-Acetylglutamic acid (abbreviated NAcGlu) is biosynthesized from glutamic acid and acetyl-CoA by the enzyme N-acetylglutamate synthase (NAGS). NAcGlu activates carbamoyl phosphate synthetase in the urea cycle. A deficiency in N-Acetyl Glutamate Synthase or a genetic mutation in the gene coding for the enzyme, will lead to urea cycle failure in w…	HMDB0001138; HMDB01138	C00624	CHEBI:12575
125	189.005	TRUE	0.822014	5185.62	-0.0010773	C6H6O7	-H(-)	88	Oxalosuccinic acid		Oxalosuccinate is a substrate for cytoplasmic Isocitrate dehydrogenase and mitochondiral Isocitrate dehydrogenase (mitochondrial).	HMDB0003974; HMDB03974	C05379	CHEBI:7815
126	191.02	TRUE	0.761607	114580	-0.000124741	C6H8O7	-H(-)	100	Citric acid		Citric acid (citrate) is a weak acid that is formed in the tricarboxylic acid cycle or that may be introduced with diet. The evaluation of plasma citric acid is scarcely used in the diagnosis of human diseases. On the contrary urinary citrate excretion is a common tool in the differential diagnosis of kidney stones, renal tubular acidosis and it plays also a role in bone diseases. The importance …	HMDB0000094; HMDB0000193; HMDB00094; HMDB00193	C00158; C00311	CHEBI:30769; CHEBI:30887
127	192.067	TRUE	0.918125	8204.53	-0.000147525	C10H11NO3	-H(-)	100	2-Methylhippuric acid		Methylhippuric acid is an acyl glycine. Acyl glycines are normally minor metabolites of fatty acids. However, the excretion of certain acyl glycines is increased in several inborn errors of metabolism. In certain cases the measurement of these metabolites in body fluids can be used to diagnose disorders associated with mitochondrial fatty acid beta-oxidation. Acyl glycines are produced through th…	HMDB0011723; HMDB0060366; HMDB0060389; HMDB11723; HMDB60366; HMDB60389	C01586; C16587; C16595	CHEBI:613303; CHEBI:80586
127	192.067	TRUE	0.918125	8204.53	0.000146275	C8H10O4	.F(-) [+3]	40	3,4-Dihydroxyphenylglycol		3,4-Dihydroxyphenylglycol (DOPEG) is a normal norepinephrine metabolite present in CSF, plasma and urine in humans (PMID 6875564). In healthy individuals there is a tendency for free DOPEG to increase and for conjugated DOPEG to decrease with age; plasmatic DOPEG levels are significantly lower in depressed patients as compared to healthy controls (PMID 6671452). 3,4-Dihydroxyphenylglycol is found…	HMDB0000318; HMDB00318; HMDB05870	C05576	CHEBI:1387
128	193.036	TRUE	0.854319	5453.85	-0.000255608	C6H10O7	-H(-)	100	Glucuronic acid		Glucuronic acid is a carboxylic acid that has the structure of a glucose molecule that has had its sixth carbon atom (of six total) oxidized. The salts of glucuronic acid are known as glucuronates. Glucuronic acid is highly soluble in water. In humans, glucuronic acid is often linked to toxic or poisonous substances to allow for subsequent elimination, and to hormones to allow for easier transpor…	HMDB0000127; HMDB0002704; HMDB0006334; HMDB00127; HMDB02704; HMDB06334	C00191; C00618; C06472	CHEBI:16142; CHEBI:24769; CHEBI:42717
129	195.051	TRUE	0.943879	80039.8	-0.000194481	C6H12O7	-H(-)	100	Gluconic acid		Gluconic acid occurs naturally in fruit, honey and wine and is used as a food additive, an acidity regulator. It is also used in cleaning products where it helps cleaning up mineral deposits. It is a strong chelating agent, especially in alkaline solution. It chelates the anions of calcium, iron, aluminium, copper, and other heavy metals. Glucono delta lactone is a cyclic ester of D-gluconic acid…	HMDB0000625; HMDB0003290; HMDB00625; HMDB03290; HMDB03373	C00257; C00800	CHEBI:16154; CHEBI:33198
129	195.051	TRUE	0.943879	80039.8	-0.000846481	C6H9NO5	.F(-) [+1]	40	N-Acetyl-L-aspartic acid		N-Acetylaspartic acid is a derivative of aspartic acid. It is the second most concentrated molecule in the brain after the amino acid glutamate. It is synthesized in neurons from the amino acid aspartate and acetyl coenzyme A. The various functions served by N-acetylaspartic acid are still under investigation, but the primary proposed functions include:. 1) A neuronal osmolyte that is involved in…	HMDB0000812; HMDB0003470; HMDB00812; HMDB03470	C01042; C01045	CHEBI:21547; CHEBI:48309
130	198.018	TRUE	0.757468	2058.23	-0.00049013	C4H10NO6P	-H(-)	100	D-Erythrose 4-phosphate		This compound belongs to the family of Organophosphate Esters. These are organic compounds containing phosphoric acid ester functional group.	HMDB0060483; HMDB60483	C12215
131	198.113	TRUE	0.851084	4254.73	0.000109954	C10H17NO3	-H(-)	100	Ecgonine methyl ester		Ecgonine methyl ester is a major metabolite of cocaine. It is generally not measured by HPLC because it is poorly detectable by UV, and its water solubility makes recovery from urine difficult. Using modified solid-phase extraction procedures, recoveries of 85% for ecgonine methyl ester could be obtained from urine. (PMID:1298401).	HMDB0006406; HMDB06406	C12448	CHEBI:708640
132	199.001	TRUE	0.866556	4432.47	9.96213e-05	C4H9O7P	-H(-)	100	D-Erythrose 4-phosphate		D-Erythrose 4-phosphate is a phosphorylated derivative of erythrose that serves as an important intermediate in the pentose phosphate pathway. It is also used in phenylalanine, tyrosine and tryptophan biosynthesis, and it plays a role in vitamin B6 metabolism (KEGG).	HMDB0001321; HMDB01321	C00279	CHEBI:48153
133	199.17	TRUE	0.828004	48484.7	0.000155657	C12H24O2	-H(-)	100	Lauric acid		Lauric acid, or dodecanoic acid is the main fatty acid in coconut oil and in palm kernel oil, and is believed to have antimicrobial properties. It is a white, powdery solid with a faint odor of bay oil. Lauric acid, although slightly irritating to mucous membranes, has a very low toxicity and so is used in many soaps and shampoos.	HMDB0000638; HMDB00638	C02679	CHEBI:30805
134	202.109	TRUE	0.932211	12736.5	-5.99418e-05	C9H17NO4	-H(-)	100	L-Acetylcarnitine		L-Acetylcarnitine is an acetic acid ester of carnitine that facilitates movement of acetyl CoA into the matrices of mammalian mitochondria during the oxidation of fatty acids. In addition to his metabolic role, acetyl-L-carnitine (ALC) posses unique neuroprotective, neuromodulatory, and neurotrophic properties this may play an important role in counteracting various disease processes. (PubMed ID …	HMDB0000201; HMDB00201; HMDB00456; HMDB00515	C02571
134	202.109	TRUE	0.932211	12736.5	0.000525458	C10H13NO3	-H(-) [+8]	100	2-Phenyl-1,3-propanediol monocarbamate		2-Phenyl-1,3-propanediol monocarbamate is a metabolite of felbamate. Felbamate (marketed under the brand name Felbatol by MedPointe) is an anti-epileptic drug used in the treatment of epilepsy. It is used to treat partial seizures (with and without generalization) in adults and partial and generalized seizures associated with Lennox-Gastaut syndrome in children. However, an increased risk of pote…	HMDB0060351; HMDB60351	C16586	CHEBI:80585
135	203.082	TRUE	0.943661	59585	0.000116394	C11H12N2O2	-H(-)	100	Tryptophan		Tryptophan is an essential amino acid which is the precursor of serotonin. Serotonin is a brain neurotransmitter, platelet clotting factor and neurohormone found in organs throughout the body. Metabolism of tryptophan to serotonin requires nutrients such as vitamin B6, niacin and glutathione. Niacin is an important metabolite of tryptophan. High corn or other tryptophan-deficient diets can cause …	HMDB0000929; HMDB00929	C00078	CHEBI:16828
135	203.082	TRUE	0.943661	59585	0.000410194	C9H11NO3	.F(-) [+3]	40	Tyrosine		Tyrosine is an essential amino acid that readily passes the blood-brain barrier. Once in the brain, it is a precursor for the neurotransmitters dopamine, norepinephrine and epinephrine, better known as adrenalin. These neurotransmitters are an important part of the body''s sympathetic nervous system, and their concentrations in the body and brain are directly dependent upon dietary tyrosine. Tyro…	HMDB0000158; HMDB00158; HMDB00647	C00082	CHEBI:17895
136	204.066	TRUE	0.811423	4659.36	0.000474171	C11H11NO3	-H(-)	100	5-Methoxyindoleacetate		5-methoxyindoleacetic acid(5-MIAA) is formed through oxidative deamination. It is identified in the urine, and the concentration is determined to be 1.3 micro g/mL using gas chromatography-mass spectrometry.(PMID: 12908946). There is increase in urinary 5-MIAA-excretion was shown in patients with cancer of the stomach, rectum and lung. (PMID: 2446428).	HMDB0004096; HMDB04096	C05660	CHEBI:235589
136	204.066	TRUE	0.811423	4659.36	0.000767971	C9H10O4	.F(-) [+3]	40	Homovanillic acid		Homovanillic acid is a dopamine metabolite occurring in human biofluids. A high proportion of patients with neuroblastoma excrete increased amounts of it in their urine. Homovanillic acid is a major catecholamine metabolite. It is used as a reagent to detect oxidative enzymes (Wikipedia). Homovanillic acid is found to be associated with aromatic L-amino acid decarboxylase deficiency, celiac disea…	HMDB0000118; HMDB0004061; HMDB00118; HMDB04061; HMDB04285; HMDB06776	C05582; C05583	CHEBI:545959
137	205.136	TRUE	0.745777	6334.57	-0.000927045	C12H18N2O	-H(-)	100	Monoethylglycinexylidide		Monoethylglycinexylidide is a metabolite of lidocaine. Lidocaine, Xylocaine, or lignocaine is a common local anesthetic and antiarrhythmic drug. Lidocaine is used topically to relieve itching, burning and pain from skin inflammations, injected as a dental anesthetic or as a local anesthetic for minor surgery. (Wikipedia)	HMDB0060656; HMDB60656	C16561	CHEBI:222828
138	206.068	TRUE	0.734639	2619.19	-0.000152335	C8H17NOS2	-H(-)	100	Dihydrolipoamide		Dihydrolipoamide is an intermediate in glycolysis/gluconeogenesis, citrate cycle (TCA cycle), alanine, aspartate and pyruvate metabolism, and valine, leucine and isoleucine degradation (KEGG ID C00579). It is converted to lipoamide via the enzyme dihydrolipoamide dehydrogenase [EC:1.8.1.4]. Dihydrolipoamide is also a substrate of enzyme Acyltransferases [EC 2.3.1.-]. (KEGG).	HMDB0000985; HMDB00985; HMDB06948	C00579	CHEBI:17694
139	209.067	TRUE	0.813318	3738.5	-0.000771552	C7H14O7	-H(-)	100	Sedoheptulose		Sedoheptulose is a ketoheptose, a monosaccharide with seven carbon atoms and a ketone functional group. It is one of the few heptoses found in nature. Sedoheptulose is a seven-carbon ketose sugar originally found in Sedum spectabile, a common perennial garden plant. Later it was shown to be widely distributed in the plants of the Crassulaceae family. The Crassulaceae, or orpine family, is a famil…	HMDB0003219; HMDB03219	C02076	CHEBI:130460
140	209.081	TRUE	0.818953	5743.37	-0.000832092	C14H11NO	-H(-) [+1]	100	2-Hydroxyiminostilbene		2-Hydroxyiminostilbene is a metabolite of carbamazepine. Carbamazepine (CBZ) is an anticonvulsant and mood-stabilizing drug used primarily in the treatment of epilepsy and bipolar disorder, as well as trigeminal neuralgia. (Wikipedia)	HMDB0060652; HMDB60652	C16604
140	209.081	TRUE	0.818953	5743.37	0.000962708	C11H14O4	-H(-)	100	Sinapyl alcohol		Sinapyl alcohol is an organic compound derived from cinnamic acid. This phytochemical is one of the monolignols. It is biosynthetized via the phenylpropanoid biochemical pathway, its immediate precursor being sinapaldehyde. Sinapyl alcohol is a precursor to lignin or lignans. It is also a biosynthetic precursor to various stilbenes and coumarins.[From Wiki].	HMDB0013070; HMDB13070	C02325	CHEBI:64557
141	210.029	TRUE	0.912421	22949.8	-0.000311464	C4H10N3O5P	-H(-)	100	Phosphocreatine		Phosphocreatine undergoes irreversible cyclization and dehydration to form creatinine at a fractional rate of 0.026 per day, thus forming approximately 2 g creatinine/day in an adult male. This is the amount of creatine that must be provided either from dietary sources or by endogenous synthesis to maintain the body pool of (creatine and) phosphocreatine. Creatine is an amino acid that plays a vi…	HMDB0001511; HMDB01511	C02305	CHEBI:17287
142	214.049	TRUE	0.936929	32860.6	7.54217e-05	C5H14NO6P	-H(-)	100	Glycerylphosphorylethanolamine		Glycerylphosphorylethanolamine is a membrane breakdown product resulting from the cleavage of the lipid group from glycerophosphoethanlomine fatty acids (i.e. phosphatidylethanolamine). It acts as a growth stimulant for hepatocytes.	HMDB0000114; HMDB00114	C01233
143	217.083	TRUE	0.912106	7700.98	0.00036727	C8H14N2O5	-H(-)	100	gamma-Glutamylalanine		gamma-Glutamylalanine is a dipeptide composed of gamma-glutamate and alanine, and is a proteolytic breakdown product of larger proteins. It belongs to the family of N-acyl-alpha amino acids and derivatives. These are compounds containing an alpha amino acid which bears an acyl group at its terminal nitrogen atom. gamma-Glutamylalanine is a natural substrate of the enzyme (5-L-glutamyl)-L-amino ac…	HMDB0006248; HMDB0029142; HMDB0061369; HMDB06248; HMDB29142; HMDB61369	C03740	CHEBI:50619
144	218.103	TRUE	0.977412	319832	0.000147548	C9H17NO5	-H(-)	100	Pantothenic acid		Pantothenic acid, also called vitamin B5, is a water-soluble vitamin required to sustain life. Pantothenic acid is needed to form coenzyme-A (CoA), and is thus critical in the metabolism and synthesis of carbohydrates, proteins, and fats. Its name is derived from the Greek pantothen meaning "from everywhere" and small quantities of pantothenic acid are found in nearly every food, with high amount…	HMDB0000210; HMDB00210; HMDB0062717; HMDB62717	C00864	CHEBI:46905; CHEBI:7916
145	220.083	TRUE	0.777842	4033.92	0.000111641	C8H15NO6	-H(-)	100	N-Acetylgalactosamine		Acetylgalactosamine is an important constituent of brain heteropolysaccharides (glycoproteins). The concentration of the N-acetylgalactosamine-containing glycoproteins in the 3-year-old cerebral gray matter from human brain is 7-15 times greater than in 8-year old tissue and 15-30 times greater than in 72-year-old tissue. (PMID 1207868). Acetylgalactosamine patterns of the composition of the solu…	HMDB0000212; HMDB0000215; HMDB0001129; HMDB00212; HMDB00215; HMDB00533; HMDB00835; HMDB01129; HMDB14288	C00140; C00645; C01074	CHEBI:40356; CHEBI:506227; CHEBI:63154
146	221.06	TRUE	0.7996	6977.18	0.000250766	C7H14N2O4S	-H(-)	100	L-Cystathionine		Cystathionine is a dipeptide formed by serine and homocysteine. Cystathioninuria is a prominent manifestation of vitamin-B6 deficiency. The transsulfuration of methionine yields homocysteine, which combines with serine to form cystathionine, the proximate precursor of cysteine through the enzymatic activity of cystathionase. In conditions in which cystathionine gamma-synthase or cystathionase is …	HMDB0000099; HMDB00099; HMDB03614	C02291	CHEBI:17482
147	224.105	TRUE	0.699042	5232.26	-0.000723975	C10H15N3O3	-H(-)	100	alpha-[3-[(Hydroxymethyl)nitrosoamino]propyl]-3-pyridinemethanol		alpha-[3-[(Hydroxymethyl)nitrosoamino]propyl]-3-pyridinemethanol is considered to be slightly soluble (in water) and relatively neutral	HMDB0062444; HMDB62444	C19580	CHEBI:82574
148	225.099	TRUE	0.521251	11810.6	-0.000645266	C10H13N3O3	-H(-) [+3]	100	4-[(Hydroxymethyl)nitrosoamino]-1-(3-pyridinyl)-1-butanone		4-[(Hydroxymethyl)nitrosoamino]-1-(3-pyridinyl)-1-butanone is considered to be slightly soluble (in water) and relatively neutral4-Hydroxy-4-(methylnitrosoamino)-1-(3-pyridinyl)-1-butanone is classified as a member of the Aryl alkyl ketones. Aryl alkyl ketones are ketones have the generic structure RC(=O)R'', where R = aryl group and R''=alkyl group. 4-Hydroxy-4-(methylnitrosoamino)-1-(3-pyridiny…	HMDB0062382; HMDB0062404; HMDB62382; HMDB62404	C19563; C19566	CHEBI:82561
148	225.099	TRUE	0.521251	11810.6	0.000203734	C9H14N4O3	-H(-)	100	Carnosine		Carnosine (beta-alanyl-L-histidine) is found exclusively in animal tissues. It is a dipeptide of the amino acids beta-alanine and histidine. Carnosine has the potential to suppress many of the biochemical changes (e.g., protein oxidation, glycation, AGE formation, and cross-linking) that accompany aging and associated pathologies (PMID 16804013). It is highly concentrated in muscle and brain tiss…	HMDB0000033; HMDB00033	C00386	CHEBI:15727
148	225.099	TRUE	0.521251	11810.6	0.000300534	C8H15NO6	-H(-) [+5]	100	N-Acetylgalactosamine		Acetylgalactosamine is an important constituent of brain heteropolysaccharides (glycoproteins). The concentration of the N-acetylgalactosamine-containing glycoproteins in the 3-year-old cerebral gray matter from human brain is 7-15 times greater than in 8-year old tissue and 15-30 times greater than in 72-year-old tissue. (PMID 1207868). Acetylgalactosamine patterns of the composition of the solu…	HMDB0000212; HMDB0000215; HMDB0001129; HMDB00212; HMDB00215; HMDB00533; HMDB00835; HMDB01129; HMDB14288	C00140; C00645; C01074	CHEBI:40356; CHEBI:506227; CHEBI:63154
149	226.012	TRUE	0.789883	5555.47	-9.30282e-05	C5H10NO7P	-H(-)	100	L-Glutamic acid 5-phosphate		L-Glutamic acid 5-phosphate is an intermediate in the urea cycle and the metabolism of amino groups. It is a substrate of aldehyde dehydrogenase 18 family, member A1 [EC:2.7.2.11 1.2.1.41] (KEGG)In citrulline biosynthesis, it is a substrate of the enzyme glutamate-5-semialdehyde dehydrogenase [EC 1.2.1.41] and in proline synthesis it is a substrate of the enzyme Glutamate 5-kinase [EC 2.7.2.11] (…	HMDB0001228; HMDB01228	C03287	CHEBI:17798
150	226.083	TRUE	0.827328	2616.85	-0.000449472	C10H12N2O4	-H(-) [+3]	100	L-3-Hydroxykynurenine		L-3-Hydroxykynurenine (L-3-HK) is a metabolite in the kynurenine pathway, the major route of tryptophan degradation in mammals. Kynurenine 3-monooxygenase, an NADPH-dependent flavin monooxygenase, catalyses the hydroxylation of L-kynurenine to L-3-hydroxykynurenine. 3-hydroxykynurenine can be converted to 3-hydroxyanthranilate by the enzyme 3-hydroxykinureninase. It may also be converted to 4-(2-…	HMDB0011631; HMDB0012819; HMDB11631; HMDB12819	C03227; C05651	CHEBI:17380; CHEBI:2076
150	226.083	TRUE	0.827328	2616.85	0.000399528	C9H13N3O4	-H(-)	100	Deoxycytidine		One of the principal nucleosides of DNA composed of cytosine and deoxyribose. A nucleoside consists of only a pentose sugar linked to a purine or pyrimidine base, without a phosphate group. When N1 is linked to the C1 of deoxyribose, deoxynucleosides and nucleotides are formed from cytosine and deoxyribose; deoxycytidine monophosphate (dCMP), deoxycytidine diphosphate (dCDP), deoxycytidine tripho…	HMDB0000014; HMDB00014	C00881	CHEBI:15698
151	227.201	TRUE	0.888581	72703	0.000322677	C14H28O2	-H(-)	100	Myristic acid		Myristic acid is a saturated 14-carbon fatty acid occurring in most animal and vegetable fats, particularly butterfat and coconut, palm, and nutmeg oils. It is used to synthesize flavor and as an ingredient in soaps and cosmetics. (From Dorland, 28th ed). Myristic acid is also commonly added to a penultimate nitrogen terminus glycine in receptor-associated kinases to confer the membrane localisat…	HMDB0000806; HMDB00806	C06424	CHEBI:28875
152	228.028	TRUE	0.835608	3150.45	-0.000147354	C5H12NO7P	-H(-)	100	5-Phosphoribosylamine		5-Phosphoribosylamine is a substrate for Amidophosphoribosyltransferase and Trifunctional purine biosynthetic protein adenosine-3.	HMDB0001128; HMDB01128; HMDB02347	C03090	CHEBI:37737
153	229.012	TRUE	0.911685	13608.1	-4.00546e-05	C5H11O8P	-H(-)	100	D-Ribulose 5-phosphate		D-Ribulose 5-phosphate is a metabolite in the Pentose phosphate pathway, Pentose and glucuronate interconversions, and in the Riboflavin metabolism (KEGG).Xylulose 5-phosphate (Xu-5-P) is a metabolite of the hexose monophosphate pathway that activates protein phosphatase 2A to mediate the acute effects of carbohydrate feeding on the glycolytic pathway, as well as the coordinate long-term control …	HMDB0000618; HMDB0000868; HMDB0001489; HMDB0001548; HMDB00618; HMDB00868; HMDB01489; HMDB01548; HMDB02033; HMDB02694; HMDB06212	C00117; C00199; C00231; C00620	CHEBI:16300; CHEBI:16332; CHEBI:17363; CHEBI:52742
154	233.167	TRUE	0.760713	4196.46	-0.000606714	C14H22N2O	-H(-)	100	Lidocaine		Lidocaine is only found in individuals that have used or taken this drug. It is a local anesthetic and cardiac depressant used as an antiarrhythmia agent. Its actions are more intense and its effects more prolonged than those of procaine but its duration of action is shorter than that of bupivacaine or prilocaine. [PubChem]Lidocaine stabilizes the neuronal membrane by inhibiting the ionic fluxes …	HMDB0014426; HMDB14426	C07073	CHEBI:6456
155	235.073	TRUE	0.814096	2702.56	-0.000111036	C11H12N2O4	-H(-)	100	L-Formylkynurenine		This compound belongs to the family of Butyrophenones. These are compounds containing 1-phenylbutan-1-one moiety.	HMDB0060485; HMDB60485	C02700	CHEBI:30249
156	238.094	TRUE	0.797117	2439.7	0.000748262	C9H13N5O3	-H(-)	100	Dihydrobiopterin		Dihydrobiopterin (BH2) is an oxidation product of tetrahydrobiopterin. Tetrahydrobiopterin is a natural occurring cofactor of the aromatic amino acid hydroxylase and is involved in the synthesis of tyrosine and the neurotransmitters dopamine and serotonin. Tetrahydrobiopterin is also essential for nitric oxide synthase catalyzed oxidation of L-arginine to L-citrulline and nitric oxide.6-Lactoylte…	HMDB0000038; HMDB0002065; HMDB0002215; HMDB00038; HMDB02065; HMDB02215	C00268; C02953; C04244	CHEBI:17248; CHEBI:64277
157	239.015	TRUE	0.806881	3440.99	0.00170142	C6H12N2O4S2	-H(-)	32	L-Cystine		Cystine is an oxidized dimeric form of cysteine. It is formed by linking two cysteine residues via a disulfide bond (cys-S-S-cys) between the -SH groups. Cystine is found in high concentrations in the cells of the immune system, skeletal and connective tissues, skin, digestive enzymes, and in hair. Hair and skin are 10-14% cystine. Cystine is the preferred form of cysteine for the synthesis of gl…	HMDB0000192; HMDB00192	C00491	CHEBI:16283
157	239.015	TRUE	0.806881	3440.99	-4.14768e-05	C9H10O5	.K/H-H(-) [+4]	20	Vanillylmandelic acid		Vanillylmandelic acid is one of the products of the catabolism of catecholamines (epinephrine, norepinephrine and dopamine). High levels of vanillylmandelic acid can indicate an adrenal gland tumor (pheochromocytoma) or another type of tumor that produces catecholamines (WebMD). Vanillylmandelic acid is found to be associated with aromatic L-amino acid decarboxylase deficiency, which is an inborn…	HMDB0000291; HMDB00291	C05584	CHEBI:1127735
157	239.015	TRUE	0.806881	3440.99	0.00139292	C9H7NO4	.K/H-H(-) [+9]	11	5,6-Dihydroxyindole-2-carboxylic acid		5,6-Dihydroxyindole-2-carboxylic acid is an intermediate in the metabolism of Tyrosine. It is a substrate for Dopachrome tautomerase.The non-decarboxylative tautomerization of L-dopachrome to 5,6-dihydroxyindole-2-carboxylic acid in the melanin biosynthetic pathway is catalyzed by Tyrosinase-related protein-2, a melanocyte-specific enzyme. (PMID 11095412).	HMDB0001253; HMDB0001430; HMDB01253; HMDB01430	C01693; C04185	CHEBI:15772; CHEBI:2003
158	239.115	TRUE	0.426326	16483	-0.000195863	C10H16N4O3	-H(-)	100	Anserine		This dipeptide is normally absent from human tissues and body fluids, and its appearance there is an artifact of diet (Proc Soc Pediatr Res 134, 1967.) and serum carnosinase deficiency. (OMIM 212200) Anserine is present in the skeletal muscle of birds and certain species of mammals, notably the rabbit, rat, and whale, contains anserine. (Proc Soc Pediatr Res 134, 1967) The methyl group of anserin…	HMDB0000194; HMDB0000745; HMDB00194; HMDB00745	C00884; C01262	CHEBI:18323; CHEBI:491179
159	239.238	TRUE	0.535397	1680.97	-4.64191e-05	C16H32O	-H(-)	100	Palmitaldehyde		Palmitaldehyde is an intermediate in the metabolism of Glycosphingolipid. It is a substrate for Sphingosine-1-phosphate lyase 1.	HMDB0001551; HMDB01551	C00517	CHEBI:17600
160	241.059	TRUE	0.824845	9571.85	0.000113258	C6H15N2O6P	-H(-)	100	5-phosphonooxy-L-lysine		5-phosphonooxy-l-lysine is a substrate for: Hydroxylysine kinase, and 5-phosphohydroxy-L-lysine phospho-lyase.	HMDB0059600; HMDB59600	C03366	CHEBI:16752
161	241.083	TRUE	0.811167	4338.09	9.66143e-05	C10H14N2O5	-H(-)	100	Thymidine		Thymidine is non-toxic and is a naturally occurring compound that exists in all living organisms and DNA viruses. 25% of DNA is composed of thymidine. RNA does not have thymidine and has uridine instead. Thymidine is a chemical compound which is a pyrimidine nucleoside. Thymidine is the DNA base T, which pairs with adenosine in double stranded DNA.	HMDB0000273; HMDB00273	C00214	CHEBI:17748
162	243.027	TRUE	0.839754	4000.17	0.000768982	C6H13O8P	-H(-)	100	Fucose 1-phosphate		Fucose-1-phosphate is an intermediate in the reversible synthesis of GDP-L-fucose, in a reaction catalyzed by the enzyme guanosine triphosphate fucose pyrophosphorylase (GFPP, E.C. 2.7.7.30). The reversible reaction is magnesium-dependent, although the enzyme is partially active when cobalt or manganese is substituted. The reaction is unusual in that, of the four canonical nucleoside triphosphate…	HMDB0001265; HMDB01265	C02985	CHEBI:28319
163	243.062	TRUE	0.89896	30795.2	0.000303648	C9H12N2O6	-H(-)	100	Uridine		Uridine, also known as beta-uridine or 1-beta-D-ribofuranosylpyrimidine-2,4(1H,3H)-dione, is a member of the class of compounds known as pyrimidine nucleosides. Pyrimidine nucleosides are compounds comprising a pyrimidine base attached to a ribosyl or deoxyribosyl moiety. More specifically, uridine is a nucleoside consisting of uracil and D-ribose and a component of RNA. Uridine is soluble (in wa…	HMDB0000296; HMDB0000767; HMDB00296; HMDB00767; HMDB06075	C00299; C02067	CHEBI:16704; CHEBI:17802
164	249.055	TRUE	0.825944	4861.59	0.000302541	C8H14N2O5S	-H(-)	100	gamma-Glutamylcysteine		gamma-Glutamylcysteine is a dipeptide composed of gamma-glutamate and cysteine, and is a proteolytic breakdown product of larger proteins. It belongs to the family of N-acyl-alpha amino acids and derivatives. These are compounds containing an alpha amino acid which bears an acyl group at its terminal nitrogen atom. gamma-Glutamylcysteine is an incomplete breakdown product of protein digestion or …	HMDB0001049; HMDB0029146; HMDB01049; HMDB29146	C00669	CHEBI:17515
164	249.055	TRUE	0.825944	4861.59	0.000868341	C8H13N2O5P	-H(-) [+2]	100	Pyridoxamine 5'-phosphate		Vitamin B6 is a water-soluble compound that was discovered in 1930s during nutrition studies on rats. The vitamin was named pyridoxine to indicate its structural homology to pyridine. Later it was shown that vitamin B6 could exist in two other, slightly different, chemical forms, termed pyridoxal and pyridoxamine. All three forms of vitamin B6 are precursors of an activated compound known as pyri…	HMDB0001555; HMDB01555	C00647	CHEBI:18335
165	251.078	TRUE	0.769807	2093.25	0.00106089	C10H12N4O4	-H(-)	91	Deoxyinosine		Deoxyinosine is a nucleoside that is formed when hypoxanthine is attached to a deoxyribose ring (also known as a ribofuranose) via a beta-N9-glycosidic bond. Deoxyinosine is found in DNA while inosine is found in RNA. Inosine is a nucleic acid important for RNA editing. Adenosine deaminase (ADA) catalyzes the conversion of adenosine and deoxyadenosine to inosine and deoxyinosine, respectively. AD…	HMDB0000071; HMDB00071	C05512	CHEBI:28997
165	251.078	TRUE	0.769807	2093.25	-0.000343311	C10H9NO5	.F(-) [+9]	40	4-(2-Amino-3-hydroxyphenyl)-2,4-dioxobutanoic acid		4-(2 Amino-3-hydroxyphenyl)-2,4-dioxobutanoate is found in the tryptophan metabolic pathway and is an intermediate in tryptophan degradation [Kegg: C05645]. More specifically it is an intermediate in the conversion of 3-hydroxy-L-kynurenine to xanthurenate. The conversion is catalyzed by kynurenine aminotransferase (EC 2.6.1.7).	HMDB0004083; HMDB04083	C05645
166	253.093	TRUE	0.855165	4897.09	0.000103093	C9H18O8	-H(-)	100	Galactosylglycerol		Galactosylglycerol is an intermediate in galactose and glycerolipid metabolism (KEGG: C05401). In galactose metabolism, galactosylglycerol is reversibly produced from D-galactose and glycerol by the enzyme alpha-galactosidase [EC:3.2.1.22]. It is also the first to last step in the synthesis of glycerol and is converted from 1,2-diacyl-3-beta-D-galactosyl-sn-glycerol. It is then converted to glyce…	HMDB0006790; HMDB06790; HMDB06864; HMDB06934	C05401	CHEBI:15754
166	253.093	TRUE	0.855165	4897.09	0.000536293	C20H12	-H(-) [+2]	100	Benzo[a]pyrene		Benzo[a]pyrene, also known as 3,4-Benzopyrene or 3,4-BP, is classified as a member of the Benzopyrenes. Benzopyrenes are organic compounds containing a benzene fused to a pyrene(benzo[def]phenanthrene) ring system. Benzo[a]pyrene is formally rated as a carcinogenic (IARC 1) potentially toxic compound. Benzo[a]pyrene is a crystalline, aromatic hydrocarbon consisting of five fused benzene rings and…	HMDB0062469; HMDB62469	C07535	CHEBI:29865
166	253.093	TRUE	0.855165	4897.09	0.000885493	C9H12N2O5	.F(-) [+6]	40	Deoxyuridine		2''-Deoxyuridine is a naturally occurring nucleoside. It is similar in chemical structure to uridine, but without the 2''-hydroxyl group. It is considered to be an antimetabolite that is converted to deoxyuridine triphosphate during DNA synthesis. Laboratory suppression of deoxyuridine is used to diagnose megaloblastic anemia due to vitamin B12 and folate deficiencies.	HMDB0000012; HMDB00012	C00526	CHEBI:16450
167	253.217	TRUE	0.565628	78317.7	0.000147941	C16H30O2	-H(-)	100	Palmitoleic acid		Palmitoleic acid, or 9-hexadecenoic acid, is an unsaturated fatty acid that is a common constituent of the glycerides of human adipose tissue. Present in all tissues, generally found in higher concentrations in the liver. Macadamia oil (Macadamia integrifolia) and Sea Buckthorn oil (Hippophae rhamnoides) are botanical sources of palmitoleic acid, containing 22 and 40% respectively (Wikipedia). Pa…	HMDB0003229; HMDB03229; HMDB60082	C08362	CHEBI:28716
168	255.074	TRUE	0.77648	2018.62	0.00133291	C11H14NO6	-H(-)	59	Nicotinate D-ribonucleoside		Nicotinate D-ribonucleoside is involved in the nicotinate and nicotinamide metabolism pathways. Nicotinate D-ribonucleoside can be reversibly converted to nicotinate and nicotinate D-ribonucleoside by purine-nucleoside phosphorylase [EC:2.4.2.1] and 5''-nucleotidase [EC:3.1.3.5], respectively.	HMDB0006809; HMDB06809	C05841	CHEBI:27748
168	255.074	TRUE	0.77648	2018.62	0.00166301	C8H14N2O5S	-H(-) [+6]	34	gamma-Glutamylcysteine		gamma-Glutamylcysteine is a dipeptide composed of gamma-glutamate and cysteine, and is a proteolytic breakdown product of larger proteins. It belongs to the family of N-acyl-alpha amino acids and derivatives. These are compounds containing an alpha amino acid which bears an acyl group at its terminal nitrogen atom. gamma-Glutamylcysteine is an incomplete breakdown product of protein digestion or …	HMDB0001049; HMDB0029146; HMDB01049; HMDB29146	C00669	CHEBI:17515
169	258.038	TRUE	0.851006	4041.77	0.000111232	C6H14NO8P	-H(-)	100	Glucosamine 6-phosphate		Glucosamine 6-phosphate is normally produced in endothelial cells via the de novo glucosamine synthesis by the enzyme fructose-6-phosphate amidotransferase and the modulation of this pathway by hyperglycemia and glutamine. glutamine-fructose-6-phosphate amidotransferase (GFAT) catalyzes the first committed step in the pathway for biosynthesis of hexosamines in mammals. A member of the N-terminal …	HMDB0001254; HMDB0060436; HMDB01254; HMDB60436	C00352; C12214	CHEBI:15873; CHEBI:31203
170	259.023	TRUE	0.947312	34311.2	-0.000130553	C6H13O9P	-H(-)	100	Fructose 6-phosphate		Fructose 6-phosphate is an important intermediate in the Carbohydrates pathway. The interconversion of glucose-6-phosphate and fructose-6-phosphate, the second step of the Embden-Meyerhof glycolytic pathway, is catalyzed by the enzyme phosphoglucose isomerase (PGI). In gluconeogenesis, fructose-6-phosphate is the immediate precursor of glucose-6-phosphate (wikipedia).Myo-inositol 1-phosphate is a…	HMDB0000124; HMDB0000213; HMDB0000645; HMDB0000994; HMDB0001076; HMDB0001078; HMDB0001313; HMDB0001401; HMDB0001586; HMDB0002985; HMDB0003498; HMDB0003971; HMDB0006330; HMDB0006814; HMDB0006873; HMDB00124; HMDB00213; HMDB00645; HMDB00994; HMDB01076; HMDB01078; HMDB01306; HMDB01313; HMDB01401; HMDB01436; HMDB01549; HMDB01586; HMDB02985; HMDB03359; HMDB03498; HMDB03971; HMDB06330; HMDB06793; HMDB06…	C00085; C00092; C00103; C00275; C00446; C00636; C01094; C01097; C01172; C01177; C03546; C03862; C04006; C05345	CHEBI:1220424; CHEBI:15946; CHEBI:16077; CHEBI:16084; CHEBI:17719; CHEBI:17973; CHEBI:18169; CHEBI:18297; CHEBI:18384; CHEBI:35374; CHEBI:4170; CHEBI:4251; CHEBI:49728; CHEBI:704854
170	259.023	TRUE	0.947312	34311.2	0.000227547	C6H12N2O4S2	.F(-)	40	L-Cystine		Cystine is an oxidized dimeric form of cysteine. It is formed by linking two cysteine residues via a disulfide bond (cys-S-S-cys) between the -SH groups. Cystine is found in high concentrations in the cells of the immune system, skeletal and connective tissues, skin, digestive enzymes, and in hair. Hair and skin are 10-14% cystine. Cystine is the preferred form of cysteine for the synthesis of gl…	HMDB0000192; HMDB00192	C00491	CHEBI:16283
171	264.952	TRUE	0.767698	3249.56	0.000244362	C3H8O10P2	-H(-)	100	Glyceric acid 1,3-biphosphate		1,3-Bisphosphogylcerate (1,3BPG), also known as PGAP, is a 3-carbon organic molecule present in most, if not all living creatures. It primarily exists as a metabolic intermediate in glycolysis during respiration. 1,3BPG have been recognized as regulatory signal implicated in the control of metabolism, oxygen affinity of red cells and other cellular functions. 1,3BPG concentration in erythrocytes …	HMDB0001270; HMDB0001294; HMDB01270; HMDB01294	C00236; C01159	CHEBI:17720
172	266.089	TRUE	0.744413	6331.19	0.00038783	C10H13N5O4	-H(-)	100	Adenosine		Adenosine is a nucleoside that is composed of adenine and D-ribose. Adenosine or adenosine derivatives play many important biological roles in addition to being components of DNA and RNA. For instance, adenosine plays an important role in energy transfer as adenosine triphosphate (ATP) and adenosine diphosphate (ADP). It also plays a role in signal transduction as cyclic adenosine monophosphate (…	HMDB0000050; HMDB0000085; HMDB00050; HMDB00085; HMDB04401; HMDB04402; HMDB04421	C00212; C00330	CHEBI:16335; CHEBI:17172
173	267.073	TRUE	0.862864	15834.2	0.000163189	C10H12N4O5	-H(-)	100	Inosine		Inosine is a purine nucleoside that has hypoxanthine linked by the N9 nitrogen to the C1 carbon of ribose. It is an intermediate in the degradation of purines and purine nucleosides to uric acid and in pathways of purine salvage. It also occurs in the anticodon of certain transfer RNA molecules (Dorland, 28th ed). Inosine is found to be associated with purine nucleoside phosphorylase deficiency a…	HMDB0000195; HMDB00195	C00294	CHEBI:17596
174	275.017	TRUE	0.846329	4670.62	5.15804e-05	C6H13O10P	-H(-)	100	6-Phosphogluconate		Intermediate in the Pentose phosphate pathway (KEGG).	HMDB0001316; HMDB01316	C00345	CHEBI:48928
175	277.217	TRUE	0.660901	18037.8	3.89276e-05	C18H30O2	-H(-)	100	Alpha-Linolenic acid		Alpha-linolenic acid (ALA) is a polyunsaturated fatty acid (PUFA). It is a member of the group of essential fatty acids called omega-3 fatty acids. Alpha-linolenic acid, in particular, is not synthesized by mammals and therefore is an essential dietary requirement for all mammals. Certain nuts (English walnuts) and vegetable oils (canola, soybean, flaxseed/linseed, olive) are particularly rich in…	HMDB0001388; HMDB0003073; HMDB01388; HMDB03073	C06426; C06427	CHEBI:27432; CHEBI:28661
176	279.233	TRUE	0.0646925	238042	0.000369233	C18H32O2	-H(-)	38	Linoleic acid		Linoleic acid is a doubly unsaturated fatty acid, also known as an omega-6 fatty acid, occurring widely in plant glycosides. In this particular polyunsaturated fatty acid (PUFA), the first double bond is located between the sixth and seventh carbon atom from the methyl end of the fatty acid (n-6). Linoleic acid is an essential fatty acid in human nutrition because it cannot be synthesized by huma…	HMDB0000673; HMDB00673	C01595	CHEBI:17351
177	282.084	TRUE	0.842271	8183.1	-1.19634e-06	C10H13N5O5	-H(-)	100	Guanosine		Guanosine is a nucleoside comprising guanine attached to a ribose (ribofuranose) ring via a beta-N9-glycosidic bond. Guanosine can be phosphorylated to become GMP (guanosine monophosphate), cGMP (cyclic guanosine monophosphate), GDP (guanosine diphosphate), and GTP (guanosine triphosphate) (Wikipedia). This nucleoside exerts important neuroprotective and neuromodulator roles in the central nervou…	HMDB0000133; HMDB00133	C00387	CHEBI:16750
178	283.068	TRUE	0.830924	3021.81	-4.27999e-05	C10H12N4O6	-H(-)	100	Xanthosine		Biological Source: Xanthosine is produced by guanine-free mutants of bacteria e.g. Bacillus subtilis, Aerobacter aerogenes. Also reported from seeds of Trifolium alexandrinum Physical Description: Prismatic cryst. (H2O) (Chemnetbase) The deamination product of guanosine. Xanthosine monophosphate is an intermediate in purine metabolism, formed from IMP, and forming GMP.(Wikipedia). Xanthylic acid …	HMDB0000299; HMDB00299	C01762	CHEBI:18107
179	283.077	TRUE	0.802507	3887.5	-0.000738008	C20H12O2	-H(-)	100	9-Hydroxybenzo[a]pyrene-4,5-oxide		9-Hydroxybenzo[a]pyrene-4,5-oxide is also known as 9-OH-BaP-4,5-oxide. 9-Hydroxybenzo[a]pyrene-4,5-oxide is considered to be practically insoluble (in water) and acidic	HMDB0062439; HMDB62439	C14854	CHEBI:34513
180	284.029	TRUE	0.742864	3632.28	0.000171021	C6H12N3O8P	-H(-)	100	2-(Formamido)-N1-(5-phospho-D-ribosyl)acetamidine		2-(Formamido)-N1-(5-phospho-D-ribosyl)acetamidine is an intermediate in purine metabolism. The enzyme phosphoribosylformylglycinamidine synthase [EC:6.3.5.3] catalyzes the production of this metabolite from N2-formyl-N1-(5-phospho-D-ribosyl)glycinamide.	HMDB0006211; HMDB06211	C04640	CHEBI:18413
180	284.029	TRUE	0.742864	3632.28	-0.00109168	C6H13O7PS	.F(-) [+5]	35	5-Methylthioribose 1-phosphate		5-Methylthioribose 1-phosphate is an intermediate in methionine biosynthesis. It is converted from 5''-Deoxy-5''-methylthioadenosine by 5''-Deoxy-5''-methylthioadenosine phosphorylase. Then it is converted to methionine (PMID 2153115). In the methionine salvage pathway 5-methylthioribose 1-phosphate isomerase (M1Pi) catalyzes the conversion of 5-methylthioribose 1-phosphate (MTR-1-P) to 5-methylt…	HMDB0000963; HMDB0001299; HMDB00963; HMDB01299	C04188; C04582	CHEBI:27859; CHEBI:28096
181	285.224	TRUE	0.852678	3842.65	-0.00166186	C20H30O	-H(-)	34	Vitamin A		Vitamin A (retinol) is a yellow fat-soluble, antioxidant vitamin important in vision and bone growth. It belongs to the family of chemical compounds known as retinoids. Retinol is ingested in a precursor form; animal sources (milk and eggs) contain retinyl esters, whereas plants (carrots, spinach) contain pro-vitamin A carotenoids. Hydrolysis of retinyl esters results in retinol while pro-vitamin…	HMDB0000305; HMDB0006216; HMDB0006217; HMDB00305; HMDB03439; HMDB06216; HMDB06217	C00473; C00899; C16682	CHEBI:16302; CHEBI:17336
182	289.033	TRUE	0.835936	5528.41	0.000478661	C7H15O10P	-H(-)	100	Sedoheptulose 1-phosphate		This compound belongs to the family of Monosaccharide Phosphates. These are monosaccharides comprising a phosphated group linked tot he carbohydrate unit.	HMDB0060509; HMDB60509	C06222	CHEBI:9082
183	289.115	TRUE	0.860995	9603.76	0.000412181	C10H18N4O6	-H(-)	100	Argininosuccinic acid		Arginosuccinic acid is a basic amino acid. Some cells synthesize it from citrulline, aspartic acid and use it as a precursor for arginine in the urea cycle or Citrulline-NO cycle. The enzyme that catalyzes the reaction is argininosuccinate synthetase. Argininosuccinic acid is a precursor to fumarate in the citric acid cycle via argininosuccinate lyase. Defects in the argininosuccinate lyase enzym…	HMDB0000052; HMDB00052; HMDB01006	C03406	CHEBI:15682
184	295.228	TRUE	0.719542	5472.57	0.000162699	C18H32O3	-H(-)	100	9,10-Epoxyoctadecenoic acid		9,10-Epoxyoctadecenoic acid (9,10-EOA) is a peroxidation product of linoleic acid (LA). 9,10-EOA is a naturally occurring component of oxidized low density lipoprotein (LDL), the level of which increases with aging, atherosclerosis, and rheumatoid arthritis, perhaps due to an increase in 15-lipoxygenase and free oxygen radicals. 9,10-EOA is a proliferator-activated receptors (PPAR) gamma2 ligand,…	HMDB0004701; HMDB0004702; HMDB04701; HMDB04702	C14825; C14826	CHEBI:38299
184	295.228	TRUE	0.719542	5472.57	0.000748099	C19H28O2	-H(-) [+8]	100	Dehydroepiandrosterone		Dehydroepiandrosterone (DHEA) is a natural steroid hormone produced from cholesterol by the adrenal glands. DHEA is also produced in the gonads, adipose tissue and the brain. DHEA is structurally similar to, and is a precursor of, androstenedione, testosterone, estradiol, estrone and estrogen. It is the most abundant hormone in the human body. Most of DHEA is sulfated (dehydroepiandrosterone sulf…	HMDB0000077; HMDB0000234; HMDB0000899; HMDB0003769; HMDB00077; HMDB00234; HMDB00899; HMDB03769; HMDB11608	C00535; C00674; C01227; C03772	CHEBI:15994; CHEBI:16985; CHEBI:17347; CHEBI:220467
185	296.082	TRUE	0.377344	9127.7	0.000194145	C10H12N2O8	-H(-) [+9]	100	Orotidine		Orotidine is a nucleoside formed by attaching orotic acid to a ribose ring via a &#946;-N1-glycosidic bond. It is found in bacteria, fungi and plants. In humans, orotidine occurs as its 5''-phosphate (orotidylic acid), which is an intermediate in pyrimidine nucleotide biosynthesis (cytidine and uridine) that are found in nucleic acids. Ornitidine itself is not a component of nucleic acid. Large a…	HMDB0000788; HMDB00788	C01103	CHEBI:25722
185	296.082	TRUE	0.377344	9127.7	0.000238845	C11H15N5O3S	-H(-)	100	5'-Methylthioadenosine		5''-Methylthioadenosine (MTA) is a naturally occurring sulfur-containing nucleoside present in all mammalian tissues. It is produced from S-adenosylmethionine mainly through the polyamine biosynthetic pathway, where it behaves as a powerful inhibitory product. MTA is metabolized solely by MTA-phosphorylase, to yield 5-methylthioribose-1-phosphate and adenine, a crucial step in the methionine and …	HMDB0001173; HMDB01173	C00170	CHEBI:17509
186	298.275	TRUE	0.941312	20487.3	0.00032723	C20H32O	-H(-) [+11]	100	All-trans-13,14-dihydroretinol		All-trans-13,14-dihydroretinol is involved in the retinol metabolism pathway. In this pathway, all-trans-13,14-dihydroretinol and an acceptor molecule is reversibly converted to retinol (vitamin A) plus reduced acceptor via the enzyme all-trans-retinol 13,14-reductase (EC 1.3.99.23). (KEGG).	HMDB0011618; HMDB11618	C15492	CHEBI:52075
186	298.275	TRUE	0.941312	20487.3	0.00059083	C18H37NO2	-H(-)	100	Sphingosine		Sphingosine is a 18-carbon amino alcohol with a long unsaturated hydrocarbon chain. Sphingosine and its derivative sphinganine are the major bases of the sphingolipids in mammals. (Dorland, 28th ed.). Sphingosine can be phosphorylated in vivo via two kinases, sphingosine kinase type 1 and sphingosine kinase type 2. This leads to the formation of sphingosine-1-phosphate, a potent signaling lipid.(…	HMDB0000252; HMDB0001480; HMDB00252; HMDB01480	C00319; C02934	CHEBI:16393; CHEBI:17862
187	300.041	TRUE	0.883518	18111.4	-0.0013015	C8H15NO9S	-H(-)	62	GalNAc4S		Also known as GalNAc4S, this molecule is a key component of dermatan, keratan and chondroitin sulfate. It is also a substrate for the enzyme N-acteylgalactosamine-4-sulphate transferase. This molecule is found in elevated concentrations in the urine of patients suffering from muchopolysaccharidosis type III, IV and VI. Levels are typically 300-400 times normal values. GalNAc4S is thought to be de…	HMDB0000781; HMDB0000814; HMDB00781; HMDB00814	C04132; C16265	CHEBI:28132
187	300.041	TRUE	0.883518	18111.4	-0.000441905	C6H13O10P	.F(-) [+5]	40	6-Phosphogluconate		Intermediate in the Pentose phosphate pathway (KEGG).	HMDB0001316; HMDB01316	C00345	CHEBI:48928
188	300.049	TRUE	0.875299	11450	1.89259e-05	C8H16NO9P	-H(-)	100	N-Acetyl-D-Glucosamine 6-Phosphate		N-Acetyl-D-Glucosamine 6-Phosphate is an intermediate in the metabolism of Aminosugars. It is a substrate for Glucosamine 6-phosphate N-acetyltransferase.N-Acetyl-D-mannosamine 6-phosphate is an intermediate in amino sugar metabolism and is a substrate for UDP-N-acetylglucosamine--peptide N-acetylglucosaminyltransferase, Bifunctional UDP-N-acetylglucosamine 2-epimerase/N-acetylmannosamine kinase,…	HMDB0001062; HMDB0001121; HMDB01062; HMDB01121	C00357; C04257	CHEBI:15784; CHEBI:62165
189	301.217	TRUE	0.815534	7091.74	0.000160353	C20H30O2	-H(-)	100	Eicosapentaenoic acid		Eicosapentaenoic acid (EPA or also icosapentaenoic acid) is an important polyunsaturated fatty acid found in fish oils. It serves as the precursor for the prostaglandin-3 and thromboxane-3 families. A diet rich in eicosapentaenoic acid lowers serum lipid concentration, reduces incidence of cardiovascular disorders, prevents platelet aggregation, and inhibits arachidonic acid conversion into the t…	HMDB0001999; HMDB0003598; HMDB01999; HMDB03598	C02075; C06428	CHEBI:28364; CHEBI:545914
190	303.083	TRUE	0.884287	8220.4	0.000191929	C11H16N2O8	-H(-)	100	N-Acetylaspartylglutamic acid		N-Acetylaspartylglutamate (NAAG) is a neuropeptide found in millimolar concentrations in brain that is localized to subpopulations of glutamatergic, cholinergic, GABAergic, and noradrenergic neuronal systems. NAAG is released upon depolarization by a Ca(2+)-dependent process and is an agonist at mGluR3 receptors and an antagonist at NMDA receptors. NAAG is catabolized to N-acetylaspartate and glu…	HMDB0001067; HMDB01067	C12270	CHEBI:200472
190	303.083	TRUE	0.884287	8220.4	-0.000515471	C20H12O2	.F(-)	40	9-Hydroxybenzo[a]pyrene-4,5-oxide		9-Hydroxybenzo[a]pyrene-4,5-oxide is also known as 9-OH-BaP-4,5-oxide. 9-Hydroxybenzo[a]pyrene-4,5-oxide is considered to be practically insoluble (in water) and acidic	HMDB0062439; HMDB62439	C14854	CHEBI:34513
191	303.233	TRUE	0.819467	114469	7.76732e-05	C20H32O2	-H(-)	100	Arachidonic acid		Arachidonic acid is a polyunsaturated, essential fatty acid. It is found in animal and human fat as well as in the liver, brain, and glandular organs, and is a constituent of animal phosphatides. It is formed by the synthesis from dietary linoleic acid. Arachidonic acid mediates inflammation and the functioning of several organs and systems either directly or upon its conversion into eicosanoids.…	HMDB0001043; HMDB01043	C00219	CHEBI:15843
192	305.248	TRUE	0.702236	15875	0.000305988	C20H34O2	-H(-)	100	8,11,14-Eicosatrienoic acid		8,11,14-Eicosatrienoic acid is a 20-carbon-chain omega-6 fatty acid, unsaturated at positions 8, 11, and 14. It differs from arachidonic acid (5,8,11,14-eicosatetraenoic acid) only at position 5. 8,11,14-Eicosatrienoic acid is also known as Dihomo-gamma-linolenic acid (DGLA). In physiological literature, it is given the name 20:3(n-6). DGLA is the elongation product of the 18 carbon gamma-linolen…	HMDB0002925; HMDB02925; HMDB06735	C03242	CHEBI:53486
193	306.049	TRUE	0.728546	5814.09	-3.74542e-05	C10H13N2O7P	-H(-) [+3]	100	Thymidine 3',5'-cyclic monophosphate		Thymidine 3'',5''-cyclic monophosphate is an intermediate in the Pyrimidine metabolism. Is the product or substrate of the enzymes Thymidylate synthase (EC 2.1.1.45), Thymidylate synthase (FAD) (EC 2.1.1.148), Thymidine kinase (EC 2.7.1.21), AMP-thymidine kinase (EC 2.7.1.114), ADP-thymidine kinase (EC 2.7.1.118), dTMP kinase (EC 2.7.4.9), T2-induced deoxynucleotide kinase (EC 2.7.4.12), 5''-nucl…	HMDB0001570; HMDB01570	C00364	CHEBI:17013
193	306.049	TRUE	0.728546	5814.09	0.000811546	C9H14N3O7P	-H(-)	100	dCMP		Deoxycytidine (dihydrogen phosphate). A deoxycytosine nucleotide containing one phosphate group esterified to the deoxyribose moiety in the 2''-,3''- or 5- positions. Deficiency of the enzyme Deoxycytidine kinase (EC 2.7.1.74) is associated with resistance to antiviral and anticancer chemotherapeutic agents, whereas increased enzyme activity is associated with increased activation of these compou…	HMDB0001202; HMDB01202	C00239	CHEBI:15918
194	306.077	TRUE	0.953837	1.48815e+06	-9.47144e-06	C10H17N3O6S	-H(-)	100	Glutathione		Glutathione is a compound synthesized from cysteine, perhaps the most important member of the body''s toxic waste disposal team. Like cysteine, glutathione contains the crucial thiol (-SH) group that makes it an effective antioxidant. There are virtually no living organisms on this planet-animal or plant whose cells don''t contain some glutathione. Scientists have speculated that glutathione was …	HMDB0000125; HMDB00125; HMDB01463; HMDB06960	C00051	CHEBI:16856
195	307.033	TRUE	0.660977	2629.55	0.00101301	C9H13N2O8P	-H(-)	98	dUMP		dUMP is formed by the reduction of ribonucleotides to deoxyribonucleotides by ribonucleoside diphosphate reductase [EC 1.17.4.1]. dUMP by the action of by thymidylate synthetase [EC 2.1.1.45] produces dTMP (5,10-Methylene-5,6,7,8-tetrahydrofolate is a cofactor for the reaction). The nuclear form of uracil-DNA glycosylase (UNG2), that its major role is to remove misincorporated dUMP residues (cell…	HMDB0001409; HMDB01409	C00365	CHEBI:17622
196	311.223	TRUE	0.837321	4360.46	0.000158476	C18H32O4	-H(-)	100	13-L-Hydroperoxylinoleic acid		13-L-Hydroperoxylinoleic acid (13(S)-HPODE) is one of the primary products of the major polyunsaturated fatty acids (linoleic acid and arachidonic acid) from the 15-1ipoxygenase pathway (EC: 1.13.11.31). 13(S)-HPODE is a rather unstable metabolite and is rapidly metabolized to more stable secondary products such as diverse forms of hydroxy fatty acids (via reduction of the hydroperoxy group), alk…	HMDB0003871; HMDB03871	C04717	CHEBI:15655
196	311.223	TRUE	0.837321	4360.46	0.000743876	C19H28O3	-H(-) [+8]	100	16a-Hydroxydehydroisoandrosterone		16a-Hydroxydehydroisoandrosterone is a metabolite present during pregnancy with increased concentrations as it progresses (PMID 6461703). A reduced level of 16a-Hydroxydehydroisoandrosterone is observed in cases of Placental sulfatase deficiency (PSD), a rare disorder with low estrogen production due to placental enzymatic deficiency. (PMID 2150812).7a-Hydroxydehydroepiandrosterone is a major met…	HMDB0000352; HMDB0004611; HMDB0006769; HMDB00352; HMDB0060339; HMDB04611; HMDB06769; HMDB60339	C05139; C05294; C18045; C18075	CHEBI:27771; CHEBI:607670; CHEBI:712194
197	311.295	TRUE	0.484072	19170	0.000147541	C20H40O2	-H(-)	100	Arachidic acid		Arachidic acid also called eicosanoic acid is a saturated fatty acid found in peanut oil. It can be formed by the hydrogenation of arachidonic acid. It is practically insoluble in water and stable under ordinary conditions -- Wikipedia.	HMDB0002212; HMDB02212	C06425	CHEBI:28822
198	313.045	TRUE	0.853976	3179.94	-0.000348661	C8H15N2O9P	-H(-)	100	FGAR		5''-Phosphoribosyl-N-formylglycineamide (also known as FGAR or N-Formyl-GAR) is a substrate for Phosphoribosylformylglycinamidine synthase. It is involved in aminoimidazole ribonucleotide biosynthesis and plays a vital role in purine metabolism as well as the conversion of glutamine to glutamate. 5''-Phosphoribosyl-N-formylglycineamide is described as a glycinamide ribonucleotide having a phospha…	HMDB0001308; HMDB01308; HMDB06476	C04376
199	315.196	TRUE	0.895642	2738.84	0.000834134	C20H28O3	-H(-)	100	4-Hydroxyretinoic acid		4-Hydroxyretinoic acid is an NADPH-dependent hydroxylation metabolite of retinoic acid in the microsomes, via the cytochrome P-450 system. Retinoic acid is an activated metabolite of retinol that supports the systemic functions of vitamin A in vivo. (PMID: 1538719, 1932598, 2851384).All-trans-5,6-epoxyretinoic acid, also known as all-trans-5,6-Epoxy-5,6-dihydroretinoate or 56-Epoxyretinoate, is c…	HMDB0006254; HMDB0012451; HMDB0012452; HMDB0061095; HMDB06254; HMDB12451; HMDB12452; HMDB61095	C16677; C16679; C16680	CHEBI:545933; CHEBI:63795
200	319.228	TRUE	0.841825	4633.59	-6.96867e-05	C20H32O3	-H(-)	100	5,6-Epoxy-8,11,14-eicosatrienoic acid		5,6-Epoxy-8,11,14-eicosatrienoic acid is an Epoxyeicosatrienoic acid (EET), a metabolite of arachidonic acid. The epoxyeicosatrienoic acids (EETs) are endogenous lipid mediators produced by P450 epoxygenases and metabolized through multiple pathways including soluble epoxide hydrolase (sEH). The cytochrome P-450 (P450) monooxygenase pathway includes enzymes of the CYP1A, CYP2B, CYP2C, CYP2E, and …	HMDB0002190; HMDB0002232; HMDB0003876; HMDB0004264; HMDB0004673; HMDB0005998; HMDB0011134; HMDB0011136; HMDB02110; HMDB02190; HMDB02218; HMDB02232; HMDB03876; HMDB03978; HMDB04264; HMDB04672; HMDB04673; HMDB05998; HMDB11134; HMDB11136; HMDB11138	C04742; C04805; C14748; C14749; C14768; C14769; C14770; C14771	CHEBI:15558; CHEBI:28209; CHEBI:34157; CHEBI:34185; CHEBI:34306; CHEBI:34450; CHEBI:34490
201	319.263	TRUE	0.819571	5728.69	0.00130613	C21H36O2	-H(-)	61	Allopregnane-3alpha		This compound belongs to the family of Gluco/mineralocorticoids, Progestogins and Derivatives. These are steroids whose structure is based on an hydroxylated prostane moiety.	HMDB0060409; HMDB60409	C18042	CHEBI:1253836
202	322.045	TRUE	0.788459	8281.88	-6.49032e-05	C9H14N3O8P	-H(-)	100	CMP		Cytidine monophosphate, also known as 5''-cytidylic acid and abbreviated CMP, is a nucleotide. It is an ester of phosphoric acid with the nucleoside cytidine. CMP consists of the phosphate group, the pentose sugar ribose, and the nucleobase cytosine. Cytidine monophosphate (CMP) is derived from cytidine triphosphate (CTP) with subsequent loss of two phosphates. The synthesis of the pyrimidines CT…	HMDB0000095; HMDB00095	C00055	CHEBI:17361
203	323.029	TRUE	0.903097	30189.4	3.2644e-05	C9H13N2O9P	-H(-)	100	UMP		5''-Uridylic acid. A uracil nucleotide containing one phosphate group esterified to the sugar moiety in the 2'', 3'' or 5'' position. Uridine 5''-monophosphate is a nucleotide that is found in RNA. It is an ester of phosphoric acid with the nucleoside uridine. UMP consists of the phosphate group, the pentose sugar ribose, and the nucleobase uracil. (Wikipedia).Pseudouridine (5-ribosyluracil) is a…	HMDB0000288; HMDB0001271; HMDB00288; HMDB01271	C00105; C01168	CHEBI:16695; CHEBI:18116
204	324.094	TRUE	0.87649	5211.97	1.46107e-06	C11H19NO10	-H(-)	100	N-Glycolylneuraminic acid		N-Glycolylneuraminic acid (Neu5Gc) is a widely expressed sialic acid found in most mammalian cells. Although humans are genetically deficient in producing Neu5Gc, small amounts are present in human cells and biofluids. Humans cannot synthesize Neu5Gc because the human gene CMAH is irreversibly mutated, though it is found in apes. This loss of the CMAH gene was estimated to have occurred two to th…	HMDB0000833; HMDB0062502; HMDB00833; HMDB62502	C03410	CHEBI:62084
204	324.094	TRUE	0.87649	5211.97	-0.000650539	C11H16N2O8	.F(-) [+1]	40	N-Acetylaspartylglutamic acid		N-Acetylaspartylglutamate (NAAG) is a neuropeptide found in millimolar concentrations in brain that is localized to subpopulations of glutamatergic, cholinergic, GABAergic, and noradrenergic neuronal systems. NAAG is released upon depolarization by a Ca(2+)-dependent process and is an agonist at mGluR3 receptors and an antagonist at NMDA receptors. NAAG is catabolized to N-acetylaspartate and glu…	HMDB0001067; HMDB01067	C12270	CHEBI:200472
205	325.094	TRUE	0.822865	2255.1	-0.00155579	C15H18O8	-H(-)	41	cis-beta-D-Glucosyl-2-hydroxycinnamate		This compound belongs to the family of O-glycosyl Compounds. These are glycoside in which a sugar group is bonded through one carbon to another group via a O-glycosidic bond.	HMDB0060077; HMDB60077	C05839	CHEBI:62251
205	325.094	TRUE	0.822865	2255.1	0.000702115	C17H19NO3	.K/H-H(-) [+3]	20	Morphine		Morphine is only found in individuals that have used or taken this drug. It is the principal alkaloid in opium and the prototype opiate analgesic and narcotic. Morphine has widespread effects in the central nervous system and on smooth muscle. [PubChem]The precise mechanism of the analgesic action of morphine is unknown. However, specific CNS opiate receptors have been identified and likely play …	HMDB0014440; HMDB0060657; HMDB14440; HMDB60657	C01516; C16576	CHEBI:17303
206	327.05	TRUE	0.677168	3629.62	0.000886685	C17H12O7	-H(-)	100	2,3-Epoxyaflatoxin B1		2,3-Epoxyaflatoxin B1 is formed due to the metabolism of aflatoxin B1 (AFB1) by CYP2A13, an enzyme predominantly expressed in human respiratory tract, but there is no detectable AFB1 epoxide formation by CYP2A6, which was also reported to be involved in the metabolic activation of AFB1. (PMID: 16385575). Aflatoxins are naturally occurring mycotoxins that are produced by many species of Aspergillu…	HMDB0006558; HMDB0030479; HMDB06558; HMDB30479	C16756; C19586	CHEBI:30725
207	327.233	TRUE	0.933479	32820.1	0.000154722	C22H32O2	-H(-)	100	Docosahexaenoic acid		Docosahexaenoic acid (DHA) is an omega-3 essential fatty acid. Chemically, DHA is a carboxylic acid with a 22-carbon chain and six cis double bonds with the first double bond is located at the third carbon from the omega end. DHA is most often found in fish oil. It is a major fatty acid in sperm and brain phospholipids, especially in the retina. Dietary DHA can reduce the level of blood triglycer…	HMDB0002183; HMDB02183	C06429	CHEBI:28125
208	338.989	TRUE	0.885691	26423.1	-0.000101342	C6H14O12P2	-H(-)	100	D-Fructose 1,6-bisphosphate		1D-Myo-inositol 1,4-bisphosphate is a substrate for Inositol polyphosphate 1-phosphatase, Phosphatidylinositol 4,5-bisphosphate 5-phosphatase A, Skeletal muscle and kidney enriched inositol phosphatase and Type I inositol-1,4,5-trisphosphate 5-phosphatase.D-Fructose 2,6-bisphosphate is a regulatory molecule controlling the activity of the enzyme Phosphofructokinase-1 or PFK1 (in mammals). PFK1, i…	HMDB0000968; HMDB0001047; HMDB0001058; HMDB0003514; HMDB0006234; HMDB0006235; HMDB0006872; HMDB0060444; HMDB00968; HMDB01047; HMDB01058; HMDB03514; HMDB03973; HMDB06234; HMDB06235; HMDB06872; HMDB60444	C00354; C00665; C01220; C01231; C03785; C04062; C04063; C05378	CHEBI:16905; CHEBI:17816; CHEBI:18148; CHEBI:18225; CHEBI:28013; CHEBI:28602; CHEBI:28858; CHEBI:4250
209	340.125	TRUE	0.779211	3092.36	-0.000271494	C12H23NO10	-H(-)	100	Lactosamine		Lactosamine is a disaccharide composed of galactose b1,4-linked to N-acetylglucosamine, and is a common constituent of complex N-linked glycans in metazoans. Unmodified terminal lactosamine, however, is less typical in tissues, since it is often further modified by additional substitutions, such as fucose, sialic acid, or sulfate to form a number of significant receptor and signaling molecules. L…	HMDB0006591; HMDB06591	C00203	CHEBI:25001
210	343.125	TRUE	0.88638	3047.8	-0.000400504	C12H24O11	-H(-)	100	Melibiitol		Melibitol is involved in galactose metabolism. D-galactose and D-sorbitol are combined to form melibitol through the action of alpha-galactosidase [EC:3.2.1.22]. It is a reversible reaction.	HMDB0006791; HMDB06791	C05399	CHEBI:27527
210	343.125	TRUE	0.88638	3047.8	0.000523396	C12H22N2O6S	.F(-) [+2]	40	D-Pantothenoyl-L-cysteine		D-Pantothenoyl-L-cysteine is involved in the pantothenate and CoA biosynthesis pathway. D-Pantothenoyl-L-cysteine can be converted into (R)-4''-Phosphopantothenoyl-L-cysteine or Pantetheine by type I pantothenate kinase [EC:2.7.1.33] or [4.1.1.30], respectively.	HMDB0006834; HMDB06834	C04079	CHEBI:18416
211	345.06	TRUE	0.769078	2704.01	0.00117348	C17H14O8	-H(-)	76	Aflatoxin B1 diol		This compound belongs to the family of Difurocoumarocyclopentenone Series. These are polycyclic aromatic compounds containing a cyclopenten-2-one ring fused to the coumarin moiety of the difurocoumarin skeleton. Difurocoumarocyclopentenones are a subgroup of the aflatoxins and related compounds	HMDB0060430; HMDB60430	C19588
211	345.06	TRUE	0.769078	2704.01	0.000435179	C9H14N3O8P	.F(-) [+3]	40	CMP		Cytidine monophosphate, also known as 5''-cytidylic acid and abbreviated CMP, is a nucleotide. It is an ester of phosphoric acid with the nucleoside cytidine. CMP consists of the phosphate group, the pentose sugar ribose, and the nucleobase cytosine. Cytidine monophosphate (CMP) is derived from cytidine triphosphate (CTP) with subsequent loss of two phosphates. The synthesis of the pyrimidines CT…	HMDB0000095; HMDB00095	C00055	CHEBI:17361
212	346.056	TRUE	0.916107	90237.7	-3.25434e-05	C10H14N5O7P	-H(-)	60	AMP		Adenosine monophosphate, also known as 5''-adenylic acid and abbreviated AMP, is a nucleotide that is found in RNA. It is an ester of phosphoric acid with the nucleoside adenosine. AMP consists of the phosphate group, the pentose sugar ribose, and the nucleobase adenine. AMP can be produced during ATP synthesis by the enzyme adenylate kinase. AMP has recently been approved as a ''Bitter Blocker''…	HMDB0000045; HMDB0001044; HMDB00045; HMDB01044	C00020; C00362	CHEBI:16027; CHEBI:16192
213	347.04	TRUE	0.895283	12545.5	0.000121197	C10H13N4O8P	-H(-)	100	IMP		Inosinic acid is a purine nucleotide which has hypoxanthine as the base and one phosphate group esterified to the sugar moiety. Inosinic acid is a nucleotide present in muscle and other tissues. It is formed by the deamination of AMP and when hydrolysed produces inosine. Inosinic acid is the ribonucleotide of hypoxanthine and is the first compound formed during the synthesis of purine. (Wikipedia…	HMDB0000175; HMDB00175	C00130	CHEBI:17202
214	351.218	TRUE	0.875998	2911.47	-0.000157292	C20H32O5	-H(-)	100	Prostaglandin E2		The naturally occurring prostaglandin E2 (PGE2) is known in medicine as dinoprostone. It has important effects in labour and also stimulates osteoblasts to release factors which stimulate bone resorption by osteoclasts (a type of bone cell that removes bone tissue by removing the bone''s mineralized matrix). PGE2 is also the prostaglandin that ultimately induces fever. PGE2 has been shown to incr…	HMDB0001220; HMDB0001335; HMDB0001381; HMDB0001403; HMDB0001452; HMDB0001509; HMDB01220; HMDB01335; HMDB01381; HMDB01403; HMDB01452; HMDB01509; HMDB05092	C00427; C00584; C00696; C01312; C02198; C04853	CHEBI:15551; CHEBI:15552; CHEBI:15554; CHEBI:15555; CHEBI:15627; CHEBI:15646
214	351.218	TRUE	0.875998	2911.47	0.000428108	C21H28O4	-H(-) [+8]	100	11-Dehydrocorticosterone		11-Dehydrocorticosterone is a mineral corticosteroid. The conversion of inactive 11-ketoglucocorticoids such as 11-dehydrocorticosterone) into active 11b-hydroxyglucocorticoids (such as corticosterone) is catalyzed by 11beta-hydroxysteroid dehydrogenase (11b-HSD1, EC 1.1.1.146), which is expressed in many tissues and plays an important role in metabolically relevant tissues such as the liver, adi…	HMDB0004029; HMDB04029	C05490
215	362.051	TRUE	0.865125	16150.8	7.46249e-05	C10H14N5O8P	-H(-)	100	GMP		Guanosine 5''-monophosphate. A guanine nucleotide containing one phosphate group esterified to the sugar moiety and found widely in nature.Cyclic pyranopterin monophosphate is part of the Cofactor biosynthesis, Folate biosynthesis, and Sulfur relay system pathways. It is a substrate for: Molybdopterin synthase catalytic subunit.	HMDB0001397; HMDB0059639; HMDB01397; HMDB59639	C00144; C18239	CHEBI:17345; CHEBI:60210
216	365.051	TRUE	0.697905	3107.39	-0.000749442	C10H15N4O9P	-H(-)	100	Phosphoribosyl formamidocarboxamide		This compound is an intermediate in purine metabolism, where it is the byproduct of phosphoribosylaminoimidazolecarboxamide formyltransferase (EC 2.1.2.3) and IMP cyclohydrolase (EC 3.5.4.10). It is also a byproduct of Ligases (EC 6.3.4.-).	HMDB0001439; HMDB01439	C04734	CHEBI:18381
217	367.018	TRUE	0.771504	10260.4	0.000566645	C10H13N2O11P	-H(-)	100	Orotidylic acid		Orotidylic acid (OMP), is a pyrimidine nucleotide which is the last intermediate in the biosynthesis of uridine monophosphate. Decarboxylation by Orotidylate decarboxylase affords Uridine 5''-phosphate which is the route to Uridine and its derivatives de novo and consequently one of the most important processes in nucleic acid synthesis (Dictionary of Organic Compounds). In humans, the enzyme UMP…	HMDB0000218; HMDB00218	C01103	CHEBI:15842
218	367.212	TRUE	0.904413	10799.2	0.000374936	C20H32O6	-H(-)	100	Prostaglandin G2		Prostaglandin G2 (PGG2) is synthesized from arachidonic acid on a cyclooxygenase (COX) metabolic pathway as a primary step; the COX biosynthesis of prostaglandin (PG) begins with the highly specific oxygenation of arachidonic acid in the 11R configuration and ends with a 15S oxygenation to form PGG2. The COX site activity that catalyzes the conversion of arachidonic acid to PGG2 is the target for…	HMDB0003235; HMDB03235; HMDB05100	C05956	CHEBI:27647
218	367.212	TRUE	0.904413	10799.2	0.000960336	C21H28O5	-H(-) [+8]	100	Aldosterone		Aldosterone is a steroid hormone produced by the adrenal cortex in the adrenal gland to regulate sodium and potassium balance in the blood. Specifically it regulates electrolyte and water balance by increasing the renal retention of sodium and the excretion of potassium. It is synthesized from cholesterol by aldosterone synthase, which is absent in other sections of the adrenal gland. It is the s…	HMDB0000037; HMDB0002802; HMDB00037; HMDB02802	C00762; C01780	CHEBI:16962; CHEBI:27584
219	369	TRUE	0.779843	3200.61	-0.000357873	C7H16O13P2	-H(-)	100	Sedoheptulose 1,7-bisphosphate;		This compound belongs to the family of Monosaccharide Phosphates. These are monosaccharides comprising a phosphated group linked tot he carbohydrate unit.	HMDB0060274; HMDB60274	C00447	CHEBI:17969
220	378.027	TRUE	0.864116	3589.72	0.000402104	C10H14N5O7PS	-H(-)	100	6-Thioguanosine monophosphate		6-Thioguanosine monophosphate is a metabolite of tioguanine. Tioguanine, formerly thioguanine, is a drug that is used in the treatment of cancer. It belongs to the family of drugs called antimetabolites. It is a guanine analog. (Wikipedia) Norcodeine	HMDB0060415; HMDB60415	C16619	CHEBI:1267082
221	378.103	TRUE	0.787984	2689.79	0.000821556	C14H21NO11	-H(-)	100	Chondroitin		Chondroitin is a mucopolysaccharide constituent of chondrin. Chondrin is a gelatin-like protein-carbohydrate substance that can be obtained by boiling cartilage in water. Cartilage is a connective tissue that contains cells embedded in a matrix of chondrin. Chondroitin is a glycosaminoglycan (GAG) composed of a chain of alternating sugars (N-acetyl-galactosamine and glucuronic acid). It is usuall…	HMDB0000629; HMDB00629; HMDB06277	C00401	CHEBI:16137
222	378.241	TRUE	0.902095	5168.28	0.000373088	C18H38NO5P	-H(-)	100	Sphingosine 1-phosphate		Sphingosine 1-phosphate (S1P) is a phosphorylated sphingolipid metabolite with potent bioactive actions in the Sphingolipid metabolism, Calcium signaling pathway and Neuroactive ligand-receptor interaction. Generated by sphingosine kinases and ceramide kinase, S1P control numerous aspects of cell physiology, including cell survival and mammalian inflammatory responses. S1P is involved in cyclooxy…	HMDB0000277; HMDB00277; HMDB0062531; HMDB62531	C06124	CHEBI:37550; CHEBI:392583
222	378.241	TRUE	0.902095	5168.28	0.000184588	C20H24N2O3	.F(-) [+19]	40	3-Hydroxyquinine		3-Hydroxyquinine is a major metabolite of quinine. The formation of 3-hydroxyquinine is catalysed by cytochrome P450 3A4.	HMDB0001091; HMDB01091	C07344	CHEBI:17685
223	381.315	TRUE	0.787124	4170.34	0.00088052	C27H42O	-H(-)	100	7-Dehydrodesmosterol		7-Dehydrodesmosterol is a sterol intermediate in the biosynthesis of steroids. 7-Dehydrodesmosterol is a substrate of the enzyme 24-dehydrocholesterol reductase (EC:1.3.1.72), an important enzyme in the biosynthesis of Cholesterol. Cholesterol is synthesized from either Lathosterol, 7-Dehydrocholesterol, Desmosterol or Cholestenol by the enzyme 3beta-hydroxysterol delta7 reductase (EC 1.3.1.21, D…	HMDB0003896; HMDB03896	C05107	CHEBI:27910
224	383.114	TRUE	0.786122	3545.48	0.000152987	C14H20N6O5S	-H(-)	100	S-Adenosylhomocysteine		S-Adenosylhomocysteine (AdoHcy) is the immediate precursor of all of the homocysteine produced in the body. The reaction is catalyzed by S-adenosylhomocysteine hydrolase and is reversible with the equilibrium favoring formation of AdoHcy. In vivo, the reaction is driven in the direction of homocysteine formation by the action of the enzyme adenosine deaminase, which converts the second product of…	HMDB0000939; HMDB00939	C00021	CHEBI:16680
224	383.114	TRUE	0.786122	3545.48	0.000249787	C13H21N3O8S	-H(-) [+5]	100	S-Lactoylglutathione		S-Lactoylglutathione is a substrate of lactoylglutathione lyase [EC 4.4.1.5] in pyruvate metabolism (KEGG). Another enzyme, glyoxalase I, synthesizes this compound by converting methylglyoxal and reduced glutathione to S-lactoylglutathione. S-D-lactoylglutathione can be hydrolysed by thiolesterases to reduced glutathione and D-lactate but also converted to N-D-lactoylcysteinylglycine and N-D-lact…	HMDB0001066; HMDB01066	C03451	CHEBI:15694
225	386.017	TRUE	0.857783	18336.8	-0.000987731	C9H15N3O10P2	-H(-)	100	dCDP		dCDP is a substrate for Uridine-cytidine kinase 1, Nucleoside diphosphate kinase (mitochondrial), Nucleoside diphosphate kinase homolog 5, Ribonucleoside-diphosphate reductase large subunit, Nucleoside diphosphate kinase A, Nucleoside diphosphate kinase 7, Ribonucleoside-diphosphate reductase M2 chain, Nucleoside diphosphate kinase B, Nucleoside diphosphate kinase 3, Nucleoside diphosphate kinase…	HMDB0001245; HMDB01245	C00705	CHEBI:28846
226	386.999	TRUE	0.560691	2786.39	0.00142302	C9H14N2O11P2	-H(-)	51	dUDP		dUDP is a derivative of nucleic acid UTP, in which the -OH (hydroxyl) group on the 2'' carbon on the nucleotide''s pentose has been removed (hence the deoxy- part of the name). Additionally, the diphosphate of the name indicates that one of the phosphoryl groups of UTP has been removed, most likely by hydrolysis (Wikipedia).	HMDB0001000; HMDB01000	C01346	CHEBI:28850
227	388.945	TRUE	0.652968	2835.96	-8.69224e-05	C5H13O14P3	-H(-)	100	Phosphoribosyl pyrophosphate		Phosphoribosyl pyrophosphate (PRPP) is a pentosephosphate. The key substance in the biosynthesis of histidine, tryptophan, and purine and pyrimidine nucleotides. It is formed from ribose 5-phosphate by the enzyme ribose-phosphate diphosphokinase. It plays a role in transferring phosphate groups in several reactions. (Wikipedia).	HMDB0000280; HMDB00280	C00119	CHEBI:17111
228	389.05	TRUE	0.837206	3383.31	-0.000773659	C11H19O13P	-H(-)	100	1-Phosphatidyl-D-myo-inositol		1-Phosphatidyl-D-myo-inositol is an intermediate in inositol phosphate metabolism (KEGG ID C04637). It is generated from 1-phosphatidyl-1D-myo-inositol-5P via the enzyme 1-phosphatidylinositol-5-phosphate 4-kinase [EC:2.7.1.149] and then converted to 1D-myo-inositol-1,4,5P3 via the enzyme 1-phosphatidylinositol-4,5-bisphosphate phosphodiesterase [EC:3.1.4.11].	HMDB0006953; HMDB06953	C01194	CHEBI:16749
229	391.285	TRUE	0.838445	58130.1	8.49196e-05	C24H40O4	-H(-)	100	Chenodeoxycholic acid		Chenodeoxycholic acid is a bile acid. Bile acids are steroid acids found predominantly in bile of mammals. The distinction between different bile acids is minute, depends only on presence or absence of hydroxyl groups on positions 3, 7, and 12. Bile acids are physiological detergents that facilitate excretion, absorption, and transport of fats and sterols in the intestine and liver. Bile acids ar…	HMDB0000518; HMDB00518	C02528	CHEBI:16755
229	391.285	TRUE	0.838445	58130.1	-0.00026498	C18H38NO5P	-H(-) [+13]	67	Sphingosine 1-phosphate		Sphingosine 1-phosphate (S1P) is a phosphorylated sphingolipid metabolite with potent bioactive actions in the Sphingolipid metabolism, Calcium signaling pathway and Neuroactive ligand-receptor interaction. Generated by sphingosine kinases and ceramide kinase, S1P control numerous aspects of cell physiology, including cell survival and mammalian inflammatory responses. S1P is involved in cyclooxy…	HMDB0000277; HMDB00277; HMDB0062531; HMDB62531	C06124	CHEBI:37550; CHEBI:392583
230	392.042	TRUE	0.596621	2922.9	0.00150591	C11H16N5O7PS	-H(-)	44	6-Methylthioguanosine monophosphate		6-Methylthioguanosine monophosphate is a metabolite of tioguanine. Tioguanine, formerly thioguanine, is a drug that is used in the treatment of cancer. It belongs to the family of drugs called antimetabolites. It is a guanine analog. (Wikipedia)	HMDB0060413; HMDB60413	C16620	CHEBI:1267083
230	392.042	TRUE	0.596621	2922.9	-0.00062519	C10H13N2O11P	.F(-) [+5]	40	Orotidylic acid		Orotidylic acid (OMP), is a pyrimidine nucleotide which is the last intermediate in the biosynthesis of uridine monophosphate. Decarboxylation by Orotidylate decarboxylase affords Uridine 5''-phosphate which is the route to Uridine and its derivatives de novo and consequently one of the most important processes in nucleic acid synthesis (Dictionary of Organic Compounds). In humans, the enzyme UMP…	HMDB0000218; HMDB00218	C01103	CHEBI:15842
231	393.24	TRUE	0.909445	7437.13	0.00150321	C19H39O6P	-H(-)	44	LPA(P-16:0e/0:0)		1-(1Z-hexadecenyl)-sn-glycero-3-phosphate is an intermediate of ether lipid metabolism. Ether lipids are lipids in which one or more of the carbon atoms on glycerol is bonded to an alkyl chain via an ether linkage, as opposed to the usual ester linkage. 1-(1Z-hexadecenyl)-sn-glycero-3-phosphate is irreversibly produced from 1-(1Z-hexadecenyl)-sn-glycero-3-phosphoethanolamine via the enzyme alkylg…	HMDB0011154; HMDB11154	C15646
231	393.24	TRUE	0.909445	7437.13	-0.000705093	C20H32O6	.F(-) [+6]	40	Prostaglandin G2		Prostaglandin G2 (PGG2) is synthesized from arachidonic acid on a cyclooxygenase (COX) metabolic pathway as a primary step; the COX biosynthesis of prostaglandin (PG) begins with the highly specific oxygenation of arachidonic acid in the 11R configuration and ends with a 15S oxygenation to form PGG2. The COX site activity that catalyzes the conversion of arachidonic acid to PGG2 is the target for…	HMDB0003235; HMDB03235; HMDB05100	C05956	CHEBI:27647
231	393.24	TRUE	0.909445	7437.13	-0.000119693	C21H28O5	.F(-) [+14]	40	Aldosterone		Aldosterone is a steroid hormone produced by the adrenal cortex in the adrenal gland to regulate sodium and potassium balance in the blood. Specifically it regulates electrolyte and water balance by increasing the renal retention of sodium and the excretion of potassium. It is synthesized from cholesterol by aldosterone synthase, which is absent in other sections of the adrenal gland. It is the s…	HMDB0000037; HMDB0002802; HMDB00037; HMDB02802	C00762; C01780	CHEBI:16962; CHEBI:27584
232	398.328	TRUE	0.671418	2576.31	-4.6666e-05	C23H45NO4	-H(-)	100	L-Palmitoylcarnitine		L-palmitoylcarnitine is a long-chain acyl fatty acid derivative ester of carnitine which facilitates the transfer of long-chain fatty acids from cytoplasm into mitochondria during the oxidation of fatty acids. L-palmitoylcarnitine, due to its amphipatic character is, like detergents, a surface-active molecule and by changing the membrane fluidity and surface charge can change activity of several …	HMDB0000222; HMDB00222; HMDB00846	C02990	CHEBI:17490
233	402.01	TRUE	0.861591	15801.2	0.000511162	C9H15N3O11P2	-H(-)	100	CDP		Cytidine 5''-(trihydrogen diphosphate). A cytosine nucleotide containing two phosphate groups esterified to the sugar moiety. Synonyms: CRPP; cytidine pyrophosphate.	HMDB0001546; HMDB01546	C00112	CHEBI:17239
234	402.995	TRUE	0.912449	52262.2	0.000331656	C9H14N2O12P2	-H(-)	100	UDP		Uridine 5''-diphosphate is a uracil nucleotide containing a pyrophosphate group esterified to C5 of the sugar moiety. UDP is an important extracellular pyrimidine signaling molecule that mediates diverse biological effects via P1 and P2 purinergic receptors, such as the uptake of thymidine and proliferation of gliomas. (PMID: 14558596). UDP induces intracellular Ca(2+) responses and oscillations …	HMDB0000295; HMDB00295	C00015	CHEBI:17659
235	407.281	TRUE	0.881517	4872.81	-0.000267177	C24H40O5	-H(-)	100	Cholate		Cholic acid is a major primary bile acid produced in the liver and usually conjugated with glycine or taurine. It facilitates fat absorption and cholesterol excretion. Bile acids are steroid acids found predominantly in bile of mammals. The distinction between different bile acids is minute, depends only on presence or absence of hydroxyl groups on positions 3, 7, and 12. Bile acids are physiolog…	HMDB0000619; HMDB00619	C00695	CHEBI:16359
235	407.281	TRUE	0.881517	4872.81	0.000251623	C26H29NO	.F(-) [+17]	40	Tamoxifen		Tamoxifen is only found in individuals that have used or taken this drug. It is one of the selective estrogen receptor modulators with tissue-specific activities. Tamoxifen acts as an anti-estrogen (inhibiting agent) in the mammary tissue, but as an estrogen (stimulating agent) in cholesterol metabolism, bone density, and cell proliferation in the endometrium. [PubChem]Tamoxifen binds to estrogen…	HMDB0014813; HMDB14813	C07108	CHEBI:41774
236	409.236	TRUE	0.929089	10000.2	0.000401167	C19H39O7P	-H(-)	100	LPA(0:0/16:0)		LPA(0:0/16:0) is a lysophosphatidic acid. It is a glycerophospholipid in which a phosphate moiety occupies a glycerol substitution site. Lysophosphatidic acids can have different combinations of fatty acids of varying lengths and saturation attached at the C-1 (sn-1) or C-2 (sn-2) position. Fatty acids containing 16 and 18 carbons are the most common. Lysophosphatidic acid is the simplest possibl…	HMDB0007849; HMDB0007853; HMDB00327; HMDB07849; HMDB07853	C00416	CHEBI:15799
237	426.022	TRUE	0.803236	176967	9.07125e-05	C10H15N5O10P2	-H(-)	100	ADP		Adenosine 3'', 5''-diphosphate or PAP is a nucleotide that is closely related to ADP. It has two phosphate groups attached to the 5'' and 3'' positions of the pentose sugar ribose (instead of pyrophosphoric acid at the 5'' position, as found in ADP), and the nucleobase adenine. PAP is converted to PAPS by Sulfotransferase and then back to PAP after the sulfotransferase reaction. Sulfotransferase …	HMDB0000061; HMDB0000960; HMDB0001341; HMDB00061; HMDB00960; HMDB01341; HMDB01468	C00008; C00054; C00361	CHEBI:16761; CHEBI:17985; CHEBI:28862
238	433.332	TRUE	0.833902	4090.9	0.000654261	C27H46O4	-H(-)	100	3a,7a,12a-Trihydroxy-5b-cholestan-26-al		3alpha,7alpha,12alpha-Trihydroxy-5beta-cholestan-26-al is an intermediate in bile acid biosynthesis. Bile acids are steroid acids found predominantly in bile of mammals. The distinction between different bile acids is minute, depends only on presence or absence of hydroxyl groups on positions 3, 7, and 12. Bile acids are physiological detergents that facilitate excretion, absorption, and transpor…	HMDB0003533; HMDB03533; HMDB06263	C01301	CHEBI:16466
239	435.251	TRUE	0.913958	7835.88	0.000237078	C21H41O7P	-H(-)	100	LPA(0:0/18:1(9Z))		LPA(0:0/18:1(9Z)) is a lysophosphatidic acid. It is a glycerophospholipid in which a phosphate moiety occupies a glycerol substitution site. Lysophosphatidic acids can have different combinations of fatty acids of varying lengths and saturation attached at the C-1 (sn-1) or C-2 (sn-2) position. Fatty acids containing 16 and 18 carbons are the most common. Lysophosphatidic acid is the simplest pos…	HMDB0007851; HMDB0007855; HMDB00443; HMDB07851; HMDB07855	C00416	CHEBI:62837
240	442.016	TRUE	0.761882	23714.2	0.000810766	C10H15N5O11P2	-H(-)	100	GDP		Guanosine 5''-(trihydrogen diphosphate). A guanine nucleotide containing two phosphate groups esterified to the sugar moiety. It is an ester of pyrophosphoric acid with the nucleoside guanosine. GDP consists of the pyrophosphate group, the pentose sugar ribose, and the nucleobase guanine. GDP is the product of GTP dephosphorylation by GTPases, e.g. the G-proteins that are involved in signal trans…	HMDB0001201; HMDB01201	C00035	CHEBI:17552
241	445.053	TRUE	0.751283	5508.26	3.8693e-05	C11H20N4O11P2	-H(-)	100	CDP-ethanolamine		Cytidine is a molecule (known as a nucleoside) that is formed when cytosine is attached to a ribose ring (also known as a ribofuranose) via a beta-N1-glycosidic bond.	HMDB0001564; HMDB01564	C00570	CHEBI:16732
242	445.187	TRUE	0.921147	206826	-0.000164439	C24H30O8	-H(-)	14	Estrone glucuronide		Estrone-glucuronide is the dominant metabolite of estradiol. Estrone glucuronide is formed by a UDP glucuronyltransferase (EC 2.4.1.17, UTP) reaction creating a much more water-soluble form of the hormone; glucuronides are the most abundant estrogen conjugates. Measurement of estrone-glucuronide is used as one reference method for determining ovulation (immunotubes are available for measuring uri…	HMDB0004483; HMDB04483	C11133	CHEBI:28919
243	448.307	TRUE	0.897289	4150.29	-0.000129907	C26H43NO5	-H(-)	100	Chenodeoxycholic acid glycine conjugate		Chenodeoxycholic acid glycine conjugate is an acyl glycine and a bile acid-glycine conugate. It is a secondary bile acid produced by the action of enzymes existing in the microbial flora of the colonic environment. In hepatocytes, both primary and secondary bile acids undergo amino acid conjugation at the C-24 carboxylic acid on the side chain, and almost all bile acids in the bile duct therefore…	HMDB0000637; HMDB00637; HMDB04013	C05466
243	448.307	TRUE	0.897289	4150.29	-0.00103501	C19H39O7P	.F(-) [+19]	38	LPA(0:0/16:0)		LPA(0:0/16:0) is a lysophosphatidic acid. It is a glycerophospholipid in which a phosphate moiety occupies a glycerol substitution site. Lysophosphatidic acids can have different combinations of fatty acids of varying lengths and saturation attached at the C-1 (sn-1) or C-2 (sn-2) position. Fatty acids containing 16 and 18 carbons are the most common. Lysophosphatidic acid is the simplest possibl…	HMDB0007849; HMDB0007853; HMDB00327; HMDB07849; HMDB07853	C00416	CHEBI:15799
244	449.325	TRUE	0.802535	3170.11	0.00182759	C27H46O5	-H(-)	26	3a,7a,12a-Trihydroxy-5b-cholestanoic acid		3alpha,7alpha,12alpha-Trihydroxy-5beta-cholestanoic acid is a bile acid. Bile acids are steroid acids found predominantly in bile of mammals. The distinction between different bile acids is minute, depends only on presence or absence of hydroxyl groups on positions 3, 7, and 12. Bile acids are physiological detergents that facilitate excretion, absorption, and transport of fats and sterols in the…	HMDB0003873; HMDB03873	C04722	CHEBI:48043
245	465.249	TRUE	0.78179	3331.85	0.000776587	C25H38O8	-H(-)	100	Androsterone glucuronide		Androsterone glucuronide (ADT-G) is one of the major circulating C19-steroid metabolites in humans. Human and monkey are unique in having high levels of circulating ADT-G. Furthermore, the plasma levels of these glucuronide derivatives reflect the peripheral tissue conversion of adrenal and gonadal precursor C19-steroids to active androgens in various pathophysiological conditions. Identification…	HMDB0002829; HMDB0004484; HMDB02829; HMDB04484	C11135; C11136	CHEBI:28832; CHEBI:37451
246	465.305	TRUE	0.93953	81718.2	-0.000108895	C27H46O4S	-H(-)	100	Cholesterol sulfate		Cholesterol sulfate is a sterol sulfate in human plasma. It is a component of cell membrane and has a regulatory function. It has a stabilizing function on the membrane, supports platelet adhesion and involves in signal transduction (PMID 12730293). Cholesterol sulfate is found to be associated with hypercholesterolemia, which is an inborn error of metabolism.	HMDB0000653; HMDB00653	C18043	CHEBI:41321
246	465.305	TRUE	0.93953	81718.2	0.000598605	C26H43NO6	-H(-) [+1]	100	Cholylglycine		Glycocholic acid is an acyl glycine and a bile acid-glycine conjugate. It is a secondary bile acid produced by the action of enzymes existing in the microbial flora of the colonic environment. In hepatocytes, both primary and secondary bile acids undergo amino acid conjugation at the C-24 carboxylic acid on the side chain, and almost all bile acids in the bile duct therefore exist in a glycine co…	HMDB0000138; HMDB00138	C01921	CHEBI:29746
247	466.966	TRUE	0.645781	3171.42	0.000465456	C9H15N2O14P3	-H(-)	100	dUTP		Deoxyuridine triphosphate is an intermediate in the metabolism of Pyrimidine. It is a substrate for Inosine triphosphate pyrophosphatase, Deoxyuridine 5''-triphosphate nucleotidohydrolase (mitochondrial), Uridine-cytidine kinase 1, Nucleoside diphosphate kinase 3, Nucleoside diphosphate kinase B, Nucleoside diphosphate kinase 6, Nucleoside diphosphate kinase (mitochondrial), Nucleoside diphosphat…	HMDB0001191; HMDB01191	C00460	CHEBI:17625
248	475.233	TRUE	0.858242	7309.16	0.000325242	C26H36O8	-H(-)	100	Retinoyl b-glucuronide		Retinoyl beta-glucuronide is a naturally occurring, biologically active metabolite of vitamin A. Although retinoyl beta-glucuronide is regarded as a detoxification product of retinoic acid, it plays several roles in the functions of vitamin A. It can serve as a source of retinoic acid, and it may be a vehicle for transport of retinoic acid to target tissues. Topically applied retinoyl beta-glucur…	HMDB0003141; HMDB03141	C11061	CHEBI:28870
249	480.31	TRUE	0.921516	17468.6	7.47695e-06	C23H48NO7P	-H(-)	100	LysoPC(15:0)		LysoPC(15:0) is a lysophospholipid (LyP). It is a monoglycerophospholipid in which a phosphorylcholine moiety occupies a glycerol substitution site. Lysophosphatidylcholines can have different combinations of fatty acids of varying lengths and saturation attached at the C-1 (sn-1) position. Fatty acids containing 16, 18 and 20 carbons are the most common. LysoPC(15:0), in particular, consists of …	HMDB0010381; HMDB10381	C04230	CHEBI:580912
250	480.982	TRUE	0.771055	3619.06	0.000321035	C10H17N2O14P3	-H(-)	100	dTTP		Thymidine triphosphate or TTP is one of the four nucleoside triphosphates that make up DNA. It can be used by DNA ligase to create overlapping "sticky ends" so that protruding ends of opened microbial plasmids maybe closed up.	HMDB0001342; HMDB01342	C00459	CHEBI:18077
251	481.977	TRUE	0.769696	22344	-0.000167341	C9H16N3O14P3	-H(-)	100	CTP		Cytidine 5''-(tetrahydrogen triphosphate) or CTP is a cytosine nucleotide containing three phosphate groups esterified to a ribose moiety at the 5'' position. CTP is integral to the synthesis or mRNA, rRNA and tRNA through RNA polymerases. Cytidine triphosphate (CTP) is also critical to the synthesis of phosphatidylcholine via the enzyme CTP: phosphocholine cytidyltransferase. This reaction is th…	HMDB0000082; HMDB00082	C00063	CHEBI:17677
252	482.961	TRUE	0.807568	61721.9	-0.00012768	C9H15N2O15P3	-H(-)	100	UTP		Uridine 5''-(tetrahydrogen triphosphate). A uracil nucleotide containing three phosphate groups esterified to the sugar moiety. Uridine triphosphate has the role of a source of energy or an activator of substrates in metabolic reactions, like that of adenosine triphosphate, but more specific. When Uridine triphosphate activates a substrate, UDP-substrate is usually formed and inorganic phosphate …	HMDB0000285; HMDB00285	C00075	CHEBI:15713
253	487.1	TRUE	0.661837	5230.38	-0.000557255	C14H21NO15S	-H(-) [+13]	100	Chondroitin 4-sulfate		Chondroitin 4-sulfate is a derivative of chondroitin which has a sulfate moiety esterified to the galactosamine moiety of chondroitin. Chondroitin sulfate A, or chondroitin 4-sulfate, and chondroitin sulfate C, or chondroitin 6-sulfate, have the sulfate esterified in the 4- and 6-positions, respectively. Chondroitin sulfate B (beta heparin; DERMATAN SULFATE) is a misnomer and this compound is not…	HMDB0000652; HMDB00652	C00634	CHEBI:37397
253	487.1	TRUE	0.661837	5230.38	3.3645e-05	C14H26N4O11P2	-H(-)	100	CDP-choline		Citicoline is an essential intermediate in the biosynthetic pathway of structural phospholipids in cell membranes, particularly phosphatidylcholine. Once absorbed, citicoline is widely distributed throughout the body, crosses the blood-brain barrier and reaches the central nervous system (CNS), where it is incorporated into the membrane and microsomal phospholipid fraction. Citicoline activates b…	HMDB0001413; HMDB01413	C00307	CHEBI:16436
254	489.993	TRUE	0.549707	6575.42	0.000991605	C10H16N5O12P3	-H(-)	100	dATP		Deoxyadenosine triphosphate (dATP) is a purine nucleoside triphosphate used in cells for DNA synthesis. A nucleoside triphosphate is a molecule type that contains a nucleoside with three phosphates bound to it. dATP contains the sugar deoxyribose, a precursor in DNA synthesis whereby the two existing phosphate groups are cleaved with the remaining deoxyadenosine monophosphate being incorporated i…	HMDB0001532; HMDB01532	C00131	CHEBI:16284
255	494.324	TRUE	0.881064	4912.02	0.0010499	C24H50NO7P	-H(-)	92	LysoPC(16:0)		LysoPC(16:0) is a lysophospholipid (LyP). It is a monoglycerophospholipid in which a phosphorylcholine moiety occupies a glycerol substitution site. Lysophosphatidylcholines can have different combinations of fatty acids of varying lengths and saturation attached at the C-1 (sn-1) position. Fatty acids containing 16, 18 and 20 carbons are the most common. LysoPC(16:0), in particular, consists of …	HMDB0010382; HMDB10382	C04230
256	503.162	TRUE	0.599824	3439.86	-0.000386174	C18H32O16	-H(-)	100	Raffinose		Trisaccharide. A trisaccharide occurring in Australian manna (from Eucalyptus spp, Myrtaceae) and in cottonseed meal. -- Pubchem; Raffinose is a complex carbohydrate, a trisaccharide composed of galactose, fructose, and glucose. It can be found in beans, cabbage, brussels sprouts, broccoli, asparagus, other vegetables, and whole grains. Raffinose is hydrolysed to D-galactose and sucrose by D-gala…	HMDB0003213; HMDB0006857; HMDB0060468; HMDB03213; HMDB06857; HMDB60468	C00492; C00721; C05404	CHEBI:397485
257	514.285	TRUE	0.843928	4793.75	-0.000243095	C26H45NO7S	-H(-)	100	Taurocholic acid		Taurocholic acid is a bile acid and is the product of conjugation of cholic acid with taurine. Its sodium salt is the chief ingredient of the bile of carnivorous animals. Bile acids are steroid acids found predominantly in bile of mammals. The distinction between different bile acids is minute, depends only on presence or absence of hydroxyl groups on positions 3, 7, and 12. Bile acids are physio…	HMDB0000036; HMDB00036	C05122	CHEBI:28865
258	518.327	TRUE	0.752881	6998.6	-0.00155673	C26H50NO7P	-H(-)	41	LysoPC(18:2(9Z,12Z))		LysoPC(18:2(9Z,12Z)) is a lysophospholipid (LyP). It is a monoglycerophospholipid in which a phosphorylcholine moiety occupies a glycerol substitution site. Lysophosphatidylcholines can have different combinations of fatty acids of varying lengths and saturation attached at the C-1 (sn-1) position. Fatty acids containing 16, 18 and 20 carbons are the most common. LysoPC(18:2(9Z,12Z)), in particul…	HMDB0010386; HMDB10386	C04230
259	520.341	TRUE	0.893547	5852.82	8.84854e-05	C26H52NO7P	-H(-)	100	LysoPC(18:1(9Z))		LysoPC(18:1(9Z)) is a lysophospholipid (LyP). It is a monoglycerophospholipid in which a phosphorylcholine moiety occupies a glycerol substitution site. Lysophosphatidylcholines can have different combinations of fatty acids of varying lengths and saturation attached at the C-1 (sn-1) position. Fatty acids containing 16, 18 and 20 carbons are the most common. LysoPC(18:19Z)), in particular, consi…	HMDB0002815; HMDB0010385; HMDB02815; HMDB10385	C04230
260	521.983	TRUE	0.637128	39975.7	-1.61017e-05	C10H16N5O14P3	-H(-)	100	GTP		Guanosine triphosphate (GTP) is a guanine nucleotide containing three phosphate groups esterified to the sugar moiety. GTP functions as a carrier of phosphates and pyrophosphates involved in channeling chemical energy into specific biosynthetic pathways. GTP activates the signal transducing G proteins which are involved in various cellular processes including proliferation, differentiation, and a…	HMDB0001273; HMDB01273	C00044	CHEBI:15996
261	522.355	TRUE	0.890996	4836.89	0.00187446	C26H54NO7P	-H(-)	24	LysoPC(18:0)		LysoPC(18:0) is a lysophospholipid (LyP). It is a monoglycerophospholipid in which a phosphorylcholine moiety occupies a glycerol substitution site. Lysophosphatidylcholines can have different combinations of fatty acids of varying lengths and saturation attached at the C-1 (sn-1) position. Fatty acids containing 16, 18 and 20 carbons are the most common. LysoPC(18:0), in particular, consists of …	HMDB0010384; HMDB10384	C04230
262	535.038	TRUE	0.742956	4085.15	-0.00117263	C14H22N2O16P2	-H(-)	76	Uridine diphosphate xylose		Uridine diphosphate xylose is important intermediate in the Nucleotide sugars metabolism and chondroitin sulfate biosynthesis (KEGG). The decarboxylation product of UDPglucuronic acid, which is used for formation of the xylosides of seryl hydroxyl groups in mucoprotein synthesis.	HMDB0001018; HMDB01018	C00190	CHEBI:16082
263	536.505	TRUE	0.792016	6766.64	0.000163624	C34H67NO3	-H(-)	100	C16 Cer		Ceramides (N-acylsphingosine) are one of the hydrolysis byproducts of sphingomyelin by the enzyme sphingomyelinase (sphingomyelin phosphorylcholine phosphohydrolase E.C.3.1.4.12) which has been identified in the subcellular fractions of human epidermis (PMID 25935) and many other tissues. They can also be synthesized from serine and palmitate in a de novo pathway and are regarded as important cel…	HMDB0004949; HMDB04949	C00195	CHEBI:72959
264	558.064	TRUE	0.523129	5005.4	4.74721e-05	C15H23N5O14P2	-H(-)	100	ADP-ribose		Adenosine diphosphate ribose is a molecule formed into poly(ADP-ribose) or PAR chains by the enzyme poly ADP ribose polymerase or PARP. PARP is found in every cell nucleus. Its main role is to detect and signal single-strand DNA breaks (SSB) to the enzymatic machinery involved in the SSB repair. PARP activation is an immediate cellular response to metabolic, chemical, or radiation-induced DNA SSB…	HMDB0001178; HMDB01178	C00301	CHEBI:16960
265	563.069	TRUE	0.855839	9079.85	-0.000100517	C16H26N2O16P2	-H(-)	100	dTDP-glucose		Deoxythymidine diphosphate-glucose is an intermediate in the nucleotide sugar metabolism pathway (KEGG). It is a substrate for the enzyme dTDP-D-glucose 4,6-dehydratase which catalyzes the reaction: dTDP-glucose = dTDP-4-dehydro-6-deoxy-D-glucose + H2O.dTDP-D-galactose is an intermediate involved in nucleotide sugar metabolism. It can be generated by dTDP-D-glucose through the action of the enzym…	HMDB0001328; HMDB0006876; HMDB01328; HMDB06876	C00842; C02097	CHEBI:14086; CHEBI:35248
266	564.536	TRUE	0.606653	1978.19	6.34355e-05	C36H71NO3	-H(-)	100	C18 Cer		Ceramides (N-acylsphingosine) are one of the hydrolysis byproducts of sphingomyelin by the enzyme sphingomyelinase (sphingomyelin phosphorylcholine phosphohydrolase E.C.3.1.4.12) which has been identified in the subcellular fractions of human epidermis (PMID 25935) and many other tissues. They can also be synthesized from serine and palmitate in a de novo pathway and are regarded as important cel…	HMDB0004950; HMDB04950	C00195
267	565.048	TRUE	0.919577	74902.6	-0.000432532	C15H24N2O17P2	-H(-)	100	Uridine diphosphate glucose		Uridine diphosphate glucose is a key intermediate in carbohydrate metabolism. Serves as a precursor of glycogen, can be metabolized into UDPgalactose and UDPglucuronic acid which can then be incorporated into polysaccharides as galactose and glucuronic acid. Also serves as a precursor of sucrose lipopolysaccharides, and glycosphingolipids.Uridine diphosphategalactose (UDPgal) is a nucleoside diph…	HMDB0000286; HMDB0000302; HMDB00286; HMDB00302	C00029; C00052	CHEBI:67119
268	574.388	TRUE	0.912038	8400.01	0.000107954	C30H58NO7P	-H(-)	100	LysoPC(22:2(13Z,16Z))		LysoPC(22:2(13Z,16Z)) is a lysophospholipid (LyP). It is a monoglycerophospholipid in which a phosphorylcholine moiety occupies a glycerol substitution site. Lysophosphatidylcholines can have different combinations of fatty acids of varying lengths and saturation attached at the C-1 (sn-1) position. Fatty acids containing 16, 18 and 20 carbons are the most common. LysoPC(22:2(13Z,16Z)), in partic…	HMDB0010400; HMDB10400	C04230
269	579.027	TRUE	0.892091	51303.3	-0.000112479	C15H22N2O18P2	-H(-)	100	Uridine diphosphate glucuronic acid		Uridine diphosphate glucuronic acid is a nucleoside diphosphate sugar which serves as a source of glucuronic acid for polysaccharide biosynthesis. It may also be epimerized to UDP Iduronic acid, which donates Iduronic acid to polysaccharides. In animals, UDP glucuronic acid is used for formation of many glucosiduronides with various aglycones. The transfer of glucuronic acid from UDP-alpha-D-gluc…	HMDB0000935; HMDB00935; HMDB01384	C00167	CHEBI:17200
270	583.256	TRUE	0.817764	2010.36	-2.29669e-05	C33H36N4O6	-H(-)	100	Bilirubin		Bilirubin is a bile pigment that is a degradation product of heme. In particular, bilirubin is a yellow breakdown product of normal heme catabolism. Its levels are elevated in certain diseases and it is responsible for the yellow color of bruises. Bilirubin is an excretion product, and the body does not control levels. Bilirubin levels reflect the balance between production and excretion. Thus, t…	HMDB0000054; HMDB00054	C00486	CHEBI:16990
271	588.075	TRUE	0.687135	4555.21	2.20809e-05	C16H25N5O15P2	-H(-)	100	GDP-L-fucose		GDP-L-fucose is a sugar nucleotide and a readily available source of fucose. Fucose is a deoxyhexose that is found in nearly all plant and animal species. The monosaccharide plays several important metabolic roles in complex carbohydrates and in glycoproteins. Fucosylated oligosaccharides are involved in cell-cell recognition, selectin-mediated leukocyte-endothelial adhesion, and mouse embryogene…	HMDB0001095; HMDB0062554; HMDB01095; HMDB62554	C00325	CHEBI:13332; CHEBI:17009
272	604.07	TRUE	0.812591	5049.08	-0.000156148	C16H25N5O16P2	-H(-)	100	GDP-mannose		GDP-mannose is a nucleoside diphosphate sugar that is important in the production of fucosylated oligosaccharides. In particular, GDP-mannose is converted to GDP-fucose, which is the fucose donor in the construction of all mammalian fucosylated glycans. GDP-mannose is transformed to GDP-fucose via three enzymatic reactions carried out by two proteins, GDP-mannose 4,6-dehydratase (GMD) and a secon…	HMDB0001163; HMDB01163	C00096	CHEBI:15820
273	606.074	TRUE	0.887727	125893	-3.62935e-05	C17H27N3O17P2	-H(-)	100	Uridine diphosphate-N-acetylglucosamine		Uridine diphosphate-N-acetylglucosamine (uridine 5''-diphosphate-GlcNAc, or UDP-Glc-NAc) is an acetylated aminosugar nucleotide. UDP-GlcNAc is the donor substrate for modification of nucleocytoplasmic proteins at serine and threonine residues with N-acetylglucosamine (O-GlcNAc). Nutrient sensing in mammals is done through the hexosamine biosynthetic pathway (HSP), which produces uridine 5''-dipho…	HMDB0000290; HMDB0000304; HMDB00290; HMDB00304	C00043; C00203	CHEBI:16264
274	611.145	TRUE	0.861133	29790.1	-5.64932e-05	C20H32N6O12S2	-H(-)	100	Oxidized glutathione		Oxidized glutathione is a glutathione dimer formed by a disulfide bond between the cysteine sulfhydryl side chains during the course of being oxidized. glutathione participates in leukotriene synthesis and is a cofactor for the enzyme glutathione peroxidase. It is also important as a hydrophilic molecule that is added to lipophilic toxins and waste in the liver during biotransformation before the…	HMDB0003337; HMDB03337	C00127	CHEBI:17858
275	613.14	TRUE	0.831569	16040.8	-0.000278623	C20H31N4O16P	-H(-)	100	Cytidine monophosphate N-acetylneuraminic acid		Cytidine monophosphate N-acetylneuraminic acid is a nucleoside monophosphate sugar which donates N-acetylneuraminic acid to the terminal sugar of a ganglioside or glycoprotein.	HMDB0001176; HMDB01040; HMDB01176	C00128	CHEBI:16556
276	634.444	TRUE	0.841174	3742.47	0.000846279	C33H66NO8P	-H(-)	100	PE(14:0/14:0)		PE(14:0/14:0) is a phosphatidylethanolamine (PE or GPEtn). It is a glycerophospholipid in which a phosphorylethanolamine moiety occupies a glycerol substitution site. As is the case with diacylglycerols, glycerophosphoethanolamines can have many different combinations of fatty acids of varying lengths and saturation attached at the C-1 and C-2 positions. Fatty acids containing 16, 18 and 20 carbo…	HMDB0008821; HMDB05313; HMDB08821	C00350
277	642.962	TRUE	0.752844	2644.29	0.00164992	C12H24O22P4	-H(-)	35	Phosphatidylinositol-3,4,5-trisphosphate		<p>Phosphatidylinositol (3,4,5)-trisphosphate (PtdIns(3,4,5)P3) commonly abbreviated to PIP3 is the product of the class I phosphoinositide 3-kinases (PI 3-kinases) activity on phosphatidylinositol (4,5)-bisphosphate. PtdIns(3,4,5)P3 is dephophosphorylated by the phosphatase, PTEN on the 3 position and by SHIPs (SH2-containing inositol phosphatase) on the 5'' position of the inositol ring.</p>. <…	HMDB0004249; HMDB04249	C05981	CHEBI:16618
278	645.495	TRUE	0.895675	3681.84	0.00219784	C35H71N2O6P	-H(-)	15	SM(d18:1/12:0)		Sphingomyelin (d18:1/12:0) or SM(d18:1/12:0) is a type of sphingolipid found in animal cell membranes, especially in the membranous myelin sheath which surrounds some nerve cell axons. In humans, sphingomyelin is the only membrane phospholipid not derived from glycerol. Like all sphingolipids, SPH has a ceramide core (sphingosine bonded to a fatty acid via an amide linkage). In addition it contai…	HMDB0012096; HMDB12096	C00550	CHEBI:17636
279	646.614	TRUE	0.416133	1597.97	0.000255326	C42H81NO3	-H(-)	100	C24:1 Cer		Ceramides (N-acylsphingosine) are one of the hydrolysis byproducts of sphingomyelin by the enzyme sphingomyelinase (sphingomyelin phosphorylcholine phosphohydrolase E.C.3.1.4.12) which has been identified in the subcellular fractions of human epidermis (PMID 25935) and many other tissues. They can also be synthesized from serine and palmitate in a de novo pathway and are regarded as important cel…	HMDB0004953; HMDB04953	C00195
280	647.468	TRUE	0.852106	3645.45	-0.00228974	C35H69O8P	-H(-)	13	PA(16:0/16:0)		PA(16:0/16:0) is a phosphatidic acid. It is a glycerophospholipid in which a phosphate moiety occupies a glycerol substitution site. As is the case with diacylglycerols, phosphatidic acids can have many different combinations of fatty acids of varying lengths and saturation attached at the C-1 and C-2 positions. Fatty acids containing 16, 18 and 20 carbons are the most common. PA(16:0/16:0), in p…	HMDB0000674; HMDB00674; HMDB07857	C00416
281	648.631	TRUE	0.280226	1243.4	-0.000628642	C42H83NO3	-H(-)	100	C24 Cer		Ceramides (N-acylsphingosine) are one of the hydrolysis byproducts of sphingomyelin by the enzyme sphingomyelinase (sphingomyelin phosphorylcholine phosphohydrolase E.C.3.1.4.12) which has been identified in the subcellular fractions of human epidermis (PMID 25935) and many other tissues. They can also be synthesized from serine and palmitate in a de novo pathway and are regarded as important cel…	HMDB0004956; HMDB04956	C00195
282	664.117	TRUE	0.84809	16632.8	0.000792821	C21H29N7O14P2	-H(-)	100	NADH		NADH is the reduced form of NAD+, and NAD+ is the oxidized form of NADH, A coenzyme composed of ribosylnicotinamide 5''-diphosphate coupled to adenosine 5''-phosphate by pyrophosphate linkage. It is found widely in nature and is involved in numerous enzymatic reactions in which it serves as an electron carrier by being alternately oxidized (NAD+) and reduced (NADH). It forms NADP with the additio…	HMDB0001487; HMDB01487	C00004	CHEBI:16908
283	665.215	TRUE	0.472855	2532.01	-0.000351902	C24H42O21	-H(-)	100	Stachyose		Stachyose is a tetrasaccharide consisting of two D-galactose units, one D-glucose unit, and one D-fructose unit sequentially linked. Stachyose is a normal human metabolite present in human milk and is naturally found in many vegetables (e.g. green beans, soybeans and other beans) and plants. The glycosylation of serum transferrin from galactosemic patients with a deficiency of galactose-1-phospha…	HMDB0003553; HMDB03553	C01613	CHEBI:17164
284	671.465	TRUE	0.90349	7893.76	0.00033973	C37H69O8P	-H(-)	100	PA(16:0/18:2(9Z,12Z))		PA(16:0/18:2(9Z,12Z)) is a phosphatidic acid. It is a glycerophospholipid in which a phosphate moiety occupies a glycerol substitution site. As is the case with diacylglycerols, phosphatidic acids can have many different combinations of fatty acids of varying lengths and saturation attached at the C-1 and C-2 positions. Fatty acids containing 16, 18 and 20 carbons are the most common. PA(16:0/18:…	HMDB0007860; HMDB07860	C00416
285	672.497	TRUE	0.906657	12852.9	-7.72275e-05	C37H72NO7P	-H(-)	100	PE(14:0/P-18:1(11Z))		PE(14:0/P-18:1(11Z)) is a phosphatidylethanolamine (PE or GPEtn). It is a glycerophospholipid in which a phosphorylethanolamine moiety occupies a glycerol substitution site. As is the case with diacylglycerols, glycerophosphoethanolamines can have many different combinations of fatty acids of varying lengths and saturation attached at the C-1 and C-2 positions. Fatty acids containing 16, 18 and 2…	HMDB0008852; HMDB0008853; HMDB0008884; HMDB0008982; HMDB08852; HMDB08853; HMDB08884; HMDB08982	C00350
286	680.43	TRUE	0.835637	3036	-0.000586377	C37H64NO8P	-H(-)	100	PE(14:1(9Z)/18:4(6Z,9Z,12Z,15Z))	PE(32:5)	PE(14:1(9Z)/18:4(6Z,9Z,12Z,15Z)) is a phosphatidylethanolamine (PE or GPEtn). It is a glycerophospholipid in which a phosphorylethanolamine moiety occupies a glycerol substitution site. As is the case with diacylglycerols, glycerophosphoethanolamines can have many different combinations of fatty acids of varying lengths and saturation attached at the C-1 and C-2 positions. Fatty acids containing …	HMDB0008865; HMDB0009185; HMDB08865; HMDB09185	C00350
287	686.477	TRUE	0.876488	8033.74	-0.000614766	C37H70NO8P	-H(-)	100	PE(14:0/18:2(9Z,12Z))	PE(32:2)	PE(14:0/18:2(9Z,12Z)) is a phosphatidylethanolamine (PE or GPEtn). It is a glycerophospholipid in which a phosphorylethanolamine moiety occupies a glycerol substitution site. As is the case with diacylglycerols, glycerophosphoethanolamines can have many different combinations of fatty acids of varying lengths and saturation attached at the C-1 and C-2 positions. Fatty acids containing 16, 18 and …	HMDB0008829; HMDB0008860; HMDB0008861; HMDB0008957; HMDB0009020; HMDB0009053; HMDB0009085; HMDB05342; HMDB08829; HMDB08860; HMDB08861; HMDB08957; HMDB09020; HMDB09053; HMDB09085	C00350
287	686.477	TRUE	0.876488	8033.74	0.00111343	C35H66NO8P	.F(-) [+8]	33	PE(14:1(9Z)/16:1(9Z))	PE(30:2)	PE(14:1(9Z)/16:1(9Z)) is a phosphatidylethanolamine (PE or GPEtn). It is a glycerophospholipid in which a phosphorylethanolamine moiety occupies a glycerol substitution site. As is the case with diacylglycerols, glycerophosphoethanolamines can have many different combinations of fatty acids of varying lengths and saturation attached at the C-1 and C-2 positions. Fatty acids containing 16, 18 and …	HMDB0008858; HMDB0008954; HMDB08858; HMDB08954	C00350
288	688.492	TRUE	0.891272	14309.5	0.000140885	C37H72NO8P	-H(-)	100	PC(14:1(9Z)/15:0)	PC(29:1)	PC(14:1(9Z)/15:0) is a phosphatidylcholine (PC or GPCho). It is a glycerophospholipid in which a phosphorylcholine moiety occupies a glycerol substitution site. As is the case with diacylglycerols, glycerophosphocholines can have many different combinations of fatty acids of varying lengths and saturation attached at the C-1 and C-2 positions. Fatty acids containing 16, 18 and 20 carbons are the …	HMDB0007901; HMDB0007933; HMDB0008827; HMDB0008828; HMDB0008859; HMDB0008924; HMDB0008956; HMDB0008987; HMDB0009019; HMDB0009052; HMDB07901; HMDB07933; HMDB08827; HMDB08828; HMDB08859; HMDB08924; HMDB08956; HMDB08987; HMDB09019; HMDB09052	C00157; C00350
289	694.481	TRUE	0.885135	7027.22	0.000493026	C39H70NO7P	-H(-)	100	PE(18:4(6Z,9Z,12Z,15Z)/P-16:0)	PE(18:4)	PE(18:4(6Z,9Z,12Z,15Z)/P-16:0) is a phosphatidylethanolamine (PE or GPEtn). It is a glycerophospholipid in which a phosphorylethanolamine moiety occupies a glycerol substitution site. As is the case with diacylglycerols, glycerophosphoethanolamines can have many different combinations of fatty acids of varying lengths and saturation attached at the C-1 and C-2 positions. Fatty acids containing 16…	HMDB0009213; HMDB09213	C00350
289	694.481	TRUE	0.885135	7027.22	0.000786826	C37H69O8P	.F(-) [+3]	40	PA(16:0/18:2(9Z,12Z))	PA(34:2)	PA(16:0/18:2(9Z,12Z)) is a phosphatidic acid. It is a glycerophospholipid in which a phosphate moiety occupies a glycerol substitution site. As is the case with diacylglycerols, phosphatidic acids can have many different combinations of fatty acids of varying lengths and saturation attached at the C-1 and C-2 positions. Fatty acids containing 16, 18 and 20 carbons are the most common. PA(16:0/18:…	HMDB0007860; HMDB07860	C00416
290	695.576	TRUE	0.924928	2428.2	0.000787539	C49H76O2	-H(-)	100	CE(22:6(4Z,7Z,10Z,13Z,16Z,19Z))	CE(22:6)	Cholesteryl docosahexaenoic acid is a cholesteryl ester. A cholesteryl ester is an ester of cholesterol. Fatty acid esters of cholesterol constitute about two-thirds of the cholesterol in the plasma. Cholesterol is a sterol (a combination steroid and alcohol) and a lipid found in the cell membranes of all body tissues, and transported in the blood plasma of all animals. The accumulation of choles…	HMDB0006733; HMDB06733	C02530
290	695.576	TRUE	0.924928	2428.2	-0.000325761	C35H68NO7P	.F(-) [+31]	40	PE(14:1(9Z)/P-16:0)	PE(14:1)	PE(14:1(9Z)/P-16:0) is a phosphatidylethanolamine (PE or GPEtn). It is a glycerophospholipid in which a phosphorylethanolamine moiety occupies a glycerol substitution site. As is the case with diacylglycerols, glycerophosphoethanolamines can have many different combinations of fatty acids of varying lengths and saturation attached at the C-1 and C-2 positions. Fatty acids containing 16, 18 and 20…	HMDB0008883; HMDB08883	C00350
291	696.498	TRUE	0.872424	9779.28	-0.000720835	C39H72NO7P	-H(-)	100	PE(18:3(6Z,9Z,12Z)/P-16:0)	PE(18:3)	PE(18:3(6Z,9Z,12Z)/P-16:0) is a phosphatidylethanolamine (PE or GPEtn). It is a glycerophospholipid in which a phosphorylethanolamine moiety occupies a glycerol substitution site. As is the case with diacylglycerols, glycerophosphoethanolamines can have many different combinations of fatty acids of varying lengths and saturation attached at the C-1 and C-2 positions. Fatty acids containing 16, 18…	HMDB0009147; HMDB0009180; HMDB09147; HMDB09180	C00350
291	696.498	TRUE	0.872424	9779.28	-0.000427035	C37H71O8P	.F(-) [+3]	40	PA(16:0/18:1(11Z))	PA(34:1)	PA(16:0/18:1(11Z)) is a phosphatidic acid. It is a glycerophospholipid in which a phosphate moiety occupies a glycerol substitution site. As is the case with diacylglycerols, phosphatidic acids can have many different combinations of fatty acids of varying lengths and saturation attached at the C-1 and C-2 positions. Fatty acids containing 16, 18 and 20 carbons are the most common. PA(16:0/18:1(1…	HMDB0007858; HMDB0007859; HMDB07858; HMDB07859	C00416	CHEBI:64844
291	696.498	TRUE	0.872424	9779.28	0.000421965	C36H72NO8P	.F(-)	40	PC(14:0/14:0)	PC(28:0)	PC(14:0/14:0) is a phosphatidylcholine (PC or GPCho). It is a glycerophospholipid in which a phosphorylcholine moiety occupies a glycerol substitution site. As is the case with diacylglycerols, glycerophosphocholines can have many different combinations of fatty acids of varying lengths and saturation attached at the C-1 and C-2 positions. Fatty acids containing 16, 18 and 20 carbons are the most…	HMDB0007866; HMDB0008890; HMDB0008922; HMDB07866; HMDB08890; HMDB08922	C00157; C00350	CHEBI:45240
292	698.478	TRUE	0.874194	5842.51	-0.00156756	C38H70NO8P	-H(-)	40	PE(15:0/18:3(6Z,9Z,12Z))		PE(15:0/18:3(6Z,9Z,12Z)) is a phosphatidylethanolamine (PE or GPEtn). It is a glycerophospholipid in which a phosphorylethanolamine moiety occupies a glycerol substitution site. As is the case with diacylglycerols, glycerophosphoethanolamines can have many different combinations of fatty acids of varying lengths and saturation attached at the C-1 and C-2 positions. Fatty acids containing 16, 18 a…	HMDB0008896; HMDB0008897; HMDB0009120; HMDB0009153; HMDB08896; HMDB08897; HMDB09120; HMDB09153	C00350
292	698.478	TRUE	0.874194	5842.51	0.00116434	C33H64NO8P	.K/H-H(-) [+28]	15	PE(14:0/14:1(9Z))		PE(14:0/14:1(9Z)) is a phosphatidylethanolamine (PE or GPEtn). It is a glycerophospholipid in which a phosphorylethanolamine moiety occupies a glycerol substitution site. As is the case with diacylglycerols, glycerophosphoethanolamines can have many different combinations of fatty acids of varying lengths and saturation attached at the C-1 and C-2 positions. Fatty acids containing 16, 18 and 20 c…	HMDB0008822; HMDB0008854; HMDB08822; HMDB08854	C00350
293	698.513	TRUE	0.892634	27758.6	6.55132e-05	C39H74NO7P	-H(-)	100	PE(16:1(9Z)/P-18:1(11Z))		PE(16:1(9Z)/P-18:1(11Z)) is a phosphatidylethanolamine (PE or GPEtn). It is a glycerophospholipid in which a phosphorylethanolamine moiety occupies a glycerol substitution site. As is the case with diacylglycerols, glycerophosphoethanolamines can have many different combinations of fatty acids of varying lengths and saturation attached at the C-1 and C-2 positions. Fatty acids containing 16, 18 a…	HMDB0008984; HMDB0008985; HMDB0009114; HMDB08984; HMDB08985; HMDB09114	C00350
294	700.528	TRUE	0.881586	31278.4	0.000442442	C39H76NO7P	-H(-)	100	PE(16:0/P-18:1(11Z))		PE(16:0/P-18:1(11Z)) is a phosphatidylethanolamine (PE or GPEtn). It is a glycerophospholipid in which a phosphorylethanolamine moiety occupies a glycerol substitution site. As is the case with diacylglycerols, glycerophosphoethanolamines can have many different combinations of fatty acids of varying lengths and saturation attached at the C-1 and C-2 positions. Fatty acids containing 16, 18 and 2…	HMDB0008951; HMDB0008952; HMDB0008983; HMDB0009048; HMDB0009081; HMDB08951; HMDB08952; HMDB08983; HMDB09048; HMDB09081	C00350
295	710.476	TRUE	0.879511	5998.28	0.00080691	C39H70NO8P	-H(-)	100	PE(14:0/20:4(5Z,8Z,11Z,14Z))		PE(14:0/20:4(5Z,8Z,11Z,14Z)) is a phosphatidylethanolamine (PE or GPEtn). It is a glycerophospholipid in which a phosphorylethanolamine moiety occupies a glycerol substitution site. As is the case with diacylglycerols, glycerophosphoethanolamines can have many different combinations of fatty acids of varying lengths and saturation attached at the C-1 and C-2 positions. Fatty acids containing 16, …	HMDB0008838; HMDB0008839; HMDB0008869; HMDB0008870; HMDB0008931; HMDB0008962; HMDB0008963; HMDB0009122; HMDB0009155; HMDB0009187; HMDB0009317; HMDB0009350; HMDB0009382; HMDB0009415; HMDB08838; HMDB08839; HMDB08869; HMDB08870; HMDB08931; HMDB08962; HMDB08963; HMDB09122; HMDB09155; HMDB09187; HMDB09317; HMDB09350; HMDB09382; HMDB09415	C00350
296	712.492	TRUE	0.895163	10589.2	0.000454526	C39H72NO8P	-H(-)	100	PE(14:0/20:3(5Z,8Z,11Z))		PE(14:0/20:3(5Z,8Z,11Z)) is a phosphatidylethanolamine (PE or GPEtn). It is a glycerophospholipid in which a phosphorylethanolamine moiety occupies a glycerol substitution site. As is the case with diacylglycerols, glycerophosphoethanolamines can have many different combinations of fatty acids of varying lengths and saturation attached at the C-1 and C-2 positions. Fatty acids containing 16, 18 a…	HMDB0008836; HMDB0008837; HMDB0008868; HMDB0008929; HMDB0008930; HMDB0008961; HMDB0009089; HMDB0009121; HMDB0009154; HMDB0009284; HMDB0009316; HMDB0009349; HMDB08836; HMDB08837; HMDB08868; HMDB08929; HMDB08930; HMDB08961; HMDB09089; HMDB09121; HMDB09154; HMDB09284; HMDB09316; HMDB09349	C00350
297	712.53	TRUE	0.891463	6936.37	-0.00114804	C40H76NO7P	-H(-)	79	PC(14:1(9Z)/P-18:1(11Z))		PC(14:1(9Z)/P-18:1(11Z)) is a phosphatidylcholine (PC or GPCho). It is a glycerophospholipid in which a phosphorylcholine moiety occupies a glycerol substitution site. As is the case with diacylglycerols, glycerophosphocholines can have many different combinations of fatty acids of varying lengths and saturation attached at the C-1 and C-2 positions. Fatty acids containing 16, 18 and 20 carbons a…	HMDB0007930; HMDB0007931; HMDB07930; HMDB07931	C00157
298	714.508	TRUE	0.889588	46718.4	6.02946e-05	C39H74NO8P	-H(-)	69	PE(14:0/20:2(11Z,14Z))		PE(14:0/20:2(11Z,14Z)) is a phosphatidylethanolamine (PE or GPEtn). It is a glycerophospholipid in which a phosphorylethanolamine moiety occupies a glycerol substitution site. As is the case with diacylglycerols, glycerophosphoethanolamines can have many different combinations of fatty acids of varying lengths and saturation attached at the C-1 and C-2 positions. Fatty acids containing 16, 18 and…	HMDB0008835; HMDB0008867; HMDB0008928; HMDB0008959; HMDB0008960; HMDB0009023; HMDB0009056; HMDB0009088; HMDB0009251; HMDB0009283; HMDB05322; HMDB08835; HMDB08867; HMDB08928; HMDB08959; HMDB08960; HMDB09023; HMDB09056; HMDB09088; HMDB09251; HMDB09283	C00350
299	716.523	TRUE	0.839224	42614.8	0.000271429	C39H76NO8P	-H(-)	75	PC(15:0/16:1(9Z))		PC(15:0/16:1(9Z)) is a phosphatidylcholine (PC or GPCho). It is a glycerophospholipid in which a phosphorylcholine moiety occupies a glycerol substitution site. As is the case with diacylglycerols, glycerophosphocholines can have many different combinations of fatty acids of varying lengths and saturation attached at the C-1 and C-2 positions. Fatty acids containing 16, 18 and 20 carbons are the …	HMDB0007936; HMDB0008000; HMDB0008834; HMDB0008866; HMDB0008926; HMDB0008927; HMDB0008958; HMDB0008990; HMDB0009022; HMDB0009055; HMDB0009218; HMDB0009250; HMDB05320; HMDB05344; HMDB07936; HMDB08000; HMDB08834; HMDB08866; HMDB08926; HMDB08927; HMDB08958; HMDB08990; HMDB09022; HMDB09055; HMDB09218; HMDB09250	C00157; C00350
300	720.497	TRUE	0.882359	40759.1	0.000367094	C41H72NO7P	-H(-)	100	PE(18:4(6Z,9Z,12Z,15Z)/P-18:1(11Z))		PE(18:4(6Z,9Z,12Z,15Z)/P-18:1(11Z)) is a phosphatidylethanolamine (PE or GPEtn). It is a glycerophospholipid in which a phosphorylethanolamine moiety occupies a glycerol substitution site. As is the case with diacylglycerols, glycerophosphoethanolamines can have many different combinations of fatty acids of varying lengths and saturation attached at the C-1 and C-2 positions. Fatty acids containi…	HMDB0009215; HMDB0009216; HMDB0009477; HMDB09215; HMDB09216; HMDB09477	C00350
301	722.453	TRUE	0.867191	3549.61	-0.00106783	C36H69NO11S	-H(-)	90	3-O-Sulfogalactosylceramide (d18:1/12:0)		3-O-Sulfogalactosylceramide is an acidic, sulfated glycosphingolipid, often known as sulfatide. This lipid occurs in membranes of various cell types, but is found in particularly high concentrations in myelin where it constitutes 3-4% of total membrane lipids. This lipid is synthesized primarily in the oligodendrocytes in the central nervous system. Accumulation of this lipid in the lysosomes is …	HMDB0012311; HMDB12311	C06125
302	726.544	TRUE	0.855858	26739.3	0.000715035	C41H78NO7P	-H(-)	100	PE(18:1(11Z)/P-18:1(11Z))		PE(18:1(11Z)/P-18:1(11Z)) is a phosphatidylethanolamine (PE or GPEtn). It is a glycerophospholipid in which a phosphorylethanolamine moiety occupies a glycerol substitution site. As is the case with diacylglycerols, glycerophosphoethanolamines can have many different combinations of fatty acids of varying lengths and saturation attached at the C-1 and C-2 positions. Fatty acids containing 16, 18 …	HMDB0009050; HMDB0009051; HMDB0009083; HMDB0009084; HMDB0009115; HMDB0009312; HMDB09050; HMDB09051; HMDB09083; HMDB09084; HMDB09115; HMDB09312	C00350
303	730.54	TRUE	0.835842	9713.26	-0.000646296	C40H78NO8P	-H(-)	100	PC(14:0/18:1(11Z))		PC(14:0/18:1(11Z)) is a phosphatidylcholine (PC or GPCho). It is a glycerophospholipid in which a phosphorylcholine moiety occupies a glycerol substitution site. As is the case with diacylglycerols, glycerophosphocholines can have many different combinations of fatty acids of varying lengths and saturation attached at the C-1 and C-2 positions. Fatty acids containing 16, 18 and 20 carbons are the…	HMDB0007872; HMDB0007873; HMDB0007904; HMDB0007969; HMDB0008001; HMDB0008032; HMDB0008064; HMDB0008097; HMDB0008900; HMDB0009252; HMDB07872; HMDB07873; HMDB07904; HMDB07969; HMDB08001; HMDB08032; HMDB08064; HMDB08097; HMDB08900; HMDB09252	C00157; C00350
303	730.54	TRUE	0.835842	9713.26	0.000232904	C39H73O8P	.F(-) [+11]	40	PA(18:0/18:2(9Z,12Z))		PA(18:0/18:2(9Z,12Z)) is a phosphatidic acid. It is a glycerophospholipid in which a phosphate moiety occupies a glycerol substitution site. As is the case with diacylglycerols, phosphatidic acids can have many different combinations of fatty acids of varying lengths and saturation attached at the C-1 and C-2 positions. Fatty acids containing 16, 18 and 20 carbons are the most common. PA(18:0/18:…	HMDB0007861; HMDB0007862; HMDB0007863; HMDB0007864; HMDB0007865; HMDB00636; HMDB07861; HMDB07862; HMDB07863; HMDB07864; HMDB07865	C00416
303	730.54	TRUE	0.835842	9713.26	0.0010819	C38H74NO8P	.F(-) [+8]	35	PC(14:0/16:1(9Z))		PC(14:0/16:1(9Z)) is a phosphatidylcholine (PC or GPCho). It is a glycerophospholipid in which a phosphorylcholine moiety occupies a glycerol substitution site. As is the case with diacylglycerols, glycerophosphocholines can have many different combinations of fatty acids of varying lengths and saturation attached at the C-1 and C-2 positions. Fatty acids containing 16, 18 and 20 carbons are the …	HMDB0007870; HMDB0007902; HMDB0007966; HMDB0007998; HMDB0008893; HMDB0008894; HMDB0009021; HMDB0009054; HMDB07870; HMDB07902; HMDB07966; HMDB07998; HMDB08893; HMDB08894; HMDB09021; HMDB09054	C00157; C00350
304	732.46	TRUE	0.881053	3750.44	0.000795108	C41H68NO8P	-H(-)	100	PE(14:1(9Z)/22:6(4Z,7Z,10Z,13Z,16Z,19Z))		PE(14:1(9Z)/22:6(4Z,7Z,10Z,13Z,16Z,19Z)) is a phosphatidylethanolamine (PE or GPEtn). It is a glycerophospholipid in which a phosphorylethanolamine moiety occupies a glycerol substitution site. As is the case with diacylglycerols, glycerophosphoethanolamines can have many different combinations of fatty acids of varying lengths and saturation attached at the C-1 and C-2 positions. Fatty acids con…	HMDB0008880; HMDB0009129; HMDB0009162; HMDB0009193; HMDB0009194; HMDB0009680; HMDB08880; HMDB09129; HMDB09162; HMDB09193; HMDB09194; HMDB09680	C00350
305	736.492	TRUE	0.893623	19001.3	7.28306e-05	C41H72NO8P	-H(-)	100	PE(14:0/22:5(4Z,7Z,10Z,13Z,16Z))		PE(14:0/22:5(4Z,7Z,10Z,13Z,16Z)) is a phosphatidylethanolamine (PE or GPEtn). It is a glycerophospholipid in which a phosphorylethanolamine moiety occupies a glycerol substitution site. As is the case with diacylglycerols, glycerophosphoethanolamines can have many different combinations of fatty acids of varying lengths and saturation attached at the C-1 and C-2 positions. Fatty acids containing …	HMDB0008845; HMDB0008846; HMDB0008877; HMDB0008939; HMDB0008970; HMDB0008971; HMDB0009030; HMDB0009063; HMDB0009094; HMDB0009095; HMDB0009126; HMDB0009159; HMDB0009190; HMDB0009191; HMDB0009386; HMDB0009419; HMDB0009451; HMDB0009581; HMDB0009613; HMDB0009646; HMDB08845; HMDB08846; HMDB08877; HMDB08939; HMDB08970; HMDB08971; HMDB09030; HMDB09063; HMDB09094; HMDB09095; HMDB09126; HMDB09159; HMDB091…	C00350
306	736.528	TRUE	0.90274	22509.4	0.000326277	C42H76NO7P	-H(-)	100	PC(18:4(6Z,9Z,12Z,15Z)/P-16:0)		PC(18:4(6Z,9Z,12Z,15Z)/P-16:0) is a phosphatidylcholine (PC or GPCho). It is a glycerophospholipid in which a phosphorylcholine moiety occupies a glycerol substitution site. As is the case with diacylglycerols, glycerophosphocholines can have many different combinations of fatty acids of varying lengths and saturation attached at the C-1 and C-2 positions. Fatty acids containing 16, 18 and 20 car…	HMDB0008258; HMDB08258	C00157
307	738.508	TRUE	0.892353	66692.3	0.000327442	C41H74NO8P	-H(-)	100	PC(15:0/18:4(6Z,9Z,12Z,15Z))		PC(15:0/18:4(6Z,9Z,12Z,15Z)) is a phosphatidylcholine (PC or GPCho). It is a glycerophospholipid in which a phosphorylcholine moiety occupies a glycerol substitution site. As is the case with diacylglycerols, glycerophosphocholines can have many different combinations of fatty acids of varying lengths and saturation attached at the C-1 and C-2 positions. Fatty acids containing 16, 18 and 20 carbo…	HMDB0007943; HMDB0008231; HMDB0008844; HMDB0008937; HMDB0008938; HMDB0008968; HMDB0008997; HMDB0009028; HMDB0009029; HMDB0009061; HMDB0009062; HMDB0009093; HMDB0009124; HMDB0009125; HMDB0009157; HMDB0009158; HMDB0009189; HMDB0009320; HMDB0009353; HMDB0009385; HMDB0009418; HMDB0009580; HMDB05323; HMDB05350; HMDB07943; HMDB08231; HMDB08844; HMDB08937; HMDB08938; HMDB08968; HMDB08997; HMDB09028; HMD…	C00157; C00350
308	740.523	TRUE	0.890245	50208.5	0.000884796	C41H76NO8P	-H(-)	100	PC(15:0/18:3(6Z,9Z,12Z))		PC(15:0/18:3(6Z,9Z,12Z)) is a phosphatidylcholine (PC or GPCho). It is a glycerophospholipid in which a phosphorylcholine moiety occupies a glycerol substitution site. As is the case with diacylglycerols, glycerophosphocholines can have many different combinations of fatty acids of varying lengths and saturation attached at the C-1 and C-2 positions. Fatty acids containing 16, 18 and 20 carbons a…	HMDB0007941; HMDB0007942; HMDB0008165; HMDB0008198; HMDB0008876; HMDB0008935; HMDB0008936; HMDB0008967; HMDB0008995; HMDB0008996; HMDB0009027; HMDB0009060; HMDB0009091; HMDB0009092; HMDB0009123; HMDB0009156; HMDB0009287; HMDB0009319; HMDB0009352; HMDB0009548; HMDB05349; HMDB07941; HMDB07942; HMDB08165; HMDB08198; HMDB08876; HMDB08935; HMDB08936; HMDB08967; HMDB08995; HMDB08996; HMDB09027; HMDB090…	C00157; C00350
309	740.56	TRUE	0.714674	13965	-0.000560588	C39H66NO8P	-H(-) [+34]	100	PE(14:1(9Z)/20:5(5Z,8Z,11Z,14Z,17Z))		PE(14:1(9Z)/20:5(5Z,8Z,11Z,14Z,17Z)) is a phosphatidylethanolamine (PE or GPEtn). It is a glycerophospholipid in which a phosphorylethanolamine moiety occupies a glycerol substitution site. As is the case with diacylglycerols, glycerophosphoethanolamines can have many different combinations of fatty acids of varying lengths and saturation attached at the C-1 and C-2 positions. Fatty acids contain…	HMDB0008873; HMDB0009449; HMDB08873; HMDB09449	C00350
309	740.56	TRUE	0.714674	13965	0.000174812	C42H80NO7P	-H(-)	100	PC(16:1(9Z)/P-18:1(11Z))		PC(16:1(9Z)/P-18:1(11Z)) is a phosphatidylcholine (PC or GPCho). It is a glycerophospholipid in which a phosphorylcholine moiety occupies a glycerol substitution site. As is the case with diacylglycerols, glycerophosphocholines can have many different combinations of fatty acids of varying lengths and saturation attached at the C-1 and C-2 positions. Fatty acids containing 16, 18 and 20 carbons a…	HMDB0008029; HMDB0008030; HMDB0008159; HMDB08029; HMDB08030; HMDB08159	C00157
310	742.539	TRUE	0.832964	102143	0.000336394	C41H78NO8P	-H(-)	100	PC(15:0/18:2(9Z,12Z))		PC(15:0/18:2(9Z,12Z)) is a phosphatidylcholine (PC or GPCho). It is a glycerophospholipid in which a phosphorylcholine moiety occupies a glycerol substitution site. As is the case with diacylglycerols, glycerophosphocholines can have many different combinations of fatty acids of varying lengths and saturation attached at the C-1 and C-2 positions. Fatty acids containing 16, 18 and 20 carbons are …	HMDB0007940; HMDB0008132; HMDB0008843; HMDB0008875; HMDB0008934; HMDB0008966; HMDB0008994; HMDB0009025; HMDB0009026; HMDB0009058; HMDB0009059; HMDB0009090; HMDB0009254; HMDB0009286; HMDB0009515; HMDB0009547; HMDB05332; HMDB05343; HMDB05347; HMDB07940; HMDB08132; HMDB08843; HMDB08875; HMDB08934; HMDB08966; HMDB08994; HMDB09025; HMDB09026; HMDB09058; HMDB09059; HMDB09090; HMDB09254; HMDB09286; HMDB…	C00157; C00350
311	742.575	TRUE	0.437969	33272.4	-0.00049249	C39H68NO8P	-H(-) [+34]	100	PE(14:0/20:5(5Z,8Z,11Z,14Z,17Z))		PE(14:0/20:5(5Z,8Z,11Z,14Z,17Z)) is a phosphatidylethanolamine (PE or GPEtn). It is a glycerophospholipid in which a phosphorylethanolamine moiety occupies a glycerol substitution site. As is the case with diacylglycerols, glycerophosphoethanolamines can have many different combinations of fatty acids of varying lengths and saturation attached at the C-1 and C-2 positions. Fatty acids containing …	HMDB0008840; HMDB0008871; HMDB0008872; HMDB0008964; HMDB0009188; HMDB0009383; HMDB0009416; HMDB0009448; HMDB08840; HMDB08871; HMDB08872; HMDB08964; HMDB09188; HMDB09383; HMDB09416; HMDB09448	C00350
311	742.575	TRUE	0.437969	33272.4	0.00024291	C42H82NO7P	-H(-)	100	PC(16:0/P-18:1(11Z))		PC(16:0/P-18:1(11Z)) is a phosphatidylcholine (PC or GPCho). It is a glycerophospholipid in which a phosphorylcholine moiety occupies a glycerol substitution site. As is the case with diacylglycerols, glycerophosphocholines can have many different combinations of fatty acids of varying lengths and saturation attached at the C-1 and C-2 positions. Fatty acids containing 16, 18 and 20 carbons are t…	HMDB0007996; HMDB0007997; HMDB0008028; HMDB0008093; HMDB0008126; HMDB07996; HMDB07997; HMDB08028; HMDB08093; HMDB08126	C00157
312	744.084	TRUE	0.806955	4363.53	-6.35777e-05	C21H30N7O17P3	-H(-)	100	NADPH		Nicotinamide adenine dinucleotide phosphate. A coenzyme composed of ribosylnicotinamide 5''-phosphate (NMN) coupled by pyrophosphate linkage to the 5''-phosphate adenosine 2'',5''-bisphosphate. It serves as an electron carrier in a number of reactions, being alternately oxidized (NADP+) and reduced (NADPH). (Dorland, 27th ed.).	HMDB0000221; HMDB00221; HMDB00799; HMDB06341	C00005	CHEBI:16474
313	746.512	TRUE	0.861534	108201	0.000616313	C43H74NO7P	-H(-)	100	PE(O-16:1(1Z)/22:6(4Z,7Z,10Z,13Z,16Z,19Z))		PE(O-16:1(1Z)/22:6(4Z,7Z,10Z,13Z,16Z,19Z)) is a class of glycerophospholipid in which a phosphorylethanolamine moiety occupies a glycerol substitution site. As is the case with diacylglycerols, glycerophosphocholines can have many different combinations of fatty acids of varying lengths and saturation attached at the SN-1 and SN-2 positions. fatty acids containing 16, 18 and 20 carbons are the mo…	HMDB0005780; HMDB0009479; HMDB0009480; HMDB0009708; HMDB05780; HMDB09479; HMDB09480; HMDB09708; HMDB11361	C00350
314	748.492	TRUE	0.915638	5980.92	0.000187577	C42H72NO8P	-H(-)	100	PC(14:1(9Z)/20:5(5Z,8Z,11Z,14Z,17Z))		PC(14:1(9Z)/20:5(5Z,8Z,11Z,14Z,17Z)) is a phosphatidylcholine (PC or GPCho). It is a glycerophospholipid in which a phosphorylcholine moiety occupies a glycerol substitution site. As is the case with diacylglycerols, glycerophosphocholines can have many different combinations of fatty acids of varying lengths and saturation attached at the C-1 and C-2 positions. Fatty acids containing 16, 18 and …	HMDB0007918; HMDB0008493; HMDB0008913; HMDB0009681; HMDB07918; HMDB08493; HMDB08913; HMDB09681	C00157; C00350
315	748.528	TRUE	0.862863	236071	0.0006564	C43H76NO7P	-H(-)	100	PE(20:4(5Z,8Z,11Z,14Z)/P-18:1(11Z))		PE(20:4(5Z,8Z,11Z,14Z)/P-18:1(11Z)) is a phosphatidylethanolamine (PE or GPEtn). It is a glycerophospholipid in which a phosphorylethanolamine moiety occupies a glycerol substitution site. As is the case with diacylglycerols, glycerophosphoethanolamines can have many different combinations of fatty acids of varying lengths and saturation attached at the C-1 and C-2 positions. Fatty acids containi…	HMDB0009413; HMDB0009414; HMDB0009446; HMDB0009447; HMDB0009478; HMDB0009642; HMDB0009675; HMDB09413; HMDB09414; HMDB09446; HMDB09447; HMDB09478; HMDB09642; HMDB09675	C00350
316	750.508	TRUE	0.894128	9689.7	-0.000409315	C42H74NO8P	-H(-)	100	PC(14:0/20:5(5Z,8Z,11Z,14Z,17Z))		PC(14:0/20:5(5Z,8Z,11Z,14Z,17Z)) is a phosphatidylcholine (PC or GPCho). It is a glycerophospholipid in which a phosphorylcholine moiety occupies a glycerol substitution site. As is the case with diacylglycerols, glycerophosphocholines can have many different combinations of fatty acids of varying lengths and saturation attached at the C-1 and C-2 positions. Fatty acids containing 16, 18 and 20 c…	HMDB0007885; HMDB0007916; HMDB0007917; HMDB0008009; HMDB0008233; HMDB0008427; HMDB0008460; HMDB0008492; HMDB0008911; HMDB0008912; HMDB0009615; HMDB0009648; HMDB07885; HMDB07916; HMDB07917; HMDB08009; HMDB08233; HMDB08427; HMDB08460; HMDB08492; HMDB08911; HMDB08912; HMDB09615; HMDB09648	C00157; C00350
317	750.544	TRUE	0.773601	181758	0.000170869	C43H78NO7P	-H(-)	100	PE(O-18:1(1Z)/20:4(5Z,8Z,11Z,14Z))		PE(O-18:1(1Z)/20:4(5Z,8Z,11Z,14Z)) is a class of glycerophospholipid in which a phosphorylethanolamine moiety occupies a glycerol substitution site. As is the case with diacylglycerols, glycerophosphocholines can have many different combinations of fatty acids of varying lengths and saturation attached at the SN-1 and SN-2 positions. fatty acids containing 16, 18 and 20 carbons are the most commo…	HMDB0005779; HMDB0009347; HMDB0009348; HMDB0009380; HMDB0009381; HMDB0009412; HMDB0009445; HMDB0009609; HMDB05779; HMDB09347; HMDB09348; HMDB09380; HMDB09381; HMDB09412; HMDB09445; HMDB09609; HMDB11385	C00350
318	752.524	TRUE	0.90663	14740.2	-0.000720317	C42H76NO8P	-H(-)	100	PC(14:0/20:4(5Z,8Z,11Z,14Z))		PC(14:0/20:4(5Z,8Z,11Z,14Z)) is a phosphatidylcholine (PC or GPCho). It is a glycerophospholipid in which a phosphorylcholine moiety occupies a glycerol substitution site. As is the case with diacylglycerols, glycerophosphocholines can have many different combinations of fatty acids of varying lengths and saturation attached at the C-1 and C-2 positions. Fatty acids containing 16, 18 and 20 carbo…	HMDB0007883; HMDB0007884; HMDB0007914; HMDB0007915; HMDB0007976; HMDB0008007; HMDB0008008; HMDB0008167; HMDB0008200; HMDB0008232; HMDB0008362; HMDB0008395; HMDB0008426; HMDB0008459; HMDB0008910; HMDB0009582; HMDB07883; HMDB07884; HMDB07914; HMDB07915; HMDB07976; HMDB08007; HMDB08008; HMDB08167; HMDB08200; HMDB08232; HMDB08362; HMDB08395; HMDB08426; HMDB08459; HMDB08910; HMDB09582	C00157; C00350
319	760.493	TRUE	0.860127	8818.1	-0.000447318	C43H72NO8P	-H(-)	100	PE(16:1(9Z)/22:6(4Z,7Z,10Z,13Z,16Z,19Z))		PE(16:1(9Z)/22:6(4Z,7Z,10Z,13Z,16Z,19Z)) is a phosphatidylethanolamine (PE or GPEtn). It is a glycerophospholipid in which a phosphorylethanolamine moiety occupies a glycerol substitution site. As is the case with diacylglycerols, glycerophosphoethanolamines can have many different combinations of fatty acids of varying lengths and saturation attached at the C-1 and C-2 positions. Fatty acids con…	HMDB0008979; HMDB0009104; HMDB0009135; HMDB0009136; HMDB0009168; HMDB0009169; HMDB0009199; HMDB0009200; HMDB0009327; HMDB0009360; HMDB0009391; HMDB0009392; HMDB0009424; HMDB0009425; HMDB0009456; HMDB0009683; HMDB08979; HMDB09104; HMDB09135; HMDB09136; HMDB09168; HMDB09169; HMDB09199; HMDB09200; HMDB09327; HMDB09360; HMDB09391; HMDB09392; HMDB09424; HMDB09425; HMDB09456; HMDB09683	C00350
320	762.508	TRUE	0.876355	55456.5	-1.5075e-05	C43H74NO8P	-H(-)	100	PE(16:0/22:6(4Z,7Z,10Z,13Z,16Z,19Z))		PE(16:0/22:6(4Z,7Z,10Z,13Z,16Z,19Z)) is a phosphatidylethanolamine (PE or GPEtn). It is a glycerophospholipid in which a phosphorylethanolamine moiety occupies a glycerol substitution site. As is the case with diacylglycerols, glycerophosphoethanolamines can have many different combinations of fatty acids of varying lengths and saturation attached at the C-1 and C-2 positions. Fatty acids contain…	HMDB0008946; HMDB0008977; HMDB0008978; HMDB0009038; HMDB0009071; HMDB0009102; HMDB0009103; HMDB0009133; HMDB0009134; HMDB0009166; HMDB0009167; HMDB0009198; HMDB0009294; HMDB0009325; HMDB0009326; HMDB0009358; HMDB0009359; HMDB0009390; HMDB0009423; HMDB0009454; HMDB0009455; HMDB0009617; HMDB0009650; HMDB0009682; HMDB05324; HMDB08946; HMDB08977; HMDB08978; HMDB09038; HMDB09071; HMDB09102; HMDB09103;…	C00350
321	764.523	TRUE	0.867479	159516	0.000500305	C43H76NO8P	-H(-)	100	PC(15:0/20:5(5Z,8Z,11Z,14Z,17Z))		PC(15:0/20:5(5Z,8Z,11Z,14Z,17Z)) is a phosphatidylcholine (PC or GPCho). It is a glycerophospholipid in which a phosphorylcholine moiety occupies a glycerol substitution site. As is the case with diacylglycerols, glycerophosphocholines can have many different combinations of fatty acids of varying lengths and saturation attached at the C-1 and C-2 positions. Fatty acids containing 16, 18 and 20 c…	HMDB0007951; HMDB0008494; HMDB0008944; HMDB0008945; HMDB0008976; HMDB0009005; HMDB0009036; HMDB0009037; HMDB0009069; HMDB0009070; HMDB0009100; HMDB0009101; HMDB0009132; HMDB0009165; HMDB0009197; HMDB0009261; HMDB0009292; HMDB0009293; HMDB0009324; HMDB0009357; HMDB0009388; HMDB0009389; HMDB0009421; HMDB0009422; HMDB0009453; HMDB0009584; HMDB0009616; HMDB0009649; HMDB07951; HMDB08494; HMDB08944; HM…	C00157; C00350
322	774.507	TRUE	0.844867	5512.3	0.0010979	C44H74NO8P	-H(-)	85	PC(14:1(9Z)/22:6(4Z,7Z,10Z,13Z,16Z,19Z))		PC(14:1(9Z)/22:6(4Z,7Z,10Z,13Z,16Z,19Z)) is a phosphatidylcholine (PC or GPCho). It is a glycerophospholipid in which a phosphorylcholine moiety occupies a glycerol substitution site. As is the case with diacylglycerols, glycerophosphocholines can have many different combinations of fatty acids of varying lengths and saturation attached at the C-1 and C-2 positions. Fatty acids containing 16, 18 …	HMDB0007925; HMDB0008174; HMDB0008207; HMDB0008238; HMDB0008239; HMDB0008723; HMDB07925; HMDB08174; HMDB08207; HMDB08238; HMDB08239; HMDB08723	C00157
323	776.524	TRUE	0.874792	9025.5	-0.000834948	C44H76NO8P	-H(-)	100	PC(14:0/22:6(4Z,7Z,10Z,13Z,16Z,19Z))		PC(14:0/22:6(4Z,7Z,10Z,13Z,16Z,19Z)) is a phosphatidylcholine (PC or GPCho). It is a glycerophospholipid in which a phosphorylcholine moiety occupies a glycerol substitution site. As is the case with diacylglycerols, glycerophosphocholines can have many different combinations of fatty acids of varying lengths and saturation attached at the C-1 and C-2 positions. Fatty acids containing 16, 18 and …	HMDB0007892; HMDB0007923; HMDB0007924; HMDB0008017; HMDB0008142; HMDB0008172; HMDB0008173; HMDB0008205; HMDB0008206; HMDB0008237; HMDB0008496; HMDB0008657; HMDB0008690; HMDB0008722; HMDB07892; HMDB07923; HMDB07924; HMDB08017; HMDB08142; HMDB08172; HMDB08173; HMDB08205; HMDB08206; HMDB08237; HMDB08496; HMDB08657; HMDB08690; HMDB08722	C00157
324	776.56	TRUE	0.752782	114501	-9.73868e-05	C45H80NO7P	-H(-)	24	PE(22:4(7Z,10Z,13Z,16Z)/P-18:1(11Z))		PE(22:4(7Z,10Z,13Z,16Z)/P-18:1(11Z)) is a phosphatidylethanolamine (PE or GPEtn). It is a glycerophospholipid in which a phosphorylethanolamine moiety occupies a glycerol substitution site. As is the case with diacylglycerols, glycerophosphoethanolamines can have many different combinations of fatty acids of varying lengths and saturation attached at the C-1 and C-2 positions. Fatty acids contain…	HMDB0009611; HMDB0009612; HMDB0009643; HMDB0009676; HMDB09611; HMDB09612; HMDB09643; HMDB09676	C00350
325	778.539	TRUE	0.919052	11322.1	-0.000169933	C44H78NO8P	-H(-)	100	PC(14:0/22:5(4Z,7Z,10Z,13Z,16Z))		PC(14:0/22:5(4Z,7Z,10Z,13Z,16Z)) is a phosphatidylcholine (PC or GPCho). It is a glycerophospholipid in which a phosphorylcholine moiety occupies a glycerol substitution site. As is the case with diacylglycerols, glycerophosphocholines can have many different combinations of fatty acids of varying lengths and saturation attached at the C-1 and C-2 positions. Fatty acids containing 16, 18 and 20 c…	HMDB0007890; HMDB0007891; HMDB0007922; HMDB0007984; HMDB0008015; HMDB0008016; HMDB0008075; HMDB0008108; HMDB0008140; HMDB0008141; HMDB0008171; HMDB0008204; HMDB0008235; HMDB0008236; HMDB0008430; HMDB0008463; HMDB0008495; HMDB0008624; HMDB0008656; HMDB0008689; HMDB07890; HMDB07891; HMDB07922; HMDB07984; HMDB08015; HMDB08016; HMDB08075; HMDB08108; HMDB08140; HMDB08141; HMDB08171; HMDB08204; HMDB082…	C00157
326	784.149	TRUE	0.801767	5357.58	0.000368069	C27H33N9O15P2	-H(-)	100	Flavin adenine dinucleotide		FAD is a condensation product of riboflavin and adenosine diphosphate. The coenzyme of various aerobic dehydrogenases, e.g., D-amino acid oxidase and L-amino acid oxidase. (Lehninger, Principles of Biochemistry, 1982, p972).	HMDB0001248; HMDB01248	C00016	CHEBI:16238
327	784.587	TRUE	0.752825	18449.9	-0.000776271	C44H84NO8P	-H(-)	100	PC(18:1(9Z)/18:1(9Z))		PC(18:1(9Z)/18:1(9Z)) is a phosphatidylcholine (PC or GPCho). It is a glycerophospholipid in which a phosphorylcholine moiety occupies a glycerol substitution site. As is the case with diacylglycerols, glycerophosphocholines can have many different combinations of fatty acids of varying lengths and saturation attached at the C-1 and C-2 positions. Fatty acids containing 16, 18 and 20 carbons are …	HMDB0000593; HMDB0007888; HMDB0007920; HMDB0007979; HMDB0008011; HMDB0008039; HMDB0008070; HMDB0008071; HMDB0008103; HMDB0008135; HMDB0008299; HMDB0008331; HMDB0008559; HMDB0008590; HMDB00593; HMDB07888; HMDB07920; HMDB07979; HMDB08011; HMDB08039; HMDB08070; HMDB08071; HMDB08103; HMDB08104; HMDB08135; HMDB08299; HMDB08331; HMDB08559; HMDB08590	C00157
328	786.509	TRUE	0.886194	13054.5	-0.000711638	C45H74NO8P	-H(-)	100	PE(18:2(9Z,12Z)/22:6(4Z,7Z,10Z,13Z,16Z,19Z))		PE(18:2(9Z,12Z)/22:6(4Z,7Z,10Z,13Z,16Z,19Z)) is a phosphatidylethanolamine (PE or GPEtn). It is a glycerophospholipid in which a phosphorylethanolamine moiety occupies a glycerol substitution site. As is the case with diacylglycerols, glycerophosphoethanolamines can have many different combinations of fatty acids of varying lengths and saturation attached at the C-1 and C-2 positions. Fatty acids…	HMDB0009111; HMDB0009142; HMDB0009143; HMDB0009175; HMDB0009176; HMDB0009207; HMDB0009335; HMDB0009368; HMDB0009399; HMDB0009400; HMDB0009432; HMDB0009433; HMDB0009463; HMDB0009464; HMDB0009591; HMDB0009622; HMDB0009623; HMDB0009655; HMDB0009656; HMDB0009687; HMDB05351; HMDB09111; HMDB09142; HMDB09143; HMDB09175; HMDB09176; HMDB09207; HMDB09335; HMDB09368; HMDB09399; HMDB09400; HMDB09432; HMDB094…	C00350
329	786.602	TRUE	0.652484	11613.5	-0.000487736	C44H86NO8P	-H(-)	100	PC(14:0/22:1(13Z))		PC(14:0/22:1(13Z)) is a phosphatidylcholine (PC or GPCho). It is a glycerophospholipid in which a phosphorylcholine moiety occupies a glycerol substitution site. As is the case with diacylglycerols, glycerophosphocholines can have many different combinations of fatty acids of varying lengths and saturation attached at the C-1 and C-2 positions. Fatty acids containing 16, 18 and 20 carbons are the…	HMDB0007887; HMDB0007919; HMDB0007978; HMDB0008010; HMDB0008037; HMDB0008038; HMDB0008069; HMDB0008102; HMDB0008266; HMDB0008298; HMDB0008526; HMDB0008558; HMDB0008915; HMDB0009747; HMDB07887; HMDB07919; HMDB07978; HMDB08010; HMDB08037; HMDB08038; HMDB08069; HMDB08102; HMDB08266; HMDB08298; HMDB08526; HMDB08558; HMDB08915; HMDB09747	C00157; C00350
329	786.602	TRUE	0.652484	11613.5	0.00144026	C38H73NO11S	-H(-) [+36]	49	3-O-Sulfogalactosylceramide (d18:1/14:0)		3-O-Sulfogalactosylceramide is an acidic, sulfated glycosphingolipid, often known as sulfatide. This lipid occurs in membranes of various cell types, but is found in particularly high concentrations in myelin where it constitutes 3-4% of total membrane lipids. This lipid is synthesized primarily in the oligodendrocytes in the central nervous system. Accumulation of this lipid in the lysosomes is …	HMDB0012312; HMDB12312	C06125
330	788.524	TRUE	0.858545	43332	-8.41778e-05	C45H76NO8P	-H(-)	100	PE(18:1(11Z)/22:6(4Z,7Z,10Z,13Z,16Z,19Z))		PE(18:1(11Z)/22:6(4Z,7Z,10Z,13Z,16Z,19Z)) is a phosphatidylethanolamine (PE or GPEtn). It is a glycerophospholipid in which a phosphorylethanolamine moiety occupies a glycerol substitution site. As is the case with diacylglycerols, glycerophosphoethanolamines can have many different combinations of fatty acids of varying lengths and saturation attached at the C-1 and C-2 positions. Fatty acids co…	HMDB0009045; HMDB0009078; HMDB0009109; HMDB0009110; HMDB0009141; HMDB0009174; HMDB0009302; HMDB0009333; HMDB0009334; HMDB0009366; HMDB0009367; HMDB0009397; HMDB0009398; HMDB0009430; HMDB0009431; HMDB0009462; HMDB0009589; HMDB0009590; HMDB0009621; HMDB0009654; HMDB0009685; HMDB0009686; HMDB09045; HMDB09078; HMDB09109; HMDB09110; HMDB09141; HMDB09174; HMDB09302; HMDB09333; HMDB09334; HMDB09366; HMD…	C00350
331	788.544	TRUE	0.930574	77618.8	0.000951199	C42H80NO10P	-H(-)	40	PS(18:0/18:1(9Z))		PS(18:0/18:1(9Z)) is a phosphatidylserine (PS or GPSer). It is a glycerophospholipid in which a phosphorylserine moiety occupies a glycerol substitution site. As is the case with diacylglycerols, glycerophosphoserines can have many different combinations of fatty acids of varying lengths and saturation attached at the C-1 and C-2 positions. Fatty acids containing 16, 18 and 20 carbons are the mos…	HMDB0010163; HMDB10163	C02737
332	790.539	TRUE	0.8806	57427.1	0.000695524	C45H78NO8P	-H(-)	100	PC(15:0/22:6(4Z,7Z,10Z,13Z,16Z,19Z))		PC(15:0/22:6(4Z,7Z,10Z,13Z,16Z,19Z)) is a phosphatidylcholine (PC or GPCho). It is a glycerophospholipid in which a phosphorylcholine moiety occupies a glycerol substitution site. As is the case with diacylglycerols, glycerophosphocholines can have many different combinations of fatty acids of varying lengths and saturation attached at the C-1 and C-2 positions. Fatty acids containing 16, 18 and …	HMDB0007958; HMDB0008724; HMDB0009012; HMDB0009043; HMDB0009044; HMDB0009076; HMDB0009077; HMDB0009108; HMDB0009206; HMDB0009269; HMDB0009300; HMDB0009301; HMDB0009331; HMDB0009332; HMDB0009364; HMDB0009365; HMDB0009396; HMDB0009429; HMDB0009461; HMDB0009558; HMDB0009588; HMDB0009619; HMDB0009620; HMDB0009652; HMDB0009653; HMDB0009684; HMDB05334; HMDB07958; HMDB08724; HMDB09012; HMDB09043; HMDB09…	C00157; C00350
333	802.538	TRUE	0.916748	11607	0.000726331	C46H78NO8P	-H(-)	100	PC(16:1(9Z)/22:6(4Z,7Z,10Z,13Z,16Z,19Z))		PC(16:1(9Z)/22:6(4Z,7Z,10Z,13Z,16Z,19Z)) is a phosphatidylcholine (PC or GPCho). It is a glycerophospholipid in which a phosphorylcholine moiety occupies a glycerol substitution site. As is the case with diacylglycerols, glycerophosphocholines can have many different combinations of fatty acids of varying lengths and saturation attached at the C-1 and C-2 positions. Fatty acids containing 16, 18 …	HMDB0008023; HMDB0008149; HMDB0008180; HMDB0008181; HMDB0008213; HMDB0008214; HMDB0008244; HMDB0008245; HMDB0008372; HMDB0008405; HMDB0008435; HMDB0008436; HMDB0008468; HMDB0008469; HMDB0008500; HMDB0008726; HMDB08023; HMDB08149; HMDB08180; HMDB08181; HMDB08213; HMDB08214; HMDB08244; HMDB08245; HMDB08372; HMDB08405; HMDB08435; HMDB08436; HMDB08468; HMDB08469; HMDB08500; HMDB08726	C00157
334	810.528	TRUE	0.873561	80683.8	0.000742989	C44H78NO10P	-H(-)	36	PS(18:0/20:4(8Z,11Z,14Z,17Z))		PS(18:0/20:4(8Z,11Z,14Z,17Z)) is a phosphatidylserine (PS or GPSer). It is a glycerophospholipid in which a phosphorylserine moiety occupies a glycerol substitution site. As is the case with diacylglycerols, glycerophosphoserines can have many different combinations of fatty acids of varying lengths and saturation attached at the C-1 and C-2 positions. Fatty acids containing 16, 18 and 20 carbons…	HMDB0010165; HMDB10165	C02737
335	814.634	TRUE	0.646775	6343.61	-0.00126875	C46H90NO8P	-H(-)	65	PC(14:0/24:1(15Z))		PC(14:0/24:1(15Z)) is a phosphatidylcholine (PC or GPCho). It is a glycerophospholipid in which a phosphorylcholine moiety occupies a glycerol substitution site. As is the case with diacylglycerols, glycerophosphocholines can have many different combinations of fatty acids of varying lengths and saturation attached at the C-1 and C-2 positions. Fatty acids containing 16, 18 and 20 carbons are the…	HMDB0007894; HMDB0007926; HMDB0007986; HMDB0008018; HMDB0008044; HMDB0008076; HMDB0008109; HMDB0008268; HMDB0008269; HMDB0008300; HMDB0008529; HMDB0008561; HMDB0008756; HMDB0008788; HMDB07894; HMDB07926; HMDB07986; HMDB08018; HMDB08044; HMDB08076; HMDB08109; HMDB08268; HMDB08269; HMDB08300; HMDB08529; HMDB08561; HMDB08756; HMDB08788	C00157
336	818.591	TRUE	0.97859	141064	0.00080765	C44H86NO10P	-H(-)	20	PS(18:0/20:0)		PS(18:0/20:0) is a phosphatidylserine (PS or GPSer). It is a glycerophospholipid in which a phosphorylserine moiety occupies a glycerol substitution site. As is the case with diacylglycerols, glycerophosphoserines can have many different combinations of fatty acids of varying lengths and saturation attached at the C-1 and C-2 positions. Fatty acids containing 16, 18 and 20 carbons are the most co…	HMDB0010164; HMDB10164	C02737
337	826.672	TRUE	0.528704	5435.04	-0.00234404	C48H94NO7P	-H(-)	11	PC(22:0/P-18:1(11Z))		PC(22:0/P-18:1(11Z)) is a phosphatidylcholine (PC or GPCho). It is a glycerophospholipid in which a phosphorylcholine moiety occupies a glycerol substitution site. As is the case with diacylglycerols, glycerophosphocholines can have many different combinations of fatty acids of varying lengths and saturation attached at the C-1 and C-2 positions. Fatty acids containing 16, 18 and 20 carbons are t…	HMDB0008556; HMDB0008557; HMDB0008587; HMDB0008817; HMDB08556; HMDB08557; HMDB08587; HMDB08817	C00157
338	842.569	TRUE	0.895524	20334.2	0.0015801	C49H82NO8P	-H(-)	39	PE(22:2(13Z,16Z)/22:6(4Z,7Z,10Z,13Z,16Z,19Z))		PE(22:2(13Z,16Z)/22:6(4Z,7Z,10Z,13Z,16Z,19Z)) is a phosphatidylethanolamine (PE or GPEtn). It is a glycerophospholipid in which a phosphorylethanolamine moiety occupies a glycerol substitution site. As is the case with diacylglycerols, glycerophosphoethanolamines can have many different combinations of fatty acids of varying lengths and saturation attached at the C-1 and C-2 positions. Fatty acid…	HMDB0009573; HMDB0009602; HMDB0009701; HMDB09573; HMDB09602; HMDB09701	C00350
338	842.569	TRUE	0.895524	20334.2	-0.000825198	C47H84NO8P	.Na/H-H(-)	20	PE(18:4(6Z,9Z,12Z,15Z)/24:1(15Z))		PE(18:4(6Z,9Z,12Z,15Z)/24:1(15Z)) is a phosphatidylethanolamine (PE or GPEtn). It is a glycerophospholipid in which a phosphorylethanolamine moiety occupies a glycerol substitution site. As is the case with diacylglycerols, glycerophosphoethanolamines can have many different combinations of fatty acids of varying lengths and saturation attached at the C-1 and C-2 positions. Fatty acids containing…	HMDB0009212; HMDB0009241; HMDB0009242; HMDB0009273; HMDB0009338; HMDB0009371; HMDB0009403; HMDB0009436; HMDB0009468; HMDB0009500; HMDB0009531; HMDB0009532; HMDB0009562; HMDB0009563; HMDB0009593; HMDB0009625; HMDB0009658; HMDB0009756; HMDB09212; HMDB09241; HMDB09242; HMDB09273; HMDB09338; HMDB09371; HMDB09403; HMDB09436; HMDB09468; HMDB09500; HMDB09531; HMDB09532; HMDB09562; HMDB09563; HMDB09593; …	C00350
339	848.617	TRUE	0.904085	35927.6	0.00027458	C49H88NO8P	-H(-)	100	PE(20:4(5Z,8Z,11Z,14Z)/24:1(15Z))		PE(20:4(5Z,8Z,11Z,14Z)/24:1(15Z)) is a phosphatidylethanolamine (PE or GPEtn). It is a glycerophospholipid in which a phosphorylethanolamine moiety occupies a glycerol substitution site. As is the case with diacylglycerols, glycerophosphoethanolamines can have many different combinations of fatty acids of varying lengths and saturation attached at the C-1 and C-2 positions. Fatty acids containing…	HMDB0009410; HMDB0009443; HMDB0009475; HMDB0009505; HMDB0009506; HMDB0009537; HMDB0009600; HMDB0009633; HMDB0009666; HMDB0009731; HMDB0009762; HMDB0009763; HMDB09410; HMDB09443; HMDB09475; HMDB09505; HMDB09506; HMDB09537; HMDB09600; HMDB09633; HMDB09666; HMDB09731; HMDB09762; HMDB09763	C00350
340	852.685	TRUE	0.295364	5864.7	0.000112794	C50H96NO7P	-H(-)	100	PC(24:1(15Z)/P-18:1(11Z))		PC(24:1(15Z)/P-18:1(11Z)) is a phosphatidylcholine (PC or GPCho). It is a glycerophospholipid in which a phosphorylcholine moiety occupies a glycerol substitution site. As is the case with diacylglycerols, glycerophosphocholines can have many different combinations of fatty acids of varying lengths and saturation attached at the C-1 and C-2 positions. Fatty acids containing 16, 18 and 20 carbons …	HMDB0008819; HMDB0008820; HMDB08819; HMDB08820	C00157
341	854.7	TRUE	-0.164211	2722.88	0.000451862	C50H98NO7P	-H(-)	100	PC(24:0/P-18:1(11Z))		PC(24:0/P-18:1(11Z)) is a phosphatidylcholine (PC or GPCho). It is a glycerophospholipid in which a phosphorylcholine moiety occupies a glycerol substitution site. As is the case with diacylglycerols, glycerophosphocholines can have many different combinations of fatty acids of varying lengths and saturation attached at the C-1 and C-2 positions. Fatty acids containing 16, 18 and 20 carbons are t…	HMDB0008786; HMDB0008787; HMDB0008818; HMDB08786; HMDB08787; HMDB08818	C00157
342	856.586	TRUE	0.905943	8658.13	-2.97028e-05	C50H84NO8P	-H(-)	100	PC(20:2(11Z,14Z)/22:6(4Z,7Z,10Z,13Z,16Z,19Z))		PC(20:2(11Z,14Z)/22:6(4Z,7Z,10Z,13Z,16Z,19Z)) is a phosphatidylcholine (PC or GPCho). It is a glycerophospholipid in which a phosphorylcholine moiety occupies a glycerol substitution site. As is the case with diacylglycerols, glycerophosphocholines can have many different combinations of fatty acids of varying lengths and saturation attached at the C-1 and C-2 positions. Fatty acids containing 16…	HMDB0008354; HMDB0008385; HMDB0008386; HMDB0008417; HMDB0008418; HMDB0008449; HMDB0008482; HMDB0008640; HMDB0008641; HMDB0008671; HMDB0008672; HMDB0008704; HMDB0008705; HMDB0008736; HMDB08354; HMDB08385; HMDB08386; HMDB08417; HMDB08418; HMDB08449; HMDB08482; HMDB08640; HMDB08641; HMDB08671; HMDB08672; HMDB08704; HMDB08705; HMDB08736	C00157
343	888.65	TRUE	0.907423	5730.5	-0.00150972	C52H92NO8P	-H(-)	44	PC(20:5(5Z,8Z,11Z,14Z,17Z)/24:1(15Z))		PC(20:5(5Z,8Z,11Z,14Z,17Z)/24:1(15Z)) is a phosphatidylcholine (PC or GPCho). It is a glycerophospholipid in which a phosphorylcholine moiety occupies a glycerol substitution site. As is the case with diacylglycerols, glycerophosphocholines can have many different combinations of fatty acids of varying lengths and saturation attached at the C-1 and C-2 positions. Fatty acids containing 16, 18 and…	HMDB0008520; HMDB0008551; HMDB0008581; HMDB0008582; HMDB0008613; HMDB0008645; HMDB0008677; HMDB0008710; HMDB0008742; HMDB0008807; HMDB08520; HMDB08551; HMDB08581; HMDB08582; HMDB08613; HMDB08645; HMDB08677; HMDB08710; HMDB08742; HMDB08807	C00157
344	972.737	TRUE	0.755069	3017.45	-0.000945091	C54H103NO13	-H(-)	100	Galabiosylceramide (d18:1/24:0)		Galabiosylceramide is a non-acidic diglycosphingolipids, i.e. a sphingolipid with two or more carbohydrate moieties attached to a ceramide unit. It is a vital component of cellular membranes of most eukaryotic organisms and some bacteria. Its abundance relative to other lipids is usually low other than in epithelial and neuronal cells. Galabiosylceramide has also been found in small amounts in ki…	HMDB0004840; HMDB0011595; HMDB04840; HMDB04875; HMDB11595	C01290; C06126
345	974.292	TRUE	-0.266982	1323.65	-0.00126528	C35H60N7O17P3S	-H(-)	65	(2E)-Tetradecenoyl-CoA		(2E)-Tetradecenoyl-CoA is an intermediate in fatty acid metabolism, the substrate of the enzymes acyl-CoA oxidase and Oxidoreductases [EC 1.3.3.6-1.3.99.-] and enzymes acyl-CoA dehydrogenase, long-chain-acyl-CoA dehydrogenase [EC 1.3.99.3-1.3.99.13]; (2E)-Tetradecenoyl-CoA is an intermediate in fatty acid elongation in mitochondria, being the substrate of the enzyme trans-2-enoyl-CoA reductase (N…	HMDB0003946; HMDB03946; HMDB13082	C05273	CHEBI:27721

## Sheet: intensities
ionIdx	ionMz		13 / A549 | ctr | 17glc | cells	14 / A549 | ctr | 17glc | cells	17 / A549 | kd | 17glc | cells	18 / A549 | kd | 17glc | cells	21 / A549 | ctr | 17glc | cells	22 / A549 | ctr | 17glc | cells	25 / A549 | ctr | 17glc | cells	26 / A549 | ctr | 17glc | cells	31 / A549 | kd | 17glc | cells	32 / A549 | kd | 17glc | cells	37 / A549 | kd | 17glc | cells	38 / A549 | kd | 17glc | cells
1	59.0139		2395543	2475505	2467066	2512548	2734583	2812085	1724221	1716705	2728831	2833085	2086960	2140842
2	61.0294		2167	1338	1888	1901	1828	1864	2030	2159	2590	3010	1872	1782
3	71.014		99093	94316	90050	92417	79027	85686	96184	94206	101621	108046	86297	80667
4	72.9932		2244	2114	2171	2228	1708	2349	2192	1991	2448	1972	2747	1847
5	73.0297		14551	12616	12405	11392	13594	13584	13240	14854	13687	12440	15175	13020
6	74.0248		29950	26143	14460	15101	26343	26222	34329	29438	17155	18404	22540	24179
7	75.0088		10769	10914	15492	14114	15113	15937	10846	11972	14661	16356	11948	13376
8	80.9651		9561	8606	10396	10052	8374	9638	8613	8535	10297	10477	10207	9149
9	86.0248		17728	17025	8691	8017	18793	17826	20206	20245	12394	10779	14989	13871
10	87.0087		59896	60014	56481	54037	48414	52823	57413	58507	62733	63600	52944	54972
11	87.0451		10737	10635	10641	10398	11650	11140	11289	9388	9242	10638	10292	9647
12	88.0404		143333	136091	113870	111263	143284	145019	157245	154408	128714	115058	168575	163450
13	89.0246		1529616	1530753	1115826	1086962	1339892	1340242	1599943	1582034	1294283	1262310	1288935	1271465
14	91.0401		12199	13120	10591	10779	10905	11070	10720	9482	10650	10884	10449	10063
15	96.9693		268554	248466	227124	212178	277624	263599	300674	272485	223203	202538	259671	236915
16	99.045		6487	5896	6024	6830	5336	4829	6582	5534	7397	6262	6608	5676
17	101.025		88079	95295	91410	90138	81003	80244	90600	88499	100058	100228	81822	79607
18	102.056		109436	118447	81896	88079	112166	109808	113860	125805	88452	86204	115248	117856
19	103.004		7646	9075	9162	8989	10777	8975	8598	9347	9440	8596	10202	10971
20	103.04		241710	236796	290011	312494	292907	290617	301082	311197	280852	285008	257347	270284
21	104.035		64778	61020	33050	34104	57020	58500	68128	65777	39388	40937	49333	42454
22	105.019		3899	4073	4899	4606	3527	2986	4663	3577	3890	2926	4084	4645
23	108.013		45300	45610	51211	50855	44659	46247	51191	48282	49303	44968	71914	70304
24	109.03		3177	3298	3353	3000	2823	2659	3521	2859	2397	3056	3152	3028
25	109.041		7607	6795	4456	5220	5534	5861	5654	6120	5722	5061	4429	5218
26	110.072		1672	2436	847	800	1518	1530	1600	1872	1373	1938	1768	1518
27	111.02		8386	8940	8132	6450	9048	8766	9172	10685	7185	10227	10673	9175
28	112.04		13923	15981	9586	8668	12741	13751	13884	12430	11056	11598	9620	10170
29	113.036		9224	8428	7176	7409	8509	7786	9443	8686	8042	7074	7877	7717
30	114.056		137616	134962	80576	78263	135170	136596	149208	147228	82544	79502	103559	106847
31	115.004		31046	26807	25101	23909	28496	26781	34794	31316	21897	17641	28240	27807
32	115.04		12102	11844	12347	12125	14343	12985	12065	11980	15629	13428	13560	13637
33	115.05		1077	1345	1428	1300	1622	1535	1556	1627	1870	1277	1251	1636
34	116.035		4446	5871	4598	2641	5165	4518	6487	7268	4770	3940	5605	6264
35	116.047		770	398	733	308	694	610	528	518	528	599	571	816
36	116.072		125011	125637	65238	64462	116323	117956	130721	135551	82762	76066	85554	86124
37	117.019		125490	122077	77925	74007	119016	127042	126744	127597	71997	70050	92315	99692
38	118.051		202162	195600	81313	79081	186399	175217	223226	223411	98423	91079	122290	123182
39	119.035		157695	155444	147953	153705	127709	132257	142222	139764	155708	155653	122371	125742
40	119.05		9869	8475	7066	7159	8633	9040	7087	7794	7274	7468	8102	7285
41	120.013		4672	3966	2775	2866	4254	3701	3303	4289	3929	3781	3121	3445
42	120.996		11760	12345	11512	8304	11647	12823	15555	14164	11432	9912	17590	15229
43	121.029		27370	23299	26737	25404	22719	25092	23315	25597	24664	26386	26976	30394
44	121.041		16574	13170	14956	16132	18973	18910	18404	19590	19380	20074	16884	16717
45	122.025		2254	1830	2121	2097	2020	2419	2364	2627	1948	1838	3166	1986
46	124.008		946900	947981	1110083	1109254	889977	913834	984960	993132	1103222	1095249	1589738	1620726
47	125.047		1861	1626	2256	2316	1840	1671	2146	2472	1852	2212	2225	1860
48	128.035		203853	202240	148327	147386	177203	188872	206211	207491	162366	158994	165822	166051
49	128.072		2692	2295	2475	2784	2354	2290	3437	2383	2335	2254	2374	2586
50	129.019		12113	13049	14553	13644	11978	12663	14474	14010	14558	13326	12304	15748
51	129.056		78035	76981	50103	49045	74450	74147	68096	70946	68107	65376	55082	55275
52	130.051		61154	57121	37118	33789	67596	61660	76919	72141	41215	35874	48756	50407
53	130.062		11241	10493	9539	10317	10071	10804	15828	14779	10501	9874	13610	14145
54	130.087		829183	819649	402932	395431	734401	752215	901030	901511	459663	448173	518977	514427
55	131.046		25580	25773	19917	16154	24961	23571	27466	24655	19351	16607	20196	17587
56	131.083		43631	39482	28586	31432	38234	37971	42228	44276	37938	37323	40728	37954
57	132.03		116700	115666	92362	89514	110976	108709	118479	119986	97250	94174	153060	157696
58	133.014		152150	140629	90569	79611	121489	121501	183087	165947	79983	78855	107310	114044
59	133.051		5570	4333	7238	8307	4477	3952	6766	3860	5277	3946	3954	4429
60	134.047		74480	70486	71561	65249	70833	70175	85585	91373	69950	65912	74457	73053
61	135.045		20009	21309	16991	16865	20714	22403	18221	16732	18782	18878	19168	18692
62	136.041		2094	2324	2287	1688	3238	2532	2627	1798	1854	2143	3592	2092
63	137.024		6235	6562	122255	130189	10323	8749	8430	8637	10750	10114	9471	8734
64	137.035		12672	9890	16640	15829	11161	11112	11657	11310	10650	10957	13194	11817
65	139.051		4588	3666	4588	4633	3485	3930	3756	4298	3543	3934	3561	2997
66	140.012		5946	6191	8864	7282	6621	6623	7215	6788	11072	9630	9619	10318
67	141.091		3225	4169	4315	3726	4152	3163	4035	4094	5303	4268	4448	4584
68	143.108		36787	31450	38940	39722	40784	39805	33489	34100	47623	47025	44646	48822
69	144.03		2033	2212	2761	2317	1724	2618	2367	2509	2155	2268	2381	2076
70	144.066		7908	8628	5722	5290	5711	5455	7200	7041	6631	5419	7758	6162
71	145.014		16230	12497	10069	8886	13080	12645	17560	17435	8186	9651	12663	12283
72	145.062		582804	576994	294117	296317	505386	499726	591517	585960	335638	319514	373869	370911
73	145.098		95353	90615	66112	67900	79603	85202	94358	101220	90770	96533	83971	81969
74	146.046		1063281	1071090	732834	733896	1049222	1069373	1148005	1141933	730746	712630	1110775	1114370
75	147.03		13462	11826	9707	7793	10501	11469	15136	12601	8120	8289	11164	10247
76	147.066		9947	9805	7262	6838	8786	8925	11213	10044	7973	7468	7579	8709
77	148.044		64985	62766	32336	28504	59495	57108	68014	70115	34953	34544	41618	43670
78	149.046		30566	31566	27315	27661	23183	23171	27439	25195	30379	27341	31953	27368
79	149.061		28510	27782	26533	29213	28202	28762	21848	23710	31366	29036	32668	32947
80	151.026		5083	5195	4061	4084	3985	4298	4773	4269	3783	4582	4010	3774
81	151.039		5737	3832	4883	6241	4987	5455	5981	5462	5579	4720	5991	5810
82	151.051		1713	1416	1797	1478	1447	1703	1768	2046	1983	1446	1635	2509
83	151.061		14974	15022	8597	8309	12823	12999	14603	14539	7639	8360	13278	12724
84	152.035		2784	2456	3025	2675	2463	2448	2263	3165	2398	2674	3358	2936
85	154.062		104251	92406	47004	39193	75929	75734	99296	99004	53312	50685	60707	57200
86	154.975		2882	1891	2185	3094	2967	3704	3032	3553	2501	2073	2321	3073
87	155.01		4890	4299	5203	5249	4599	4385	5777	4132	6842	5460	3952	4103
88	155.046		6904	8056	4893	6233	6279	7986	8057	7984	7981	6728	8313	8761
89	159.03		3181	3066	3053	3178	2976	3997	2950	3200	4099	3002	3299	3572
90	159.103		3275	2805	2517	2803	2602	3793	3297	3028	3787	3476	3159	3100
91	160.062		9680	10626	7256	6801	12469	10274	10784	12241	9557	8329	12363	12249
92	163.04		5920	4890	3137	3562	4827	5281	5820	5523	4539	4278	3270	4252
93	163.061		5882	5192	6387	5855	6248	6258	4486	5312	4478	5376	5624	6137
94	164.036		1692	1431	5415	6277	2039	1716	1485	1563	4948	3996	9613	8765
95	164.072		315138	302385	129656	140373	286748	281332	320632	339999	165000	161118	189982	190260
96	165.092		2899	2467	2822	2740	2072	2545	2612	2545	1867	2617	2415	2394
97	166.05		5479	4627	4196	3575	4859	3672	4423	4865	4620	4202	4446	5267
98	166.976		2266	2961	1755	1612	2397	2496	3034	2607	2210	1609	3049	2363
99	167.021		2667	3851	3778	3723	3281	3393	3044	4449	4648	4657	3203	3193
100	167.035		4558	4243	4843	4588	4281	4106	4897	5295	4678	4198	4881	4138
101	168.066		24158	26041	18455	20432	19286	19394	24084	27883	22535	20556	18260	18605
102	168.078		8920	9313	6743	7246	8352	7702	10338	9585	6377	6624	7520	7602
103	168.99		36818	33954	32496	31218	32792	34685	36725	34086	29626	32199	34352	38452
104	171.006		11248	11836	10605	9387	12331	11291	13183	11579	9378	11261	14425	15916
105	171.139		17704	18398	17661	19178	20233	18775	16432	16587	21393	21770	19799	20583
106	172.041		2243	2448	2123	1776	2302	1993	2446	1809	1812	1662	1579	1647
107	172.991		4011	3828	4473	2965	4425	4123	3791	3503	3862	4052	3463	4701
108	173.009		13952	13871	16301	15989	13538	14588	17415	17306	20041	19202	17216	18218
109	174.041		240977	242033	156047	151681	251814	256880	287951	303710	147344	145916	212528	212639
110	174.088		5177	5072	4202	3282	5123	4566	5886	5320	4134	3460	3512	3637
111	175.025		3900	3766	3442	3557	3107	4572	4765	3122	7776	5231	4546	4721
112	177.04		3115	4008	3028	2947	3664	2914	2937	3169	2854	2479	2848	2541
113	178.051		9550	10888	8396	9307	7387	9326	11848	8497	8793	11822	7952	6885
114	178.072		1396	1069	1323	1023	1405	1381	1033	915	1125	1350	1113	1208
115	179.035		2506	2688	3267	3261	3257	2779	2375	2522	2668	2379	3116	2826
116	179.056		529952	536202	407188	414178	420434	434511	487701	500418	488790	475810	384555	383185
117	180.067		178305	174793	84705	86117	166918	170382	183119	184956	104001	97906	112674	116562
118	181.05		4437	4934	3471	3422	4011	4621	4293	5346	3472	3144	3631	3491
119	182.97		2656	2725	2478	2283	2372	2533	2752	2740	2650	2736	2681	3063
120	183.068		1586	2570	4221	3956	2976	2192	3093	2443	2434	3975	2518	2818
121	184.002		74366	69910	52602	47699	80035	75492	89245	80678	41092	45042	90163	89336
122	184.985		28701	32376	26266	26541	28021	29207	32942	31920	26172	27264	28892	30731
123	186.161		3432	2995	3147	3129	3207	3145	3151	2921	3396	4126	3662	4017
124	188.056		19063	22402	10625	11285	20446	22718	21876	23144	12288	11439	13190	13272
125	189.005		3219	1920	1609	2111	1930	1620	2272	2595	1935	1689	1977	1326
126	191.02		78994	75686	65451	62461	68078	72971	88181	86649	74951	75616	106115	106205
127	192.067		2362	2636	2867	2551	2751	3300	2707	2744	2039	2106	1632	2421
128	193.036		3344	3556	3194	3731	3110	2821	3657	3064	4055	3962	5129	4548
129	195.051		30319	29515	22170	25124	24229	23709	30160	29924	24226	23953	31850	33471
130	198.018		1548	1459	1090	1542	2223	2047	1501	1428	1527	1334	1930	1515
131	198.113		5789	6359	5741	5847	4826	6773	5400	5499	8195	6204	6422	7328
132	199.001		4945	5183	3529	4229	5828	4495	5885	6078	4404	4353	4884	4640
133	199.17		13138	11978	13306	14861	15279	14478	12197	12317	13900	13778	14573	16335
134	202.108		15496	13636	12293	9320	13861	14670	14307	13242	11031	13887	12944	14079
135	203.083		70817	68557	33532	34090	69267	68316	70533	74594	37681	35348	39698	39364
136	204.066		3382	1818	1984	2246	2543	3027	4234	2857	2572	2159	2386	2819
137	205.136		9400	10856	8788	8406	9709	10711	10246	10365	10336	9587	11021	10346
138	206.068		3001	2715	1342	1812	2182	2482	3239	3207	2012	1750	1744	2251
139	209.067		1765	2033	2519	1850	2242	1769	2598	1902	2300	2025	2124	2168
140	209.081		4688	6099	5029	4892	5329	5261	5211	4955	5279	6076	4693	4445
141	210.029		17566	17282	11955	13430	16627	15468	16256	19574	13836	13975	20454	20379
142	214.048		19656	18256	17599	17081	17996	17527	17912	18664	18944	17084	19941	21067
143	217.083		7044	7355	5549	6790	6523	6358	6980	7829	5207	6310	7735	6870
144	218.103		302258	294831	236202	227206	251685	253393	338883	332131	209407	206869	290725	291461
145	220.083		1612	1381	1125	1296	1170	1464	1353	1344	1306	1090	2041	1508
146	221.06		5419	3946	4096	3515	5447	4081	4570	4103	4365	4110	4738	5460
147	224.105		2548	2891	1685	2151	2167	2431	2421	2383	2632	2576	3204	2048
148	225.099		4520	4048	3163	2806	3416	3303	3967	3864	3092	2631	3128	3050
149	226.012		4193	3832	2275	2025	4026	3888	3998	3901	2240	2687	3937	3321
150	226.083		2140	1472	2252	1573	2369	2302	2348	2077	2172	1777	1890	1183
151	227.201		41798	46745	50117	49753	44421	44822	43326	40805	52718	48455	54576	52226
152	228.028		2564	2675	1190	1761	2677	1784	3082	2913	1494	1586	1984	1237
153	229.012		10621	9178	5909	5588	10196	9510	9574	10402	5878	4772	6853	6898
154	233.167		6177	5566	6494	5197	6118	6117	5861	5451	7413	6623	6730	6631
155	235.072		1807	1469	6550	6374	1229	1137	1498	1184	8167	7328	16248	13840
156	238.094		2173	2426	2059	2087	1661	2085	1357	1560	1801	1684	2827	2655
157	239.015		3030	3519	3715	4957	2818	3156	2952	3433	5253	4112	3029	3726
158	239.115		2202	2456	1426	2385	1591	1474	2041	2192	1918	1859	1527	1400
159	239.238		1099	1415	1186	1101	838	946	1408	1277	1772	1816	1256	2436
160	241.059		10792	10855	11230	9586	13178	11697	10589	12385	10060	10640	8239	11769
161	241.083		3181	4178	2664	3190	3623	2102	3281	3370	3289	3724	2762	2617
162	243.027		3484	3180	1644	1801	1968	1511	2115	2204	2752	3559	2300	1815
163	243.062		6430	6293	6865	6007	5031	4906	5149	5581	6335	6513	8061	7164
164	249.055		10581	12671	3470	3014	10513	11634	10793	11903	2891	3984	4881	4251
165	251.077		1093	1387	1294	1134	1075	1052	1181	1211	1200	1088	957	1181
166	253.093		1673	1894	1012	1701	1691	1837	1252	1786	1483	1404	1194	1389
167	253.217		30989	27785	33174	28956	27642	25765	29154	27020	29837	27141	43343	40189
168	255.073		1426	1832	1328	1793	1361	1662	1671	1434	2084	1920	1473	1040
169	258.038		3650	3377	2318	2270	3440	2374	3435	3004	2823	2894	4092	3735
170	259.023		24692	24225	18784	18966	24806	22262	24185	24564	17164	18486	26530	25621
171	264.952		3768	3182	3033	2614	4259	3958	4778	3363	2347	2665	3382	3043
172	266.089		2915	2364	2879	2270	2275	2448	3315	2828	2724	2520	4015	2685
173	267.073		2647	2691	2621	2345	2582	2364	2639	2468	3185	3025	3684	2625
174	275.017		7283	6683	4442	3631	9020	6447	7073	7478	4219	3781	5456	5155
175	277.217		3189	3314	2832	2682	3151	2520	2819	2979	3767	4021	3562	3044
176	279.233		39907	41704	40763	41508	39907	41807	42948	43364	51707	49155	48556	50049
177	282.084		1739	1839	2690	1376	2131	1846	1945	2140	1831	1501	1462	1659
178	283.068		2112	2302	1708	1445	2618	1988	1881	2152	1801	1795	2138	1782
179	283.077		1163	2014	1364	2343	1598	1359	1447	1444	1420	1725	1621	1656
180	284.029		4111	3684	2151	2619	3102	3990	3888	3597	2597	2843	3552	2200
181	285.224		4059	3736	4156	4680	4839	4107	3623	4630	6157	5290	5534	6278
182	289.033		2515	2035	1506	2195	1705	1990	2398	1687	1267	1641	2203	1607
183	289.115		2203	2362	1833	1900	2175	2030	2302	1823	1410	1115	1748	2115
184	295.228		4770	5909	4285	5434	4308	5423	5393	5998	5194	4938	5073	4341
185	296.082		10440	10086	6899	7100	10341	9718	10073	10559	8656	8064	10215	8782
186	298.275		29653	27961	35283	35619	41828	41891	23323	25144	45498	43676	37455	38100
187	300.041		11975	12053	7207	7802	11581	11140	11389	13359	7392	6538	11338	10541
188	300.049		8087	9505	7269	7329	9239	8514	8473	10306	7117	7526	10976	9168
189	301.217		5826	6780	5720	7051	7007	5807	6586	5850	8659	7713	7307	7160
190	303.083		21798	21428	23429	22215	23885	23797	25973	24050	20536	20051	33990	31117
191	303.233		17613	19396	20662	19640	17264	16866	17695	19346	20534	22210	21312	20392
192	305.248		6359	7288	8460	8568	7033	7380	7744	6094	7375	8695	9467	7618
193	306.049		7027	8062	5387	5173	6162	6021	6859	6842	5811	5073	5618	4744
194	306.077		3134380	3157617	1407080	1439612	2892405	3068111	3119578	3251574	1396182	1408873	2318041	2458164
195	307.033		2464	2355	1619	1554	2704	2643	2258	1741	1942	2430	1632	1905
196	311.223		4191	3850	3904	3868	5162	3723	4830	4601	3783	3466	5362	4310
197	311.295		20268	17792	19880	19772	19211	20157	17439	18914	20071	18533	19837	19697
198	313.045		2382	2617	1227	1646	1914	1876	2355	2782	1183	1348	1464	1765
199	315.196		3498	2901	2825	2691	2176	2942	2862	2525	2514	2718	2921	2783
200	319.228		3107	3556	2961	2976	2360	3131	2686	3556	3727	3178	2814	3285
201	319.263		8682	8747	7792	8704	10171	10699	5786	5615	9890	9704	5153	6588
202	322.045		7228	6337	4210	3846	8149	6982	8109	7066	3853	3639	5890	5139
203	323.029		15917	15455	11744	10206	21617	20130	20565	21101	9610	10250	13002	13512
204	324.094		2845	2404	1791	1649	1923	2054	2064	2024	2077	1558	2099	2567
205	325.094		2088	1293	1529	1647	1741	1559	1772	1424	1601	1143	1862	1713
206	327.05		4340	3410	3536	2216	3509	3560	3656	3638	4564	3763	3584	3315
207	327.233		24768	27190	29435	29671	21148	24472	26682	24363	32834	28657	28035	29217
208	338.989		24344	22059	21584	20068	24497	22697	26420	22726	21483	18150	27781	27975
209	340.125		3145	2274	1917	1111	2230	1999	2428	1892	2545	2021	2301	2345
210	343.125		2536	2616	1702	2846	2464	2461	2215	1960	1832	1835	2884	3175
211	345.06		2693	3177	1299	1679	2541	2566	2459	3028	2217	2307	2499	2391
212	346.056		52084	52554	30255	31038	63536	66014	58342	59775	30064	27999	42348	46879
213	347.04		7948	5668	3071	2431	6137	6508	6376	6706	2557	2975	5400	4885
214	351.218		2990	2700	2191	2563	1782	2130	1798	1889	2482	2262	2166	1893
215	362.051		10510	8394	7077	6493	11976	11271	10228	10331	6234	6111	8865	7276
216	365.051		1327	2306	1316	1252	1201	1966	1957	1962	1675	1573	1486	1921
217	367.018		15179	15937	8418	8113	14157	16374	15278	15871	7559	9569	10816	13259
218	367.212		17946	18124	17457	17769	17402	17294	15509	14579	15626	14781	17476	16267
219	369		2554	2976	1426	1849	2005	2255	2251	2799	1808	2453	2514	2320
220	378.027		3860	3393	2444	2547	4376	5182	6789	4120	2687	3059	3723	2654
221	378.103		1809	2091	1332	1493	1659	1525	1490	2382	1463	1321	2087	1578
222	378.241		6370	6147	5055	4550	5304	5626	5768	4858	5817	5046	5386	6188
223	381.315		4711	4881	4648	5191	4664	5798	4200	5104	4770	5339	6091	5900
224	383.114		2324	2129	2068	1639	2051	2136	2019	2588	1973	1549	1575	2397
225	386.017		47745	53440	28396	29599	33348	36488	38392	38774	34908	36334	24365	24963
226	386.999		2770	2703	1501	1146	1683	1915	2201	1728	1278	1604	2122	1674
227	388.945		2562	1413	2510	1695	1708	1685	2576	1420	2425	2106	1807	1609
228	389.05		3441	2226	1638	1583	2182	2671	2416	3172	1610	2036	2321	2137
229	391.285		4680	3681	8188	9020	3288	4440	3838	3797	5718	3798	4535	4273
230	392.042		3846	4636	3020	2375	3420	2644	3425	4198	3588	2873	2662	2900
231	393.24		11538	11413	9840	9121	9095	9143	9783	9228	9574	10237	10875	9653
232	398.328		2417	2481	1849	2171	2201	2262	2222	1848	2527	2013	2352	2149
233	402.01		25159	23850	15515	14970	26254	24939	26470	27789	15698	14087	18972	18900
234	402.995		73783	68111	46271	41673	75430	71257	74158	71207	39764	39484	60482	55514
235	407.281		3351	4005	2674	2748	2497	3427	2842	3000	4153	2983	2489	2863
236	409.236		12463	13214	19731	19255	15301	12200	13085	13985	16949	17026	15479	14115
237	426.022		227838	204544	151866	136748	229420	221348	225488	221587	135475	129821	212550	193087
238	433.332		3646	3990	3651	5148	3864	3789	3637	3499	4272	3863	3705	3441
239	435.252		12251	11034	15155	15846	10635	10906	11211	10349	13797	14679	11152	10769
240	442.016		32446	28397	20990	18552	33294	31701	31337	33162	19797	16097	29740	25078
241	445.053		1316	1873	1117	2047	1931	1436	1694	1749	1539	1566	1525	1271
242	445.187		227732	241435	163709	170523	295775	312171	165646	170217	171699	169334	248877	247822
243	448.307		6183	6017	5473	4163	5667	5256	4815	4161	5052	5898	5223	4992
244	449.325		4000	2690	2966	3601	3526	3872	3011	4418	3344	2688	3433	3853
245	465.249		3621	3705	3300	3667	3442	3244	2926	3326	3969	3747	4284	3218
246	465.305		30227	34241	21818	23296	29511	29916	22854	24691	30865	31664	26585	28112
247	466.966		3593	3016	2252	2216	2665	2317	2516	3652	2180	3358	2707	2746
248	475.233		12573	11992	8367	8701	10496	12440	9635	10415	7872	8144	11964	10118
249	480.31		14839	15884	14069	15327	17272	16526	15930	13889	14739	12779	17009	17726
250	480.982		4739	4748	3171	2620	5192	4253	5010	4576	3044	2975	3748	2782
251	481.977		30785	30258	22437	20471	30477	30634	35122	31327	20854	18062	28083	23693
252	482.961		82812	74328	60247	55540	76044	73142	82994	79898	53032	46702	67779	68143
253	487.1		1707	1755	1707	1222	1811	1188	1837	1759	1561	1345	1713	1463
254	489.993		7399	7218	4636	3808	6783	6390	8057	6704	6064	5244	5994	5415
255	494.324		5534	6052	5027	5719	5282	5999	5742	5374	5882	5740	5645	6081
256	503.162		1824	2026	2315	1550	2184	2468	2153	2680	1835	1789	1772	2044
257	514.285		4659	3513	3267	4373	3176	3423	3932	3515	3449	4333	5053	4537
258	518.327		10474	9918	9700	9390	9461	9933	9399	8908	9593	8698	10648	10222
259	520.341		9223	10742	5879	6890	8110	7807	7097	9303	8125	7685	8359	7492
260	521.983		54311	48836	41852	36535	50958	44474	55662	49871	34625	29439	46181	45435
261	522.355		6184	7558	5709	5572	5874	6226	6148	6199	6155	5255	6274	6236
262	535.038		4530	3492	2213	2402	3419	3977	3627	2874	2030	1756	2704	7034
263	536.505		4738	5627	3956	4315	4268	3783	3610	3207	3850	4024	3866	4334
264	558.064		2841	2719	1496	2487	2595	2680	1790	2183	2193	1573	4782	5244
265	563.069		5491	5625	3485	3671	5195	4518	5993	5375	3192	3496	4953	4618
266	564.536		2464	1324	1824	2116	3029	2574	1754	1734	2751	2530	1809	1893
267	565.048		61762	58778	51052	51531	64588	62920	63128	70737	50040	45166	74495	73996
268	574.388		14499	13093	10346	11468	12306	10726	11977	10387	11842	13444	13124	12911
269	579.027		76803	72264	53062	55204	77371	77706	78395	77274	54216	50103	79507	79473
270	583.256		1598	1266	1503	2225	1971	1372	1550	1411	1380	1016	1672	1651
271	588.075		3828	3474	2203	3104	3571	3395	2852	2358	2370	2395	3044	3897
272	604.07		3591	2762	2549	2257	3378	3268	3504	3469	2498	2106	2940	3462
273	606.074		84402	84707	72163	73899	95581	97767	95801	94962	68553	67341	100982	97522
274	611.145		53175	50420	41125	44784	63792	63048	57763	59093	40229	38808	65466	61292
275	613.14		15848	16423	12655	11031	17480	16820	18640	17419	9847	9452	18280	16436
276	634.444		5707	5760	3459	3919	3661	4321	4175	4862	4892	3930	6790	4705
277	642.962		2129	2107	1526	1662	2221	1285	1630	1325	1619	1873	2165	2431
278	645.495		5897	6075	3889	4012	5156	5518	5419	4635	4768	4378	4982	5276
279	646.614		1047	1218	1010	598	875	693	1106	1105	830	577	969	805
280	647.468		6298	5984	3438	3448	3254	3880	4101	3995	3907	3827	3800	4124
281	648.631		971	1022	742	590	841	641	856	776	450	889	878	633
282	664.117		25458	28166	14672	15166	26832	28881	29114	24913	13240	15118	22002	20926
283	665.215		1270	1566	1971	1578	1346	873	1974	1116	1302	1601	1300	1108
284	671.465		9504	9214	8387	7456	9705	8473	8068	8653	6919	7918	8983	9644
285	672.497		12497	11291	7850	9028	9168	9990	9550	9596	8427	9778	10760	8906
286	680.43		3844	3600	2673	3042	3498	3896	3365	3267	4312	3431	4149	3137
287	686.477		8819	9587	6431	7096	7671	8349	8061	8815	7371	8074	9247	8517
288	688.492		18355	16849	9730	8694	13820	13255	11987	12983	10184	9593	12220	10465
289	694.481		9275	9361	8492	7283	6115	7628	7593	8496	7428	7637	8332	8893
290	695.577		2862	2289	2139	1695	1981	1571	1978	2285	1815	2296	2046	2715
291	696.498		10931	10994	7930	7852	9879	9116	9575	9622	8727	8104	8862	8587
292	698.478		7336	7893	7800	6192	6631	5867	6170	6209	5891	6356	7113	6806
293	698.513		21117	20139	14267	12568	16618	15973	16122	17770	12991	13358	14369	14265
294	700.528		27505	28182	13094	12919	19167	19126	18713	17434	16389	13582	13884	14222
295	710.476		6914	6779	6355	6099	6085	5307	6593	7672	6002	6464	6802	7062
296	712.492		9464	10606	6918	7621	7867	8942	8631	9545	8231	7996	10113	9894
297	712.53		10632	9327	7467	7369	8596	8395	9056	9941	6657	7930	8773	7861
298	714.508		38466	37639	24815	23663	35146	33963	36244	36101	25828	24779	33598	27977
299	716.523		38971	37420	17956	18573	24964	26702	27132	27473	19580	17137	19468	16660
300	720.497		111008	102366	73785	67787	85736	87425	96497	91826	75065	72975	90435	88069
301	722.453		3886	5104	4176	3958	3956	3473	4165	4189	4280	3986	4967	4086
302	726.544		23483	21475	15253	13623	18621	17473	18583	19083	15431	16229	15396	13490
303	730.54		10882	10092	7384	6798	7915	8805	8021	7068	7522	7224	6579	6846
304	732.46		5353	4783	3766	5440	4532	5088	4540	4890	4266	3551	5099	5071
305	736.492		24223	26375	15914	16495	23160	24003	25246	22961	16929	16842	21610	19759
306	736.528		33579	33957	24741	24933	26498	25486	27501	23820	25889	25948	26296	21912
307	738.508		65826	62747	43317	39800	53294	52540	60503	56400	44028	40167	42839	38094
308	740.523		33846	30226	22594	21650	25243	25357	30264	28665	23287	22909	25318	23845
309	740.56		15698	14757	13965	14090	14437	12712	16293	15345	15210	14640	14467	14894
310	742.539		89290	79707	58994	53632	70866	65463	71465	73090	59381	55362	59313	55732
311	742.575		32053	27011	18207	17473	19766	17709	22857	22472	18739	17172	18956	18962
312	744.084		7968	5596	6089	4267	7654	7312	7704	7953	5028	5231	7112	6557
313	746.512		107726	97277	57818	61656	92808	90831	97353	94378	66520	62801	85488	82467
314	748.492		8146	7047	5509	5313	7094	6225	7747	6535	5453	5493	7366	5484
315	748.528		170722	158279	130549	128135	134955	133142	146128	138194	128464	125874	136532	126073
316	750.508		11927	14289	9765	10317	11058	11806	12245	12213	9247	10837	11069	10339
317	750.544		173453	150869	111516	108247	129986	121467	141698	138602	115498	109666	109147	108700
318	752.524		19967	18051	13759	15428	16566	14825	16477	18097	15185	14661	14417	15270
319	760.493		7520	9979	6080	6610	8184	8898	8381	8125	6580	6388	7665	7470
320	762.508		48239	47494	34812	33394	44131	44950	47949	45752	37409	34466	47574	47544
321	764.523		185916	170872	140544	143839	156182	149468	177736	172682	144190	133821	147542	141930
322	774.507		5824	6937	4906	4890	5130	5664	5518	4525	4412	5839	6314	4920
323	776.524		10229	9208	6125	6825	7191	7386	8308	8817	7186	7009	8077	7973
324	776.56		70864	65777	50041	48919	66193	57814	70817	64777	52121	51695	60245	54591
325	778.539		13483	12451	9125	9651	11499	10923	13249	11452	9766	11389	9912	10623
326	784.149		6594	4634	5074	5811	5926	6597	6220	5907	4747	4490	6523	6632
327	784.587		22342	20271	16276	14972	17721	16408	21466	19345	16545	15418	18257	16640
328	786.509		10911	10589	8493	9694	10319	9917	10089	8759	9696	9396	10627	9453
329	786.602		11251	9755	8416	7530	8849	8381	8956	7403	7044	7294	8339	7198
330	788.524		27975	25497	20905	15962	25951	25298	27338	24474	17692	17211	26987	23393
331	788.544		89429	82507	46779	43547	64619	64080	56650	58096	44502	37756	54037	52719
332	790.538		31743	31135	22804	18377	25285	25571	26201	27977	22593	20020	25433	24152
333	802.538		11600	11929	8877	12823	12040	12679	9443	10813	12099	11648	12012	13383
334	810.528		128399	114493	95607	91154	89418	83619	88341	85645	92025	89546	86603	78065
335	814.634		4283	4153	3098	2721	3409	3242	3089	4044	3901	3304	3821	3216
336	818.591		300569	302969	179816	179859	251383	256331	243580	256022	191951	198505	242451	240751
337	826.672		4721	5395	3112	3614	4084	4810	4690	4496	3698	3539	4041	3423
338	842.569		17201	18960	15087	14637	15593	17418	16821	18128	15202	14698	15913	16264
339	848.617		22050	21115	17263	17056	18594	16470	22201	19879	15793	17224	18886	18436
340	852.685		5633	5135	3542	3409	4456	3902	5219	4788	3843	3717	3234	3462
341	854.7		3017	2702	1955	1724	1614	1921	2510	2257	2070	1703	2316	2365
342	856.586		7806	7243	6492	6101	7060	7107	8000	7405	6093	6370	8589	7987
343	888.65		6246	5880	4378	4656	5560	5531	5762	6739	4354	6403	5357	6305
344	972.737		3377	3236	2722	2133	2443	2581	2698	3228	2206	2471	2678	2639
345	974.292		678	780	627	864	872	576	489	702	667	610	841	685
