# Supplementary material for: Lactate dehydrogenase B noncanonically promotes ferroptosis defense in KRAS-driven lung cancer
Source: Cell Death Differ. 2024 Dec 7;32(4):632–45. doi: 10.1038/s41418-024-01427-x (PMC11982314; doi:10.1038/s41418-024-01427-x)
Supplement: Supplementary file 4 — Original Data File 2 [file 41418_2024_1427_MOESM4_ESM.xlsx]

## Sheet: Data 2
Related to Figure 2: IC50 values (μM) of the 27 compounds used in the synthetic lethal chemical screening
Drug	A549					H838					H460					H2122					PC9					EBC1					ASPC1					HT1080					BEAS2B
				Mean	sd				Mean	sd				Mean	sd				Mean	sd				Mean	sd				Mean	sd				Mean	sd				Mean	sd				Mean	sd
KU57788	3.624	2.685	2.634	2.981	0.557438	2.892	3.125	3.85	3.289	0.499613	16.94	14.02	16.32	15.76	1.53844	17.37	12.71	14.54	14.8733	2.34781	4.569	4.643	4.72	4.644	0.075505	5.219	3.779	4.339	4.44567	0.725902	9.55	8.336	9.385	9.09033	0.658461	1.335	1.42	1.497	1.41733	0.0810329	3.416	4.345	3.455	3.73867	0.525462
AZD5363	7.92	5.833	6.848	6.867	1.04363	14.532	18.447	15.214	16.0643	2.09144	3.573	2.764	3.367	3.23467	0.420422	29.55	58.07	26.12	37.9133	17.5402	15.49	13.27	19.2	15.9867	2.99604	13.22	16.51	12.86	14.1967	2.01148	10.23	12.4	11.1	11.2433	1.09208	23.28	25.85	21.03	23.3867	2.41177	6.533	5.899	4.75	5.72733	0.903811
Rapamycin	1.079	1.893	0.9779	1.31663	0.501701	0.897	0.774	0.986	0.885667	0.106453	6.198	5.972	5.767	5.979	0.215585	21.46	25.09	19.99	22.18	2.62513	6.733	9.893	6.537	7.721	1.88356	9.603	6.005	6.927	7.51167	1.8689	13.7	21.65	12.6	15.9833	4.9382	2.999	3.148	3.099	3.082	0.0759408	4.656	4.867	4.985	4.836	0.166676
LY294002	4.972	4.829	5.026	4.94233	0.101796	5.987	6.998	4.513	5.83267	1.24967	7.556	7.505	7.187	7.416	0.199952	27.82	17.83	20.74	22.13	5.13801	27.82	17.83	20.74	22.13	5.13801	8.048	7.305	9.108	8.15367	0.906133	21.53	11.95	16.93	16.8033	4.79126	8.314	5.316	6.788	6.806	1.49908	9.677	7.055	9.282	8.67133	1.41365
Vorinostat	0.9806	0.9616	1.09	1.01073	0.0693012	0.547	0.234	0.675	0.485333	0.226875	0.9958	1.032	0.9363	0.988033	0.0483204	0.9147	1.092	1.012	1.00623	0.0887906	0.9623	1.261	1.238	1.15377	0.166213	3.64	2.234	3.482	3.11867	0.770206	8.742	6.376	6.16	7.09267	1.43244	1.112	1.312	1.52	1.31467	0.204013	0.9096	1.027	1.093	1.00987	0.0928927
Neratinib	0.3506	0.2784	0.3506	0.326533	0.0416847	0.01519	0.01585	0.01511	0.0153833	0.00040612	0.7684	0.7389	0.7474	0.751567	0.015185	0.336	0.124	0.254	0.238	0.106902	0.09534	0.09263	0.08912	0.0923633	0.00311856	0.7554	0.7411	0.6901	0.728867	0.0343258	0.7776	0.606	0.8486	0.744067	0.124728	0.3744	0.4112	0.4041	0.396567	0.0195224	0.6229	0.4201	0.5245	0.5225	0.101415
Olaparib	54.2	64.3	55.7	58.0667	5.45008	77.8945	89.424	67.084	78.1342	11.1719	12.21	9.873	14.7	12.261	2.4139	70.37	68.01	62.08	66.82	4.27119	41.59	36.24	43.53	40.4533	3.77558	39.49	54.23	57.73	50.4833	9.68001	125.3	620.1	126.7	290.7	285.27	8.487	11.06	11.59	10.379	1.65981	12.99	12.57	13.75	13.1033	0.598108
Ruxolitinib	47.56	57.54	47.71	50.9367	5.71915	56.744	54.789	61.223	57.5853	3.29848	30.89	28.23	30.43	29.85	1.42169	20.547	22.452	19.878	20.959	1.33554	26.6	28.89	23.72	26.4033	2.5906	28.03	26.27	32	28.7667	2.93517	76.81	69.77	58.26	68.28	9.36433	88.97	79.66	78.54	82.39	5.7259	76.81	69.77	58.26	68.28	9.36433
Afatinib	1.598	1.203	1.223	1.34133	0.222505	3.124	2.547	3.111	2.92733	0.329442	16.4	15.8	20.65	17.6167	2.64402	2.78	3.57	2.54	2.96333	0.538919	0.04457	0.04434	0.04451	0.0444733	0.000119304	5.591	4.665	3.605	4.62033	0.993753	5.591	4.665	3.645	4.63367	0.973378	0.01618	0.01592	0.01617	0.01609	0.000147309	2.023	2.264	1.783	2.02333	0.2405
GSK126	18.87	16.12	21.07	18.6867	2.48009	34.564	31.549	22.451	29.5213	6.30593	105.785	241.542	109.652	152.326	77.2872	345.231	210.665	118.654	224.85	113.953	15.08	12.2	15.03	14.1033	1.64852	76.08	268.4	85.73	143.403	108.358	75.77	341.8	90.34	169.303	149.564	14.77	11.96	14.63	13.7867	1.58349	22.92	20.83	21.33	21.6933	1.09134
AZD4547	14.13	15.15	17.75	15.6767	1.86658	8.451	6.454	7.894	7.59967	1.03052	3.548	3.247	2.547	3.114	0.513583	36.789	34.547	41.465	37.6003	3.52964	12.79	12.87	12.06	12.5733	0.446356	29.84	21.88	29.96	27.2267	4.63074	13.34	18.81	15.84	15.9967	2.73836	21.47	21.06	18.5	20.3433	1.60948	3.099	3.316	3.915	3.44333	0.42264
Dasatinib	0.7547	0.7761	0.8813	0.804033	0.067765	0.234	0.335	0.647	0.405333	0.215296	24.561	22.14	31.654	26.1183	4.94449	15.667	21.459	18.645	18.5903	2.89639	0.3434	0.3442	0.3614	0.349667	0.0101692	1.313	1.355	1.415	1.361	0.051264	5.206	4.362	5.827	5.13167	0.735323	4.263	3.886	3.43	3.85967	0.417124	0.8207	0.8201	0.8103	0.817033	0.00583895
sorafenib	4.977	6.098	5.121	5.39867	0.609905	15.678	12.458	18.643	15.593	3.09338	3.125	3.564	3.442	3.377	0.226603	6.514	10.894	6.778	8.062	2.45613	8.157	14.71	7.65	10.1723	3.9379	7.873	5.608	6.476	6.65233	1.14275	9.275	10.47	11.99	10.5783	1.36074	4.012	4.661	4.133	4.26867	0.345115	13.33	11.71	13.58	12.8733	1.0152
FK866	0.004202	0.005053	0.00379	0.00434833	0.00064409	0.0032	0.0054	0.0031	0.0039	0.0013	0.0789	0.0454	0.0689	0.0644	0.0171974	0.0321	0.0445	0.0332	0.0366	0.00686367	0.01408	0.009534	0.01388	0.012498	0.00256885	0.01436	0.008279	0.01527	0.0126363	0.00380089	0.02003	0.02328	0.02065	0.02132	0.00172549	0.004445	0.002998	0.003474	0.003639	0.000737476	0.009213	0.006291	0.006977	0.00749367	0.00152798
Onalespib	0.04	0.033	0.029	0.034	0.00556776	0.054	0.042	0.037	0.0443333	0.00873689	0.078	0.048	0.097	0.0743333	0.0247049	0.087	0.056	0.099	0.0806667	0.0221886	0.06991	0.1139	0.0713	0.0850367	0.025006	0.08011	0.07882	0.08243	0.0804533	0.00182933	0.06991	0.1139	0.0713	0.0850367	0.025006	0.0968	0.08818	0.09923	0.0947367	0.00580677	0.08011	0.07882	0.08243	0.0804533	0.00182933
QNZ	0.4621	0.4688	0.53	0.486967	0.0374182	0.325	0.445	0.645	0.471667	0.161658	0.879	0.987	0.878	0.914667	0.0626445	1.231	1.112	0.911	1.08467	0.161742	0.143	0.1254	0.1382	0.135533	0.00909799	0.3813	0.2885	0.325	0.3316	0.0467507	0.7367	0.7506	1.115	0.867433	0.214512	0.5662	0.5659	0.5839	0.572	0.0103068	0.3813	0.2885	0.325	0.3316	0.0467507
Palbociclib	2.858	3.164	2.994	3.00533	0.153314	5.1452	5.645	6.45	5.74673	0.658322	2.6548	3.214	1.2354	2.36807	1.01999	1.234	1.325	3.451	2.00333	1.25454	9.238	9.227	9.633	9.366	0.231294	2.128	1.977	1.744	1.94967	0.193454	5.092	8.317	3.995	5.80133	2.24662	2.968	2.723	3.133	2.94133	0.206297	1.341	1.288	1.292	1.307	0.0295127
Trametinib	0.151	0.1575	0.1855	0.164667	0.0183326	0.9874	0.8785	1.1234	0.996433	0.1227	0.1254	0.2345	0.3314	0.230433	0.10306	0.1214	0.1214	0.1312	0.124667	0.00565803	9.238	9.227	9.633	9.366	0.231294	4.833	3.748	5.255	4.612	0.777427	6.462	4.459	6.429	5.78333	1.14702	1.949	1.443	1.692	1.69467	0.253011	56.7	213.4	38.6	102.9	96.1228
Bortezomib	0.008	0.008	0.009	0.00833333	0.00057735	0.007	0.005	0.006	0.006	0.001	0.006974	0.006892	0.007299	0.007055	0.000215251	0.008005	0.008375	0.006781	0.00772033	0.000834257	0.001048	0.000924	0.000867	0.000946333	9.25437e-05	0.02823	0.0257	0.03239	0.0287733	0.00337793	0.007669	0.007492	0.009084	0.00808167	0.000872546	0.0006953	0.0001486	8.188e-05	0.000308593	0.000336555	0.006469	0.005601	0.00616	0.00607667	0.000439959
BI 2536	0.1565	0.1595	0.1833	0.166433	0.0146838	0.07848	0.0894	0.04541	0.0710967	0.0229056	0.245	0.354	0.154	0.251	0.100135	0.225	0.221	0.198	0.214667	0.0145717	0.08542	0.06303	0.08095	0.0764667	0.0118492	0.008735	0.009934	0.009436	0.00936833	0.000602357	0.1106	0.1316	0.1305	0.124233	0.0118196	0.005916	0.006322	0.006322	0.00618667	0.000234404	0.139	0.1408	0.1396	0.1398	0.000916515
VLX600	0.0857	0.1817	0.245	0.1708	0.0802074	0.2123	0.2345	0.354	0.266933	0.0762146	0.2871	0.2852	0.2517	0.274667	0.0199124	0.6214	0.5603	0.5443	0.575333	0.0406891	0.2452	0.2998	0.3162	0.287067	0.0371733	1.348	1.722	2.036	1.702	0.344436	1.002	0.9314	1.141	1.0248	0.106644	0.0815	0.1046	0.08795	0.09135	0.0119194	0.1262	0.1411	0.1369	0.134733	0.00768266
GBOXIN	4.37	4.387	4.217	4.32467	0.0936287	1.498	1.714	1.891	1.701	0.196822	13.8	17.06	15.21	15.3567	1.63494	2.419	2.78	3.132	2.777	0.356509	4.285	4.087	4.824	4.39867	0.381421	17.89	20.51	18.96	19.12	1.31731	13.36	8.189	14.06	11.8697	3.20671	3.779	4.283	4.208	4.09	0.271932	7.144	7.22	6.52	6.96133	0.38409
CB839	0.01253	0.01101	0.009949	0.011163	0.00129728	0.051	0.062	0.073	0.062	0.011	0.097	0.087	0.125	0.103	0.0196977	0.2465	0.1126	0.1545	0.1712	0.0684943	0.1859	0.139	0.1237	0.149533	0.0324102	1.128	1.04	0.9094	1.0258	0.10999	1.22	1.206	1.448	1.29133	0.135858	0.05945	0.06381	0.05728	0.06018	0.00332564	0.07178	0.0632	0.0613	0.0654267	0.00558356
C75	74.69	53.32	49.41	59.14	13.6079	54.623	60.754	68.559	61.312	6.98474	66.174	55.456	72.456	64.6953	8.59592	66.789	87.445	69.452	74.562	11.2362	56.325	64.214	88.123	69.554	16.5579	23.125	23.121	35.125	27.1237	6.92936	66.232	60.231	71.235	65.8993	5.50954	35.451	36.121	28.456	33.3427	4.24522	22.312	25.645	20.122	22.693	2.78114
CBR5884	57.22	68.97	65.96	64.05	6.10342	44.55	28.4	29.12	34.0233	9.12347	50.31	41.08	40.5	43.9633	5.50402	85.7	54.82	55.08	65.2	17.754	45.654	55.648	47.664	49.6553	5.28621	27.894	26.984	22.564	25.814	2.85112	74.452	65.489	66.124	68.6883	5.00157	77.895	78.456	82.456	79.6023	2.48722	32.456	31.445	38.546	34.149	3.84132
ACIVICIN	1.682	1.333	1.559	1.52467	0.177015	1.445	1.897	1.784	1.70867	0.235228	4.545	4.998	4.112	4.55167	0.443038	3.214	3.255	4.178	3.549	0.545116	8.145	9.478	6.787	8.13667	1.34552	2.121	2.777	2.145	2.34767	0.372007	4.578	4.998	3.741	4.439	0.639924	2.333	2.451	2.178	2.32067	0.136917	1.447	1.589	1.667	1.56767	0.111541
Erastin	1.073	0.9819	0.8376	0.964167	0.118698	1.535	1.905	1.752	1.73067	0.18592	7.149	5.317	4.657	5.70767	1.29112	11.63	6.339	9.179	9.04933	2.64788	2.4	3.037	2.428	2.62167	0.359962	1.377	1.49	1.278	1.38167	0.106077	0.69	0.611	0.6434	0.648133	0.0397121	0.4579	0.3934	0.4959	0.449067	0.0518178	0.5695	0.6153	0.5377	0.574167	0.0390099
Data 2 (related to Figure 2): Effects of each drug on cell viability at the concentrations ( μM) applied in the screen in siLDHB cells
Target	Drug	A549					H838				H460				H2122			PC9				EBC1				AsPC1				HT1080				BEAS2B
DNAPK	KU57788	0.6	96	82	81	0.6	76	82	81	5	82	79	84	5	84	74	79	1.3	83	87	85	1.3	82	81	82	1.3	86	86	89	0.6	73	71	75	0.6	75	84	74
AKT	AZD5363	2	65	61	72	1.5	72	74	84	0.3	76	78	74	5	82	79	77	2.5	71	69	65	0.6	80	89	84	0.6	75	64	70	2.5	65	73	71	0.6	68	65	75
MTOR	Rapamycin	0.1	89	91	78	0.2	82	91	77	1.3	82	81	78	1.3	68	76	75	0.2	91	86	88	0.1	78	84	83	1.3	82	95	90	0.1	58	60	60	0.1	81	85	90
PI3K	LY294002	2.5	65	81	65	2.5	68	94	75	1.3	85	86	84	5	85	85	90	5	85	85	90	2.5	87	82	85	5	67	66	70	2.5	79	80	83	1.3	81	76	79
HDAC	Vorinostat	0.6	64	64	80	0.3	77	78	77	0.3	90	93	88	0.3	79	74	80	0.3	92	100	80	1	68	64	75	2	70	63	64	0.3	81	81	76	0.3	81	82	78
AMPK	Neratinib	0.1	90	87	91	0	90	82	80	0.6	63	69	79	0.6	66	72	83	0	71	70	42	0.1	82	96	95	0.1	83	73	78	0.1	81	86	113	0.1	79	78	76
PARP	Olaparib	10	76	74	83	5	91	82	71	1.3	84	79	81	20	91	90	80	10	78	73	84	10	71	68	83	20	93	87	90	1.3	95	116	88	2.5	78	76	81
JAK1/2	Ruxolitinib	10	135	112	123	10	111	110	101	12.5	107	94	94	12.5	101	104	94	10	76	103	85	10	82	116	150	20	81	98	85	20	99	83	105	20	81	98	15
EGFR	Afatinib	0.6	86	82	84	0.6	75	74	79	1	75	74	88	1	81	87	84	0	78	77	77	1	83	79	82	1	84	79	82	0	70	69	69	0.5	80	76	77
EZH2	GSK126	1.9	89	95	90	3.8	71	81	83	7.5	81	91	90	7.5	90	88	86	7.5	72	75	67	15	83	82	74	7.5	84	83	74	15	71	74	66	7.5	92	86	88
FGFR	AZD4547	5	87	85	88	2.5	81	75	71	5	67	84	74	10	54	65	45	5	86	80	89	10	68	66	61	5	78	72	73	0.6	69	66	74	0.6	77	72	78
scr	Dasatinib	0.2	51	61	61	0.1	77	72	74	0.5	94	73	8	0.5	81	91	73	0.1	86	81	84	0.3	81	83	83	0.3	73	75	75	1.3	76	89	81	0.1	87	86	88
VEGFR	sorafenib	5	50	60	65	5	45	71	57	15	71	78	75	10	66	67	84	5	71	74	72	2.5	81	88	77	2.5	84	84	88	2.5	91	78	85	5	90	96	94
NAMPT	Daporinad	0	91	68	74	0	81	92	92	0	91	79	88	0	87	81	85	0	51	49	50	0	79	79	77	0	91	78	85	0	86	83	77	0	87	84	86
HSP90	Onalespib	0	74	85	88	0	88	89	92	0.1	74	77	91	0.1	99	84	74	0	89	84	84	0	83	86	87	0.1	88	91	94	0	67	67	62	0.1	85	84	87
NFkB	QNZ	0.1	77	78	75	0	74	82	81	0	91	92	71	0.1	82	88	87	0	86	87	106	0	92	94	86	0	78	80	80	0.1	75	74	68	0.1	97	88	92
CDK	Palbociclib	0.6	80	77	82	0.6	82	88	81	2	77	78	82	2	91	88	81	2	85	96	91	0.1	85	79	82	2	80	90	83	0.3	68	67	71	2	93	98	94
MEK	Trametinib	0.1	88	88	86	0.1	88	89	91	0	77	75	74	0.1	81	74	75	0.1	71	70	69	0.8	97	91	87	3	81	75	82	0.2	69	75	73	0.2	78	79	75
Proteason	Bortezomib	0.1	85	93	97	0.1	77	82	77	0	58	50	56	0	66	82	74	0	44	42	46	0	73	66	72	0	80	79	80	0	32	34	37	0	88	84	74
BET/PLK1	BI 2536	0	86	84	97	0	82	88	84	0	77	78	81	0	91	82	84	0	86	83	80	0	137	141	138	0.1	96	88	92	0	76	85	80	0.1	89	84	86
OXPHOS	VLX600	0	116	108	112	0	96	79	99	0.1	89	84	85	0.3	96	91	93	0.1	85	95	88	0.2	95	98	91	0.6	74	81	82	0.1	84	80	83	0.1	110	105	112
OXPHOS	GBOXIN	1.3	97	85	89	0.9	67	66	67	3.8	46	45	41	0.5	95	90	92	1.3	97	95	101	5	83	84	84	2.5	86	91	82	1.3	104	101	94	2.5	89	86	92
GLS	CB839	0	147	129	138	0.1	71	73	73	0	122	114	107	0.1	99	81	102	0	91	83	115	0.1	41	50	46	0.1	88	85	92	0	66	71	82	0	110	112	115
FAN	C75	25	77	64	114	25	81	74	75	20	81	87	83	20	91	96	101	40	99	84	85	25	55	66	40	40	44	55	70	20	80	71	85	40	84	71	79
ATP	CBR5884	12.5	91	84	83	4.7	78	81	81	18.8	73	67	44	18.8	76	73	75	18.8	48	67	54	18.8	81	92	76	18.8	88	99	89	4.7	87	88	81	4.7	91	91	84
GGT	ACIVICIN	0.6	100	101	96	0.6	91	104	110	1.2	88	84	75	2.4	88	74	94	2.4	101	94	75	1.2	88	78	77	2.4	91	92	91	1.2	88	87	81	1.2	88	93	94
xCT	Erastin	1	10	11	11	0.5	59	45	57	2.5	27	30	27	2	50	53	60	0.3	92	91	95	0.3	40	46	47	1	92	88	88	0.2	90	92	92	0.2	104	96	95
