# Supplementary material for: Lactate dehydrogenase B noncanonically promotes ferroptosis defense in KRAS-driven lung cancer
Source: Cell Death Differ. 2024 Dec 7;32(4):632–45. doi: 10.1038/s41418-024-01427-x (PMC11982314; doi:10.1038/s41418-024-01427-x)
Supplement: Supplementary file 5 — Original Data File 3 [file 41418_2024_1427_MOESM5_ESM.xlsx]

## Sheet: Data 3
Related to Figure 4 and Figure S4: RNAseq data of A549 transfected with siNT or siLDHB and treated with Erastin
	gene_symbol	entrezgene	chromosome_name	log2FoldChange	lfcSE	stat	pvalue	padj	normMean.siLDHBE	normMean.siCTR_E
ENSG00000004468	CD38	952	4	3.24829	0.0809897	40.1075	0	0	3429.01	349.534
ENSG00000059378	PARP12	64761	7	3.46247	0.0777905	44.5102	0	0	7639.37	672.67
ENSG00000067066	SP100	6672	2	2.45269	0.056786	43.1918	0	0	9857.31	1780.8
ENSG00000078081	LAMP3	27074	3	7.14916	0.128497	55.6367	0	0	7341.53	42.6919
ENSG00000079385	CEACAM1	634	19	4.61434	0.116729	39.5303	0	0	2654.86	98.2582
ENSG00000100342	APOL1	8542	22	5.49776	0.0866134	63.4747	0	0	11936.9	248.496
ENSG00000101347	SAMHD1	25939	20	3.57584	0.0722414	49.4985	0	0	16909.8	1381.21
ENSG00000105559	PLEKHA4	57664	19	6.06142	0.126111	48.0641	0	0	4515.97	57.6675
ENSG00000106785	TRIM14	9830	9	2.51446	0.056275	44.6816	0	0	11023.8	1908.18
ENSG00000107201	DDX58	23586	9	5.34292	0.119989	44.5285	0	0	3660.53	80.0826
ENSG00000108679	LGALS3BP	3959	17	3.47699	0.073514	47.297	0	0	46967	4108.36
ENSG00000111331	OAS3	4940	12	3.70001	0.0919776	40.2274	0	0	70410	5182.45
ENSG00000111335	OAS2	4939	12	8.0166	0.0899162	89.1563	0	0	30745.8	107.841
ENSG00000111716	LDHB	3945	12	-3.88476	0.0767574	-50.6108	0	0	216.669	3311.93
ENSG00000111912	NCOA7	135112	6	1.42823	0.0372259	38.3666	0	0	17029.9	6310.45
ENSG00000115267	IFIH1	64135	2	5.50628	0.0806058	68.3111	0	0	9123.74	190.445
ENSG00000115415	STAT1	6772	2	2.20976	0.0539643	40.9484	0	0	67546.5	14472
ENSG00000117228	GBP1	2633	1	5.71003	0.141271	40.4188	0	0	2014.93	31.3616
ENSG00000119917	IFIT3	3437	10	7.12099	0.0832184	85.57	0	0	50907.5	340.723
ENSG00000119922	IFIT2	3433	10	6.96671	0.0903842	77.0788	0	0	34583.5	254.722
ENSG00000122643	NT5C3A	51251	7	3.13314	0.0483959	64.7397	0	0	14743.9	1663.7
ENSG00000123609	NMI	9111	2	2.83723	0.0686759	41.3133	0	0	5963.08	818.601
ENSG00000124201	ZNFX1	57169	20	2.82617	0.0682803	41.3907	0	0	16548.3	2290.63
ENSG00000128335	APOL2	23780	22	3.06272	0.063485	48.2431	0	0	7869.88	925.013
ENSG00000130303	BST2	684	19	7.58484	0.152665	49.6831	0	0	6016.91	22.5067
ENSG00000130589	HELZ2	85441	20	4.07396	0.100042	40.7225	0	0	23593.1	1321.73
ENSG00000130813	SHFL	55337	19	3.24853	0.073058	44.4651	0	0	5595.57	574.507
ENSG00000132109	TRIM21	6737	11	3.19144	0.0691948	46.1225	0	0	4360.46	466.389
ENSG00000132256	TRIM5	85363	11	2.34645	0.0541362	43.3434	0	0	5232.57	1018.71
ENSG00000132530	XAF1	54739	17	8.17429	0.109715	74.5051	0	0	19192.1	57.1316
ENSG00000134321	RSAD2	91543	2	7.4104	0.170704	43.4109	0	0	4234.54	16.078
ENSG00000134326	CMPK2	129607	2	7.20325	0.119524	60.2662	0	0	8106.94	46.7932
ENSG00000135899	SP110	3431	2	4.42919	0.0700869	63.1957	0	0	8630.65	388.248
ENSG00000137959	IFI44L	10964	1	6.83836	0.164378	41.6014	0	0	3125.29	19.1848
ENSG00000137965	IFI44	10561	1	6.20536	0.132426	46.8592	0	0	3785.72	42.5485
ENSG00000138035	PNPT1	87178	2	2.04623	0.0475615	43.0228	0	0	21168.1	5091.89
ENSG00000138646	HERC5	51191	4	4.28339	0.0794101	53.9401	0	0	9485.83	468.961
ENSG00000140105	WARS1	7453	14	2.00029	0.0524907	38.1076	0	0	31461	7804.44
ENSG00000140464	PML	5371	15	3.07653	0.0711662	43.2302	0	0	5650.43	655.307
ENSG00000140853	NLRC5	84166	16	4.27308	0.0770647	55.448	0	0	6203.04	309.377
ENSG00000142089	IFITM3	10410	11	6.13874	0.161099	38.1054	0	0	19861.5	219.851
ENSG00000151414	NEK7	140609	1	1.95389	0.0515012	37.9388	0	0	3323.9	851.755
ENSG00000152689	RASGRP3	25780	2	5.6505	0.150132	37.6368	0	0	1645.38	25.4746
ENSG00000156587	UBE2L6	9246	11	4.18688	0.0598955	69.9031	0	0	20887	1122.85
ENSG00000159403	C1R	715	12	3.22654	0.0664253	48.5739	0	0	7212.82	755.321
ENSG00000160932	LY6E	4061	8	2.57165	0.0664115	38.7229	0	0	23219.8	3844.68
ENSG00000163840	DTX3L	151636	3	3.52774	0.0916957	38.4723	0	0	21015.5	1747.1
ENSG00000168062	BATF2	116071	11	5.87301	0.108352	54.203	0	0	4728.46	72.8338
ENSG00000168394	TAP1	6890	6	3.52437	0.0576168	61.1691	0	0	16190.8	1384.03
ENSG00000168961	LGALS9	3965	17	5.32806	0.141925	37.5414	0	0	1722.91	35.7028
ENSG00000170581	STAT2	6773	12	3.40361	0.053385	63.7559	0	0	19643	1831.03
ENSG00000172183	ISG20	3669	15	4.149	0.0702743	59.0401	0	0	8061.34	441.421
ENSG00000172936	MYD88	4615	3	2.59428	0.0546841	47.4412	0	0	8950.51	1465.53
ENSG00000173193	PARP14	54625	3	3.44397	0.0823974	41.7971	0	0	27489.4	2444.02
ENSG00000177409	SAMD9L	219285	7	4.54858	0.0864035	52.6435	0	0	4616.57	187.934
ENSG00000178685	PARP10	84875	8	6.31118	0.0906503	69.6212	0	0	9468.73	110.179
ENSG00000181381	DDX60L	91351	4	3.55601	0.0892413	39.8472	0	0	17660.3	1442.14
ENSG00000182179	UBA7	7318	3	5.84627	0.144649	40.4168	0	0	2112.62	29.6317
ENSG00000183486	MX2	4600	21	7.70262	0.177783	43.326	0	0	4076.6	11.4108
ENSG00000184979	USP18	11274	22	4.34635	0.0868547	50.0416	0	0	4832.33	226.536
ENSG00000185201	IFITM2	10581	11	4.0192	0.0640887	62.7131	0	0	7898.75	475.624
ENSG00000185885	IFITM1	8519	11	8.6627	0.134961	64.1867	0	0	17591.3	32.8533
ENSG00000196116	TDRD7	23424	9	2.3994	0.0533479	44.9764	0	0	6238.02	1171.15
ENSG00000197457	STMN3	50861	20	2.44678	0.0613179	39.9031	0	0	3328	602.898
ENSG00000198959	TGM2	7052	20	2.78142	0.0708443	39.261	0	0	77524.4	11057.9
ENSG00000204264	PSMB8	5696	6	3.1269	0.0643789	48.5702	0	0	5496.2	617.594
ENSG00000204267	TAP2	6891	6	2.69719	0.060644	44.4757	0	0	3243.65	492.905
ENSG00000204525	HLA-C	3107	6	3.25667	0.0738942	44.072	0	0	19895.8	2030.61
ENSG00000204592	HLA-E	3133	6	2.73905	0.0506629	54.0642	0	0	17496.7	2595
ENSG00000204642	HLA-F	3134	6	4.98369	0.0901461	55.2846	0	0	4193.66	124.64
ENSG00000205413	SAMD9	54809	7	4.59504	0.0926282	49.6073	0	0	13503	528.037
ENSG00000221963	APOL6	80830	22	3.58881	0.0924614	38.8141	0	0	15886.3	1264.36
ENSG00000231925	TAPBP	6892	6	1.94354	0.0503201	38.6235	0	0	13382	3455.44
ENSG00000234745	HLA-B	3106	6	4.83037	0.0901446	53.5847	0	0	16152.6	536.689
ENSG00000240065	PSMB9	5698	6	3.93559	0.0725243	54.2658	0	0	4759.82	301.691
ENSG00000025708	TYMP	1890	22	3.27253	0.087712	37.31	1.13166e-304	3.17252e-302	6314.01	630.617
ENSG00000173786	CNP	1267	17	1.85412	0.0497499	37.2688	5.26573e-304	1.45704e-301	18099.9	4974.67
ENSG00000059804	SLC2A3	6515	12	3.17861	0.0858018	37.046	2.08556e-300	5.6968e-298	3880.91	414.52
ENSG00000137628	DDX60	55601	4	3.55384	0.0971272	36.5896	4.19126e-293	1.13037e-290	6227.99	505.537
ENSG00000104213	PDGFRL	5157	8	2.40194	0.0656927	36.5633	1.0963e-292	2.91971e-290	2086.34	388.692
ENSG00000163644	PPM1K	152926	4	3.90357	0.107577	36.2862	2.66975e-288	7.02244e-286	1633.16	102.114
ENSG00000135114	OASL	8638	12	6.59999	0.183269	36.0127	5.29753e-284	1.37645e-281	20208.8	144.773
ENSG00000112343	TRIM38	10475	6	2.26587	0.0631242	35.8954	3.59733e-282	9.23431e-280	3934.61	807.728
ENSG00000125347	IRF1	3659	5	2.48947	0.069649	35.7431	8.46725e-280	2.14766e-277	4127.74	722.318
ENSG00000146859	TMEM140	55281	7	4.77405	0.135142	35.326	2.34024e-273	5.86601e-271	1348.76	42.9572
ENSG00000205220	PSMB10	5699	16	2.71167	0.0768447	35.2877	9.07957e-273	2.24941e-270	1802.41	268.61
ENSG00000002549	LAP3	51056	4	2.46694	0.070288	35.0977	7.32069e-270	1.79281e-267	13468.6	2394.49
ENSG00000089127	OAS1	4938	12	4.58516	0.131098	34.9751	5.37428e-268	1.30119e-265	37981.2	1408.2
ENSG00000152778	IFIT5	24138	10	2.37093	0.0684161	34.6545	3.82173e-263	9.14897e-261	7499.7	1427.33
ENSG00000182326	C1S	716	12	2.1037	0.0609602	34.5094	5.79084e-261	1.37088e-258	12314.4	2833.99
ENSG00000164342	TLR3	7098	4	3.97738	0.115316	34.491	1.09376e-260	2.56085e-258	1280.42	74.8483
ENSG00000168016	TRANK1	9881	3	4.75687	0.140297	33.9056	5.50412e-252	1.27468e-249	10789.3	347.408
ENSG00000117226	GBP3	2635	1	3.41167	0.100642	33.8991	6.87492e-252	1.57502e-249	1204.2	107.334
ENSG00000089199	CHGB	1114	20	2.88538	0.0853826	33.7935	2.45922e-250	5.57405e-248	1761.95	231.735
ENSG00000130775	THEMIS2	9473	1	4.88893	0.14505	33.7052	4.84724e-249	1.08711e-246	1196.06	33.8774
ENSG00000196141	SPATS2L	26010	2	1.29635	0.0385499	33.6278	6.57652e-248	1.45958e-245	8738.63	3548.35
ENSG00000189060	H1-0	3005	22	1.64612	0.0490682	33.5477	9.74108e-247	2.13962e-244	42363.5	13461.7
ENSG00000108771	DHX58	79132	17	5.58662	0.168921	33.0724	7.41039e-240	1.61108e-237	1278.18	19.4733
ENSG00000243649	CFB	629	6	5.58699	0.173844	32.138	1.30082e-226	2.79951e-224	1348.19	20.5102
ENSG00000137200	CMTR1	23070	6	1.54113	0.0483019	31.9062	2.18941e-223	4.66476e-221	6324.65	2162.07
ENSG00000165806	CASP7	840	10	1.71653	0.0538967	31.8486	1.37782e-222	2.90652e-220	3340.45	1008.88
ENSG00000105402	NAPA	8775	19	1.50127	0.0482698	31.1017	2.28662e-212	4.77634e-210	6994.53	2458.19
ENSG00000188313	PLSCR1	5359	3	2.79771	0.0899893	31.0894	3.3551e-212	6.94016e-210	18268	2544
ENSG00000128394	APOBEC3F	200316	22	2.60452	0.084121	30.9616	1.7736e-210	3.63348e-208	1526.38	244.2
ENSG00000132470	ITGB4	3691	17	1.43698	0.0466381	30.8112	1.85474e-208	3.76354e-206	11473.4	4220.42
ENSG00000185404	SP140L	93349	2	2.884	0.0938889	30.7171	3.3649e-207	6.76345e-205	1480.75	193.13
ENSG00000185880	TRIM69	140691	15	2.06406	0.0672294	30.7018	5.3881e-207	1.07289e-204	2298.96	542.662
ENSG00000000971	CFH	3075	1	2.28566	0.0748044	30.5551	4.83541e-205	9.53919e-203	3981.38	801.766
ENSG00000105287	PRKD2	25865	19	1.74356	0.05713	30.5192	1.45062e-204	2.8355e-202	4963.02	1470.21
ENSG00000122729	ACO1	48	9	-2.34768	0.0770922	-30.4529	1.09724e-203	2.12526e-201	444.911	2305.75
ENSG00000121858	TNFSF10	8743	3	6.73005	0.222414	30.2592	3.95123e-201	7.58423e-199	1263.14	3.74339
ENSG00000155363	MOV10	4343	1	1.71321	0.0567003	30.2152	1.49667e-200	2.84714e-198	6437.05	1947.68
ENSG00000120217	CD274	29126	9	2.79659	0.0928298	30.126	2.21084e-199	4.16851e-197	1256.38	174.145
ENSG00000110492	MDK	4192	11	3.04793	0.101453	30.0426	2.72706e-198	5.09674e-196	2608.35	301.827
ENSG00000112773	TENT5A	55603	6	2.82543	0.0940806	30.032	3.75662e-198	6.95987e-196	1161.35	157.819
ENSG00000123240	OPTN	10133	10	1.62002	0.054221	29.878	3.8026e-196	6.98432e-194	6631.37	2142.87
ENSG00000130477	UNC13A	23025	19	2.57452	0.0863102	29.8287	1.66025e-195	3.02336e-193	2527.05	413.504
ENSG00000206503	HLA-A	3105	6	2.41234	0.0809784	29.7899	5.28404e-195	9.54083e-193	20951.2	3849.27
ENSG00000008735	MAPK8IP2	23542	22	2.97939	0.101303	29.4106	4.02049e-190	7.19836e-188	1966.58	238.98
ENSG00000121060	TRIM25	7706	17	1.61617	0.0549581	29.4072	4.4371e-190	7.87807e-188	27753	8991.95
ENSG00000138642	HERC6	55008	4	2.65038	0.0904991	29.2863	1.54908e-188	2.72766e-186	3388.71	523.143
ENSG00000067082	KLF6	1316	10	1.1569	0.0411169	28.1369	3.46579e-174	6.05263e-172	8891.78	3976.8
ENSG00000155629	PIK3AP1	118788	10	2.90485	0.103396	28.0944	1.14796e-173	1.98849e-171	1030.13	131.175
ENSG00000166710	B2M	567	15	2.47224	0.0881434	28.0479	4.23973e-173	7.28481e-171	66701.5	11697.9
ENSG00000100226	GTPBP1	9567	22	1.68688	0.0601518	28.0437	4.7632e-173	8.11877e-171	3354.89	1033.05
ENSG00000132274	TRIM22	10346	11	6.45376	0.230336	28.0189	9.56936e-173	1.61813e-170	11091.8	65.7903
ENSG00000168404	MLKL	197259	16	1.60554	0.0585042	27.4432	8.37932e-166	1.40575e-163	4060.94	1324.17
ENSG00000185745	IFIT1	3434	10	5.96819	0.219461	27.1948	7.48369e-163	1.24568e-160	69488.9	665.724
ENSG00000116514	RNF19B	127544	1	1.55284	0.05746	27.0248	7.56211e-161	1.24898e-158	2613.56	884.609
ENSG00000157601	MX1	4599	21	5.82404	0.215899	26.9758	2.84061e-160	4.65555e-158	58908.4	648.464
ENSG00000165731	RET	5979	10	4.97308	0.184413	26.9671	3.5963e-160	5.84907e-158	674.927	15.1627
ENSG00000014914	MTMR11	10903	1	1.63343	0.0608034	26.8641	5.76914e-159	9.31192e-157	3588.96	1146.56
ENSG00000161091	MFSD12	126321	19	1.26674	0.047184	26.8469	9.15897e-159	1.46723e-156	6916.63	2863.36
ENSG00000138496	PARP9	83666	3	3.81171	0.142351	26.7769	6.00649e-158	9.55032e-156	14490.9	919.048
ENSG00000134363	FST	10468	5	2.69309	0.100584	26.7745	6.39844e-158	1.00982e-155	2002.9	297.743
ENSG00000110446	SLC15A3	51296	11	6.49539	0.242812	26.7507	1.21317e-157	1.90057e-155	783.675	1.67678
ENSG00000068079	IFI35	3430	17	3.61842	0.136096	26.5872	9.53379e-156	1.48268e-153	12796.4	943.404
ENSG00000043143	JADE2	23338	5	1.36343	0.0514935	26.4778	1.74705e-154	2.6973e-152	8339.07	3224.64
ENSG00000026950	BTN3A1	11119	6	2.07805	0.0789802	26.311	1.43583e-152	2.20085e-150	2017.23	468.848
ENSG00000177989	ODF3B	440836	22	3.06752	0.116615	26.3047	1.69275e-152	2.57613e-150	1965.94	221.04
ENSG00000139192	TAPBPL	55080	12	2.53839	0.0968924	26.1981	2.79618e-151	4.2252e-149	1040.24	172.943
ENSG00000133106	EPSTI1	94240	13	5.27303	0.201701	26.1427	1.1917e-150	1.78806e-148	622.654	10.0796
ENSG00000141574	SECTM1	6398	17	4.50067	0.172746	26.0536	1.22316e-149	1.82243e-147	597.158	20.1484
ENSG00000135697	BCO1	53630	16	2.28432	0.0882011	25.8991	6.82569e-148	1.00992e-145	979.511	195.46
ENSG00000182952	HMGN4	10473	6	-1.31878	0.0510345	-25.8409	3.07945e-147	4.52488e-145	1333.42	3340.78
ENSG00000184898	RBM43	375287	2	1.54045	0.0597717	25.7723	1.81471e-146	2.64823e-144	2547.56	868.788
ENSG00000131203	IDO1	3620	8	6.02986	0.234181	25.7487	3.32983e-146	4.82622e-144	698.262	3.0416
ENSG00000128564	VGF	7425	7	3.67044	0.143749	25.5336	8.34781e-144	1.20175e-141	1207.53	84.9192
ENSG00000164307	ERAP1	51752	5	1.60952	0.0630623	25.5227	1.10339e-143	1.57777e-141	5322.55	1728.65
ENSG00000185507	IRF7	3665	11	4.23879	0.166637	25.4373	9.75044e-143	1.38495e-140	8300.65	366.266
ENSG00000162654	GBP4	115361	1	5.77816	0.228983	25.234	1.69627e-140	2.39342e-138	637.967	4.36144
ENSG00000174837	ADGRE1	2015	19	2.44121	0.0969614	25.1771	7.14085e-140	1.00094e-137	1013.54	179.761
ENSG00000103966	EHD4	30844	15	1.54732	0.0615557	25.1369	1.96328e-139	2.73397e-137	3924.07	1331.44
ENSG00000130202	NECTIN2	5819	19	1.53154	0.0613936	24.9463	2.34145e-137	3.23941e-135	8292.93	2845.94
ENSG00000171246	NPTX1	4884	17	1.64243	0.065946	24.9057	6.45552e-137	8.87364e-135	7450.8	2362.51
ENSG00000111801	BTN3A3	10384	6	2.99923	0.120588	24.8716	1.50956e-136	2.06171e-134	751.138	87.8047
ENSG00000196684	HSH2D	84941	19	5.8704	0.236438	24.8285	4.41891e-136	5.99677e-134	602.718	3.35876
ENSG00000204261	PSMB8-AS1	100507463	6	4.33832	0.175583	24.7081	8.76215e-135	1.18156e-132	521.152	19.8328
ENSG00000011422	PLAUR	5329	19	1.94842	0.0792146	24.5967	1.36955e-133	1.8352e-131	4690.03	1194.27
ENSG00000148798	INA	9118	10	1.41917	0.0578981	24.5115	1.11283e-132	1.48051e-130	5105.95	1897.2
ENSG00000238045	MVP-DT		16	2.45311	0.100081	24.5113	1.11875e-132	1.48051e-130	920.52	162.246
ENSG00000162878	PKDCC	91461	2	1.74617	0.0713458	24.4748	2.74352e-132	3.60823e-130	4075.63	1199.71
ENSG00000170876	TMEM43	79188	3	0.955593	0.0390923	24.4445	5.75213e-132	7.5187e-130	7318.47	3765.56
ENSG00000206337	HCP5	10866	6	4.72459	0.193772	24.3822	2.64346e-131	3.43424e-129	660.161	17.8193
ENSG00000275993		102724428	21	1.35393	0.0559286	24.2082	1.82284e-129	2.35378e-127	3165.41	1231.54
ENSG00000272512			1	3.05951	0.126602	24.1664	5.01797e-129	6.44054e-127	649.885	72.2147
ENSG00000156966	B3GNT7	93010	2	2.45309	0.102056	24.0368	1.14607e-127	1.46216e-125	817.471	143.904
ENSG00000266714	MYO15B	80022	17	1.68444	0.0701004	24.029	1.38337e-127	1.75441e-125	3933.27	1209.71
ENSG00000163565	IFI16	3428	1	4.15561	0.173066	24.0117	2.09901e-127	2.64625e-125	5742.95	265.004
ENSG00000234127	TRIM26	7726	6	1.21391	0.0506231	23.9794	4.55678e-127	5.71099e-125	4780.38	2051.46
ENSG00000081087	OSTM1	28962	6	-1.55017	0.064658	-23.9749	5.07715e-127	6.32595e-125	750.039	2217.3
ENSG00000133321	PLAAT4	5920	11	4.85888	0.203652	23.8587	8.21885e-126	1.01809e-123	1669.83	39.5939
ENSG00000166750	SLFN5	162394	17	1.69496	0.0713496	23.7557	9.59036e-125	1.18111e-122	5326.02	1625.76
ENSG00000160710	ADAR	103	1	1.55991	0.0658648	23.6836	5.32663e-124	6.52236e-122	38361.3	12889
ENSG00000100911	PSME2	5721	14	1.53006	0.0646542	23.6653	8.20789e-124	9.99298e-122	12818.3	4398.66
ENSG00000225733	FGD5-AS1	100505641	3	-0.92687	0.0394824	-23.4755	7.25573e-122	8.78356e-120	4291.56	8173.55
ENSG00000018236	CNTN1	1272	12	-1.36722	0.0583336	-23.438	1.75271e-121	2.10978e-119	2511.23	6519.48
ENSG00000149131	SERPING1	710	11	4.8162	0.206185	23.3586	1.12703e-120	1.34902e-118	506.671	11.3965
ENSG00000128284	APOL3	80833	22	5.99393	0.25672	23.3481	1.4409e-120	1.71507e-118	485.808	0.337051
ENSG00000223960	CHROMR	101927027	2	1.389	0.0595767	23.3145	3.16222e-120	3.74301e-118	3966.15	1503.65
ENSG00000074416	MGLL	11343	3	1.04643	0.0450025	23.2527	1.33554e-119	1.5721e-117	5828.53	2813.49
ENSG00000105939	ZC3HAV1	56829	7	1.53125	0.0660525	23.1823	6.8618e-119	8.03283e-117	8793.21	3014.08
ENSG00000113532	ST8SIA4	7903	5	1.65382	0.0715503	23.1141	3.34319e-118	3.89235e-116	1187.68	372.636
ENSG00000126709	IFI6	2537	1	4.40777	0.191053	23.071	9.06487e-118	1.04965e-115	53341.2	1937.44
ENSG00000135148	TRAFD1	10906	12	1.43269	0.0621091	23.0673	9.86197e-118	1.13578e-115	3435.68	1262.52
ENSG00000151470	C4orf33	132321	4	2.18966	0.0949969	23.0498	1.47678e-117	1.69162e-115	1228.3	261.477
ENSG00000135069	PSAT1	29968	9	1.14195	0.0495602	23.0416	1.7864e-117	2.03536e-115	32225.4	14547.3
ENSG00000113369	ARRDC3	57561	5	1.29676	0.0567239	22.8609	1.13849e-115	1.29025e-113	6276.24	2539.61
ENSG00000120539	MASTL	84930	10	1.12559	0.0492623	22.849	1.49651e-115	1.68701e-113	4288.14	1957.36
ENSG00000178726	THBD	7056	20	1.33583	0.058698	22.7577	1.20279e-114	1.34877e-112	3260.52	1284.16
ENSG00000101367	MAPRE1	22919	20	0.969589	0.0426876	22.7136	3.28991e-114	3.66989e-112	9176.8	4674.09
ENSG00000135318	NT5E	4907	6	1.70157	0.0749747	22.6953	4.98534e-114	5.53217e-112	10863.3	3295.73
ENSG00000182393	IFNL1	282618	19	5.75788	0.254833	22.5947	4.88598e-113	5.39382e-111	464.756	1.33973
ENSG00000133393	CEP20	123811	16	-1.18547	0.0525239	-22.5701	8.51892e-113	9.35588e-111	1755.86	4011.78
ENSG00000068489	PRR11	55771	17	-1.40732	0.0626545	-22.4617	9.84094e-112	1.07524e-109	2401.13	6417.97
ENSG00000171603	CLSTN1	22883	1	0.989226	0.0442412	22.3598	9.68817e-111	1.05314e-108	5711.03	2869.64
ENSG00000165949	IFI27	3429	14	5.34759	0.239912	22.2898	4.64446e-110	4.99946e-108	28374.8	392.791
ENSG00000174808	BTC	685	4	1.91649	0.0859806	22.2897	4.64607e-110	4.99946e-108	999.385	259.759
ENSG00000117266	CDK18	5129	1	2.63137	0.118823	22.1453	1.15867e-108	1.24054e-106	591.768	90.3773
ENSG00000166780	BMERB1	89927	16	1.39128	0.0628295	22.1438	1.19787e-108	1.27609e-106	2591.91	980.192
ENSG00000092820	EZR	7430	6	1.14222	0.0518117	22.0456	1.05217e-107	1.1153e-105	21826.3	9846.55
ENSG00000187608	ISG15	9636	1	5.20771	0.237564	21.9213	1.62691e-106	1.71599e-104	48387.4	761.066
ENSG00000105176	URI1	8725	19	-1.10582	0.0504635	-21.9132	1.94231e-106	2.03857e-104	3256.44	7036.22
ENSG00000099968	BCL2L13	23786	22	1.24452	0.0570459	21.8162	1.62921e-105	1.70156e-103	6508.38	2730.79
ENSG00000050344	NFE2L3	9603	7	1.50784	0.0691333	21.8105	1.84261e-105	1.91506e-103	2843.35	989.928
ENSG00000196247	ZNF107	51427	7	1.58437	0.0728239	21.7562	6.02866e-105	6.23527e-103	2210.84	728.516
ENSG00000188282	RUFY4	285180	2	5.74157	0.264109	21.7394	8.70813e-105	8.96307e-103	389.717	0.665626
ENSG00000137752	CASP1	834	11	4.69254	0.215861	21.7388	8.82264e-105	9.03726e-103	380.906	8.72027
ENSG00000125966	MMP24	10893	20	1.36914	0.0630697	21.7083	1.71146e-104	1.74471e-102	4666.08	1792.56
ENSG00000104518	GSDMD	79792	8	1.28522	0.0592105	21.706	1.80075e-104	1.82699e-102	4105.22	1673.55
ENSG00000164308	ERAP2	64167	5	2.13787	0.0987959	21.6392	7.68029e-104	7.75527e-102	682.172	150.309
ENSG00000108669	CYTH1	9267	17	0.93811	0.0434305	21.6003	1.78607e-103	1.79501e-101	6409.27	3336.81
ENSG00000125398	SOX9	6662	17	1.45472	0.0675585	21.5328	7.67657e-103	7.67873e-101	1794.35	648.59
ENSG00000155265	GOLGA7B	401647	10	1.82857	0.0850526	21.4993	1.57935e-102	1.57242e-100	1016.85	280.854
ENSG00000118515	SGK1	6446	6	1.17509	0.0547828	21.4501	4.56035e-102	4.5192e-100	2157.88	950.831
ENSG00000144583	MARCHF4	57574	2	1.23467	0.0576167	21.429	7.16768e-102	7.07012e-100	4870.54	2057.57
ENSG00000136147	PHF11	51131	13	1.63442	0.0763403	21.4096	1.08637e-101	1.06665e-99	1231.96	391.798
ENSG00000075426	FOSL2	2355	2	0.941659	0.0440597	21.3724	2.41532e-101	2.36058e-99	12910.5	6704.89
ENSG00000172765	TMCC1	23023	3	1.28491	0.060319	21.3019	1.09008e-100	1.06052e-98	2491.13	1016.11
ENSG00000102921	N4BP1	9683	16	1.27812	0.0601342	21.2544	2.99931e-100	2.9047e-98	3418.8	1400.67
ENSG00000123358	NR4A1	3164	12	2.27764	0.107279	21.231	4.94025e-100	4.76276e-98	1881.89	373.648
ENSG00000131941	RHPN2	85415	19	1.03718	0.0489913	21.1708	1.77544e-99	1.70394e-97	6272.09	3046.12
ENSG00000072858	SIDT1	54847	3	2.35216	0.111309	21.1318	4.06055e-99	3.87955e-97	671.196	126.091
ENSG00000120549	KIAA1217	56243	10	1.50576	0.0712601	21.1305	4.16757e-99	3.96403e-97	2047.34	713.366
ENSG00000170027	YWHAG	7532	7	0.783944	0.0372216	21.0615	1.79333e-98	1.69816e-96	42083.7	24404.3
ENSG00000055332	EIF2AK2	5610	2	1.98763	0.0945475	21.0226	4.07788e-98	3.8444e-96	30291.7	7447.95
ENSG00000131171	SH3BGRL	6451	X	1.04181	0.0498379	20.904	4.92598e-97	4.62347e-95	3593.67	1739.18
ENSG00000137842	TMEM62	80021	15	1.56529	0.0749744	20.8776	8.55762e-97	7.99687e-95	1801.34	601.241
ENSG00000170584	NUDCD2	134492	5	-1.31579	0.0630794	-20.8593	1.25411e-96	1.16681e-94	793.085	1988.7
ENSG00000136153	LMO7	4008	13	1.32305	0.063441	20.8548	1.37839e-96	1.27687e-94	5218.65	2070.39
ENSG00000078018	MAP2	4133	2	2.12785	0.102437	20.7722	7.72028e-96	7.12071e-94	753.399	167.528
ENSG00000143384				0.936466	0.0453014	20.6719	6.20057e-95	5.69436e-93	22120.6	11527.4
ENSG00000163898	LIPH	200879	3	1.08002	0.0523915	20.6144	2.03724e-94	1.8629e-92	2635.92	1241.51
ENSG00000168497	CAVIN2	8436	2	1.06085	0.0515958	20.5608	6.1633e-94	5.61177e-92	3563.95	1701.47
ENSG00000092010	PSME1	5720	14	1.38071	0.067197	20.5472	8.15804e-94	7.39639e-92	11193.4	4261.05
ENSG00000197646	PDCD1LG2	80380	9	3.42993	0.167296	20.5022	2.05695e-93	1.85701e-91	343.149	26.8401
ENSG00000102524	TNFSF13B	10673	13	5.14542	0.251274	20.4773	3.43112e-93	3.08454e-91	284.642	1.68786
ENSG00000076356	PLXNA2	5362	1	2.40332	0.117524	20.4496	6.05825e-93	5.42341e-91	1206.13	217.692
ENSG00000109079	TNFAIP1	7126	17	1.0962	0.0536971	20.4144	1.24465e-92	1.10956e-90	6729.76	3134.2
ENSG00000142677	IL22RA1	58985	1	2.0827	0.102544	20.3103	1.04277e-91	9.25721e-90	725.939	165.559
ENSG00000120899	PTK2B	2185	8	1.33555	0.0657736	20.3053	1.15458e-91	1.02072e-89	2039.7	801.496
ENSG00000189143	CLDN4	1364	7	3.13329	0.154417	20.2911	1.54025e-91	1.35606e-89	467.027	46.6817
ENSG00000004799	PDK4	5166	7	1.79053	0.0883553	20.2651	2.61687e-91	2.29445e-89	2323.67	658.622
ENSG00000134986	NREP	9315	5	1.63463	0.0806925	20.2576	3.04596e-91	2.65972e-89	956.219	303.257
ENSG00000183688	RFLNB	359845	17	-1.45721	0.0719423	-20.2553	3.19147e-91	2.77541e-89	614.671	1704.61
ENSG00000135828	RNASEL	6041	1	1.84465	0.0913134	20.2013	9.53446e-91	8.25777e-89	834.828	227.452
ENSG00000168268	NT5DC2	64943	3	-1.51974	0.0753182	-20.1776	1.54132e-90	1.32953e-88	597.686	1736
ENSG00000196954	CASP4	837	11	2.16376	0.107531	20.1223	4.70984e-90	4.04628e-88	934.284	201.283
ENSG00000170542	SERPINB9	5272	6	1.32192	0.0657355	20.1097	6.07026e-90	5.1941e-88	3048.89	1209.94
ENSG00000168310	IRF2	3660	4	1.33927	0.0670736	19.9672	1.06245e-88	9.05461e-87	1618.76	633.769
ENSG00000139725	RHOF	54509	12	1.09741	0.0549875	19.9574	1.29298e-88	1.09754e-86	9666.45	4496.73
ENSG00000163110	PDLIM5	10611	4	0.92611	0.0465141	19.9103	3.3108e-88	2.7992e-86	19790.4	10386.2
ENSG00000125844	RRBP1	6238	20	1.33914	0.0675624	19.8208	1.9677e-87	1.65707e-85	24539.2	9616.96
ENSG00000092871	RFFL	117584	17	1.00274	0.050634	19.8037	2.76824e-87	2.32206e-85	4803.74	2389.17
ENSG00000125148	MT2A	4502	16	1.13082	0.0572282	19.7599	6.595e-87	5.51032e-85	22786.2	10351.9
ENSG00000253719	ATXN7L3B	552889	12	0.935909	0.0473815	19.7527	7.61088e-87	6.33427e-85	8528.67	4444.85
ENSG00000183723	CMTM4	146223	16	-1.0635	0.053885	-19.7365	1.04692e-86	8.67926e-85	1669.63	3504.41
ENSG00000128578	STRIP2	57464	7	1.4697	0.0745498	19.7143	1.62621e-86	1.34295e-84	1798.69	642.221
ENSG00000196083	IL1RAP	3556	3	1.54469	0.0784228	19.6969	2.29209e-86	1.88553e-84	1076.05	363.868
ENSG00000137710	RDX	5962	11	1.13016	0.0574725	19.6643	4.35951e-86	3.57245e-84	14267.8	6484.67
ENSG00000183709	IFNL2	282616	19	5.29826	0.269858	19.6335	7.99788e-86	6.52884e-84	281.227	0.342589
ENSG00000101846	STS	412	X	1.67044	0.0851033	19.6284	8.84649e-86	7.19402e-84	942.403	290.837
ENSG00000141580	WDR45B	56270	17	-0.956826	0.0487728	-19.618	1.08528e-85	8.79198e-84	2720.77	5298.91
ENSG00000135919	SERPINE2	5270	2	-0.949956	0.048483	-19.5936	1.75347e-85	1.41513e-83	3643.28	7059.39
ENSG00000122068	FYTTD1	84248	3	1.09345	0.0559953	19.5275	6.40595e-85	5.15038e-83	3874.69	1807.14
ENSG00000103723	AP3B2	8120	15	3.61312	0.185261	19.5028	1.03912e-84	8.3231e-83	334.815	22.4953
ENSG00000206190	ATP10A	57194	15	1.4163	0.0726426	19.4969	1.1671e-84	9.31319e-83	1810.9	671.075
ENSG00000164220	F2RL2	2151	5	-1.4285	0.0734574	-19.4466	3.1151e-84	2.47651e-82	657.633	1791.21
ENSG00000160716	CHRNB2	1141	1	2.76567	0.142593	19.3956	8.40489e-84	6.65705e-82	583.942	79.2686
ENSG00000185339	TCN2	6948	22	2.31461	0.119545	19.3618	1.62078e-83	1.27898e-81	1182.61	226.021
ENSG00000134107	BHLHE40	8553	3	0.90623	0.0469797	19.2898	6.53958e-83	5.14141e-81	10835.4	5765.19
ENSG00000163131	CTSS	1520	1	2.08758	0.108336	19.2696	9.67425e-83	7.57792e-81	3321.65	753.775
ENSG00000102003	SYP	6855	X	1.88833	0.0981821	19.233	1.96098e-82	1.53043e-80	1039.47	273.664
ENSG00000100918	REC8	9985	14	1.82457	0.0950962	19.1865	4.79538e-82	3.72885e-80	830.392	228.813
ENSG00000179627	ZBTB42	100128927	14	1.76372	0.0920408	19.1624	7.63422e-82	5.91471e-80	795.742	229.201
ENSG00000111266	DUSP16	80824	12	1.13559	0.0592742	19.1583	8.25067e-82	6.36916e-80	3691	1671.24
ENSG00000197110	IFNL3	282617	19	5.11118	0.267362	19.1171	1.82106e-81	1.4007e-79	244.537	0.665626
ENSG00000156453	PCDH1	5097	5	3.04364	0.159273	19.1096	2.10074e-81	1.61002e-79	471.622	50.6817
ENSG00000108468	CBX1	10951	17	1.29259	0.0678414	19.0531	6.19147e-81	4.72815e-79	8634.03	3495.58
ENSG00000030582	GRN	2896	17	0.905006	0.0475106	19.0485	6.7616e-81	5.14509e-79	14640.4	7796.22
ENSG00000282851	BISPR	105221694	19	4.99757	0.263641	18.9559	3.9439e-80	2.99035e-78	230.245	1.35634
ENSG00000166801	FAM111A	63901	11	1.01185	0.0534855	18.9181	8.08601e-80	6.10924e-78	3783.58	1868.35
ENSG00000213626	LBH	81606	2	1.02108	0.0540131	18.9043	1.05224e-79	7.92192e-78	6254.6	3069.32
ENSG00000156804	FBXO32	114907	8	1.70976	0.0907164	18.8473	3.09307e-79	2.32046e-77	858.049	257.089
ENSG00000275620		100192386	20	2.24123	0.118927	18.8454	3.20749e-79	2.39785e-77	553.922	111.465
ENSG00000041880	PARP3	10039	3	1.38852	0.0737408	18.8298	4.30785e-79	3.2092e-77	1299.45	491.332
ENSG00000111859	NEDD9	4739	6	0.899305	0.0480195	18.7279	2.93187e-78	2.17653e-76	4862.17	2599.21
ENSG00000133401	PDZD2	23037	5	4.91942	0.263127	18.6959	5.34136e-78	3.95149e-76	278.04	3.03572
ENSG00000234362	LINC01914		2	2.35623	0.126357	18.6474	1.32618e-77	9.77699e-76	480.331	88.6653
ENSG00000268621	IGFL2-AS1	645553	19	1.99278	0.107184	18.5922	3.71599e-77	2.7301e-75	1055.94	256.73
ENSG00000104951	IL4I1	259307	19	3.69026	0.198487	18.5919	3.73404e-77	2.73393e-75	260.964	14.7441
ENSG00000102554	KLF5	688	13	1.0639	0.0572605	18.5801	4.66026e-77	3.40039e-75	4661.95	2219.78
ENSG00000144824	PHLDB2	90102	3	1.00872	0.0543011	18.5765	4.98019e-77	3.62143e-75	6801.93	3366.53
ENSG00000010030	ETV7	51513	6	4.57654	0.246718	18.5497	8.19746e-77	5.94065e-75	232.161	4.03546
ENSG00000175793	SFN	2810	1	0.87224	0.0470802	18.5267	1.25841e-76	9.08868e-75	6596.67	3593.96
ENSG00000135373	EHF	26298	11	2.16966	0.117133	18.523	1.34753e-76	9.69947e-75	549.896	116.285
ENSG00000150457	LATS2	26524	13	1.14966	0.0621031	18.5121	1.64832e-76	1.18246e-74	1729.8	775.319
ENSG00000050405	LIMA1	51474	12	1.23037	0.0666553	18.4587	4.44219e-76	3.17601e-74	1865.35	789.099
ENSG00000133328	PLAAT2	54979	11	4.33565	0.235264	18.4289	7.70622e-76	5.49126e-74	280.735	7.35546
ENSG00000142627	EPHA2	1969	1	0.831413	0.0451434	18.4171	9.57132e-76	6.79755e-74	10662	5978.58
ENSG00000164211	STARD4	134429	5	1.39741	0.0760116	18.3842	1.75741e-75	1.24396e-73	2570.15	964.441
ENSG00000186806	VSIG10L	147645	19	1.43225	0.0779896	18.3646	2.52446e-75	1.781e-73	1400.63	512.928
ENSG00000102218	RP2	6102	X	1.32097	0.0719355	18.3632	2.58896e-75	1.82047e-73	2470.51	979.258
ENSG00000116962	NID1	4811	1	1.60576	0.0875289	18.3455	3.58879e-75	2.51522e-73	1903.05	614.704
ENSG00000103089	FA2H	79152	16	1.39269	0.0760079	18.3229	5.42905e-75	3.7925e-73	3670	1382.31
ENSG00000186470	BTN3A2	11118	6	1.59106	0.0869307	18.3027	7.87812e-75	5.48533e-73	1186.18	386.63
ENSG00000165105	RASEF	158158	9	1.11201	0.0608037	18.2885	1.02108e-74	7.08633e-73	1698.07	781.457
ENSG00000187134	AKR1C1	1645	10	-0.804536	0.0440403	-18.2682	1.48275e-74	1.0257e-72	8030.72	14055
ENSG00000213928	IRF9	10379	14	1.85917	0.101888	18.2473	2.17571e-74	1.50018e-72	863.173	231.22
ENSG00000124429	POF1B	79983	X	1.00056	0.0549278	18.2159	3.85978e-74	2.65279e-72	2419.13	1204.17
ENSG00000186591	UBE2H	7328	7	0.832518	0.0457938	18.1797	7.4726e-74	5.11933e-72	8915.66	4994.56
ENSG00000162704	ARPC5	10092	1	-1.01602	0.0560103	-18.1399	1.54218e-73	1.05313e-71	4518.45	9177.53
ENSG00000138760	SCARB2	950	4	0.927642	0.0512129	18.1134	2.49619e-73	1.69917e-71	10731.7	5623.29
ENSG00000076067	RBMS2	5939	12	1.17583	0.0650246	18.0828	4.3532e-73	2.9538e-71	8873.86	3900.55
ENSG00000100526	CDKN3	1033	14	-1.30329	0.0721086	-18.074	5.10549e-73	3.45326e-71	684.124	1705.58
ENSG00000157557	ETS2	2114	21	1.08362	0.0601241	18.0231	1.28245e-72	8.64681e-71	3713.43	1742.46
ENSG00000166825	ANPEP	290	15	1.77423	0.0984604	18.0197	1.36449e-72	9.17092e-71	2755.18	786.122
ENSG00000102931	ARL2BP	23568	16	-0.991058	0.0553808	-17.8953	1.28196e-71	8.5891e-70	1968.76	3930.61
ENSG00000140451	PIF1	80119	15	-1.40691	0.0790922	-17.7883	8.71044e-71	5.8177e-69	593.808	1593.65
ENSG00000135048	CEMIP2	23670	9	1.00781	0.0567885	17.7467	1.82622e-70	1.21592e-68	19084.6	9448.25
ENSG00000124256	ZBP1	81030	20	4.91173	0.276802	17.7446	1.89733e-70	1.25933e-68	203.302	0.337051
ENSG00000196517	SLC6A9	6536	1	1.07392	0.0606174	17.7164	3.13237e-70	2.07261e-68	2953.16	1395.72
ENSG00000117395	EBNA1BP2	10969	1	-0.794669	0.0450177	-17.6524	9.75459e-70	6.43441e-68	3894.88	6769.42
ENSG00000170421	KRT8	3856	12	0.84959	0.0481659	17.6388	1.24062e-69	8.15822e-68	129773	71820.5
ENSG00000168672	LRATD2	157638	8	1.11259	0.0630873	17.6357	1.31003e-69	8.58814e-68	2142.15	984.97
ENSG00000084731	KIF3C	3797	2	0.974711	0.0552986	17.6263	1.54699e-69	1.01105e-67	4734.3	2399.14
ENSG00000228716	DHFR	1719	5	-0.93953	0.0533819	-17.6002	2.45618e-69	1.60035e-67	1949.56	3751.42
ENSG00000125730	C3	718	19	1.63444	0.092925	17.5888	2.99949e-69	1.94839e-67	3476.88	1097.75
ENSG00000133466	C1QTNF6	114904	22	1.21703	0.069312	17.5588	5.09668e-69	3.30061e-67	1754.86	748.966
ENSG00000137198	GMPR	2766	6	3.89067	0.221665	17.552	5.73887e-69	3.70522e-67	224.649	9.78975
ENSG00000152102	FAM168B	130074	2	-0.848762	0.0483972	-17.5374	7.42272e-69	4.7779e-67	5136.15	9275.05
ENSG00000013374	NUB1	51667	7	0.884218	0.0504275	17.5344	7.82189e-69	5.01968e-67	6095.72	3291.75
ENSG00000021355	SERPINB1	1992	6	0.843288	0.0481739	17.5051	1.31093e-68	8.38761e-67	4835.92	2688.5
ENSG00000134470	IL15RA	3601	10	2.79468	0.159776	17.4912	1.67196e-68	1.06655e-66	333.5	42.7359
ENSG00000104783	KCNN4	3783	19	1.13552	0.0649225	17.4904	1.69457e-68	1.07775e-66	1796.89	812.518
ENSG00000006210	CX3CL1	6376	16	4.17731	0.239163	17.4664	2.58487e-68	1.63909e-66	233.364	7.04089
ENSG00000162520	SYNC	81493	1	1.66769	0.0957393	17.4191	5.91125e-68	3.73724e-66	894.294	275.7
ENSG00000080573	COL5A3	50509	19	3.87269	0.222532	17.4028	7.85266e-68	4.94996e-66	241.611	11.0425
ENSG00000086065	CHMP5	51510	9	0.926475	0.0532617	17.3948	9.03769e-68	5.68015e-66	9449.02	4953.36
ENSG00000104112	SCG3	29106	15	4.26282	0.245221	17.3836	1.09892e-67	6.88633e-66	229.965	6.38115
ENSG00000135127	BICDL1	92558	12	1.83218	0.105491	17.3681	1.43921e-67	8.99231e-66	681.575	186.054
ENSG00000004139	SARM1	23098	17	1.50212	0.0865083	17.3639	1.5485e-67	9.64686e-66	1663.84	578.694
ENSG00000188706	ZDHHC9	51114	X	0.817791	0.0471373	17.3491	2.00292e-67	1.24414e-65	3281.7	1856.97
ENSG00000085449	WDFY1	57590	2	0.903585	0.052206	17.3081	4.08973e-67	2.53302e-65	4149.83	2210.82
ENSG00000164251	F2RL1	2150	5	0.745318	0.043167	17.2659	8.49342e-67	5.24524e-65	13194.2	7856.9
ENSG00000198074	AKR1B10	57016	7	-0.777626	0.0451177	-17.2355	1.43793e-66	8.8545e-65	73102	125590
ENSG00000119986	AVPI1	60370	10	1.18456	0.0687868	17.2207	1.85731e-66	1.1404e-64	5070.68	2214.23
ENSG00000125637	PSD4	23550	2	1.41839	0.0824425	17.2046	2.45372e-66	1.50227e-64	1004.64	370.99
ENSG00000176928	GCNT4	51301	5	2.7209	0.158245	17.1942	2.93533e-66	1.79198e-64	306.361	41.6967
ENSG00000136514	RTP4	64108	3	4.81558	0.280163	17.1885	3.23741e-66	1.97075e-64	169.855	0
ENSG00000082269	FAM135A	57579	6	1.16131	0.0676557	17.1651	4.85027e-66	2.94415e-64	2190.74	971.952
ENSG00000136848	DAB2IP	153090	9	1.14824	0.0669282	17.1563	5.64364e-66	3.41601e-64	3034.89	1359.85
ENSG00000166923	GREM1	26585	15	-1.46606	0.0855539	-17.1361	7.98917e-66	4.82202e-64	704.715	1975.13
ENSG00000277511			17	2.32865	0.136145	17.1042	1.3812e-65	8.31295e-64	357.851	66.627
ENSG00000136874	STX17	55014	9	1.09287	0.0639485	17.0899	1.76425e-65	1.05885e-63	4440.38	2068.59
ENSG00000145016	RUBCN	9711	3	1.22219	0.0715518	17.0812	2.04946e-65	1.22657e-63	1606.87	682.733
ENSG00000196139	AKR1C3	8644	10	-0.916219	0.0536678	-17.0721	2.39606e-65	1.42999e-63	23736.8	44960.3
ENSG00000168679	SLC16A4	9122	1	1.06719	0.06265	17.0342	4.57981e-65	2.72563e-63	7737.93	3671.81
ENSG00000101197	BIRC7	79444	20	1.95695	0.114891	17.033	4.6706e-65	2.77192e-63	582.854	144.378
ENSG00000197536	IRF1-AS1		5	2.75186	0.162388	16.9462	2.05374e-64	1.21547e-62	321.628	42.5589
ENSG00000130638	ATXN10	25814	22	-0.92045	0.0543459	-16.9369	2.40521e-64	1.41954e-62	1981.62	3767.8
ENSG00000123992	DNPEP	23549	2	0.900056	0.0531594	16.9313	2.64544e-64	1.55701e-62	3830.13	2044.42
ENSG00000111665	CDCA3	83461	12	-0.909483	0.0537573	-16.9183	3.29684e-64	1.93505e-62	1569.95	2958.66
ENSG00000179044	EXOC3L1	283849	16	4.40999	0.260729	16.9141	3.54207e-64	2.07328e-62	178.839	3.02465
ENSG00000155096	AZIN1	51582	8	-0.940314	0.0556097	-16.9092	3.85038e-64	2.24757e-62	4701.04	9057.36
ENSG00000072786	STK10	6793	5	1.30336	0.0770867	16.9077	3.95047e-64	2.29969e-62	2009.02	805.39
ENSG00000137491	SLCO2B1	11309	11	-2.06466	0.122282	-16.8845	5.85588e-64	3.3996e-62	115.059	504.051
ENSG00000008441	NFIX	4784	19	1.64655	0.097568	16.8759	6.76365e-64	3.91593e-62	1004.97	314.019
ENSG00000176532	PRR15	222171	7	2.57851	0.152837	16.871	7.35936e-64	4.24928e-62	443.304	67.6339
ENSG00000120875	DUSP4	1846	8	0.814557	0.0483209	16.8572	9.28541e-64	5.34689e-62	17612.7	9988.51
ENSG00000187514	PTMA	5757	2	-0.903139	0.0538091	-16.7841	3.18904e-63	1.83142e-61	36035	67634.1
ENSG00000117632	STMN1	3925	1	-0.900671	0.053717	-16.767	4.25773e-63	2.43858e-61	4106.86	7695.33
ENSG00000158125	XDH	7498	2	1.61245	0.0962997	16.7441	6.25806e-63	3.57465e-61	712.431	227.962
ENSG00000204262	COL5A2	1290	2	0.764076	0.0456334	16.7438	6.28497e-63	3.58042e-61	25694.4	15096.4
ENSG00000060982	BCAT1	586	12	-1.15456	0.069117	-16.7044	1.21822e-62	6.92144e-61	2086.84	4676.98
ENSG00000163512	AZI2	64343	3	0.865654	0.0518595	16.6923	1.49152e-62	8.4517e-61	3857.63	2110.17
ENSG00000155287	SLC25A28	81894	10	1.27779	0.0766018	16.681	1.8032e-62	1.01907e-60	1936.94	790.067
ENSG00000164934	DCAF13	25879	8	-0.911272	0.0547414	-16.6468	3.19006e-62	1.79808e-60	2775.54	5239.13
ENSG00000185722	ANKFY1	51479	17	1.1607	0.0698014	16.6287	4.32186e-62	2.42959e-60	11388.5	5053.94
ENSG00000092929	UNC13D	201294	17	1.76924	0.106503	16.612	5.70375e-62	3.198e-60	996.741	284.094
ENSG00000101198	NKAIN4	128414	20	2.01694	0.121509	16.5992	7.06706e-62	3.95199e-60	424.409	100.082
ENSG00000131507	NDFIP1	80762	5	-0.82844	0.0500342	-16.5575	1.41434e-61	7.88844e-60	2752.26	4903.47
ENSG00000125848	FLRT3	23767	20	1.60932	0.0974816	16.5089	3.16488e-61	1.7606e-59	1041.51	333.787
ENSG00000115155	OTOF	9381	2	3.77368	0.228867	16.4885	4.43558e-61	2.46105e-59	205.924	9.8041
ENSG00000101871	MID1	4281	X	0.883726	0.0536161	16.4825	4.90276e-61	2.7132e-59	9448.71	5102.58
ENSG00000172201	ID4	3400	6	1.72411	0.104726	16.463	6.76189e-61	3.73236e-59	1003.5	295.724
ENSG00000198938	MT-CO3	4514	MT	-1.25591	0.0764125	-16.4359	1.05795e-60	5.82446e-59	141994	342609
ENSG00000152133	GPATCH11	253635	2	-1.25917	0.0766623	-16.4249	1.26922e-60	6.96959e-59	477.997	1155.14
ENSG00000186687	LYRM7	90624	5	-1.36931	0.0834689	-16.405	1.76069e-60	9.64352e-59	684.052	1789.3
ENSG00000143494	VASH2	79805	1	1.52532	0.0930301	16.396	2.04334e-60	1.11629e-58	772.163	262.972
ENSG00000148841	ITPRIP	85450	10	0.94875	0.057889	16.3891	2.28672e-60	1.24605e-58	3913.27	2018.95
ENSG00000089685	BIRC5	332	17	-0.712413	0.043477	-16.386	2.40873e-60	1.30919e-58	4622.52	7587.11
ENSG00000169297	NR0B1	190	X	-1.06903	0.065389	-16.3488	4.43777e-60	2.40588e-58	1358.82	2867.97
ENSG00000271503	CCL5	6352	17	4.92547	0.302321	16.2922	1.12073e-59	6.06045e-58	7316.05	69.6902
ENSG00000197498	RPF2	84154	6	-0.985518	0.0605063	-16.2879	1.20353e-59	6.49174e-58	1434.32	2853.88
ENSG00000133943	DGLUCY	80017	14	1.13407	0.0696831	16.2746	1.49406e-59	8.0385e-58	2406.31	1087.35
ENSG00000165672	PRDX3	10935	10	-0.984364	0.0608283	-16.1827	6.68233e-59	3.58624e-57	7184.64	14287.7
ENSG00000038210	PI4K2B	55300	4	1.06163	0.0656317	16.1755	7.50478e-59	4.01751e-57	2044.13	972.7
ENSG00000189431	RASSF10	644943	11	2.01274	0.12447	16.1704	8.15176e-59	4.35292e-57	952.854	225.349
ENSG00000152749	GPR180	160897	13	1.07484	0.0664941	16.1644	8.98993e-59	4.78849e-57	1958.03	923.577
ENSG00000003400	CASP10	843	2	1.16067	0.071977	16.1255	1.68886e-58	8.97328e-57	1126.28	499.572
ENSG00000094975	SUCO	51430	1	1.03215	0.0640576	16.1128	2.07356e-58	1.09899e-56	3531.67	1717.09
ENSG00000101444	AHCY	191	20	-0.729999	0.04539	-16.0828	3.3682e-58	1.78072e-56	9555.35	15879.4
ENSG00000151012	SLC7A11	23657	4	-1.54131	0.0959262	-16.0677	4.29802e-58	2.26667e-56	11348	33696.3
ENSG00000189266	PNRC2	55629	1	0.943102	0.0589135	16.0083	1.11899e-57	5.8867e-56	2727.71	1412.18
ENSG00000142961	MOB3C	148932	1	1.47452	0.0922293	15.9876	1.56028e-57	8.188e-56	811.062	286.275
ENSG00000145623	OSMR	9180	5	0.947958	0.059305	15.9845	1.64003e-57	8.58539e-56	12177.6	6283.77
ENSG00000196262	PPIA	5478	7	-0.79178	0.049611	-15.9598	2.43632e-57	1.27226e-55	26506.4	46010.5
ENSG00000185127	C6orf120	387263	6	-1.17907	0.0739037	-15.9541	2.66657e-57	1.38909e-55	583.55	1333.93
ENSG00000116977	LGALS8	3964	1	0.84603	0.0530485	15.9482	2.93063e-57	1.52293e-55	4334.76	2402.97
ENSG00000114978	MOB1A	55233	2	-0.807681	0.0506733	-15.939	3.39772e-57	1.76136e-55	7084.23	12435
ENSG00000184371	CSF1	1435	1	0.826307	0.0518927	15.9234	4.36172e-57	2.2556e-55	4840.96	2721.24
ENSG00000169871	TRIM56	81844	7	0.999882	0.0628808	15.9012	6.21406e-57	3.20573e-55	8458.89	4206.51
ENSG00000129451	KLK10	5655	19	4.03552	0.254045	15.8851	8.03885e-57	4.13709e-55	210.082	6.70351
ENSG00000124226	RNF114	55905	20	0.724916	0.045683	15.8684	1.04881e-56	5.38454e-55	5214.39	3147.58
ENSG00000150403	TMCO3	55002	13	-0.927922	0.0585948	-15.8363	1.74943e-56	8.95996e-55	1428.61	2728.57
ENSG00000174938	SEZ6L2	26470	16	1.06873	0.0676798	15.791	3.58637e-56	1.83241e-54	1782.31	844.391
ENSG00000184584	STING1	340061	5	2.9702	0.188104	15.7902	3.63148e-56	1.85101e-54	209.548	21.802
ENSG00000013364	MVP	9961	16	0.895539	0.0567227	15.788	3.76213e-56	1.91303e-54	9968.35	5336.48
ENSG00000168453	HR	55806	8	1.60317	0.101567	15.7844	3.98145e-56	2.01973e-54	2451.86	788.497
ENSG00000261780	LINC02582	100505817	18	0.94882	0.0603222	15.7292	9.54205e-56	4.82905e-54	2174.05	1120.68
ENSG00000186834	HEXIM1	10614	17	0.812139	0.0516422	15.7263	9.9951e-56	5.04634e-54	13759.5	7812.83
ENSG00000110497	AMBRA1	55626	11	0.911863	0.0580552	15.7068	1.35796e-55	6.83988e-54	2404.83	1272.3
ENSG00000143815	LBR	3930	1	-0.861606	0.0548804	-15.6997	1.51953e-55	7.63564e-54	4134.54	7539.57
ENSG00000151632	AKR1C2	1646	10	-0.717811	0.0457778	-15.6803	2.06207e-55	1.03375e-53	53136.8	87572.2
ENSG00000116741	RGS2	5997	1	1.37649	0.087805	15.6767	2.18356e-55	1.09209e-53	1580.02	599.2
ENSG00000106560	GIMAP2	26157	7	3.98739	0.254715	15.6543	3.10447e-55	1.54904e-53	164.622	5.04402
ENSG00000102893	PHKB	5257	16	-0.80875	0.0517113	-15.6397	3.90566e-55	1.94425e-53	2241.41	3937.19
ENSG00000144655	CSRNP1	64651	3	1.02797	0.0658026	15.6221	5.15118e-55	2.5583e-53	1411.12	687.628
ENSG00000150756	ATPSCKMT	134145	5	-1.47044	0.0942284	-15.6051	6.72219e-55	3.33077e-53	258.687	728.656
ENSG00000153815	CMIP	80790	16	0.783388	0.0502219	15.5986	7.44605e-55	3.68087e-53	10394.2	6023.24
ENSG00000153094	BCL2L11	10018	2	1.153	0.0739376	15.5943	7.95985e-55	3.92575e-53	1379.89	615.239
ENSG00000145246	ATP10D	57205	4	1.21808	0.078188	15.5789	1.01275e-54	4.98329e-53	844.225	358.907
ENSG00000110931	CAMKK2	10645	12	0.71548	0.0459269	15.5787	1.01615e-54	4.98851e-53	3862.42	2347.79
ENSG00000182197	EXT1	2131	8	0.926255	0.0595969	15.542	1.80317e-54	8.83182e-53	6319.86	3310.28
ENSG00000173281	PPP1R3B	79660	8	1.12282	0.0722776	15.5349	2.01512e-54	9.84726e-53	1922.92	876.043
ENSG00000128422	KRT17	3872	17	4.3528	0.28028	15.5302	2.1675e-54	1.05677e-52	180.703	2.70161
ENSG00000158470	B4GALT5	9334	20	0.700685	0.0451588	15.516	2.70291e-54	1.3148e-52	11392.2	6996.22
ENSG00000167034	NKX3-1	4824	8	1.22799	0.0791882	15.5073	3.0978e-54	1.50346e-52	1035.75	437.157
ENSG00000166920	C15orf48	84419	15	2.41583	0.155846	15.5014	3.39174e-54	1.64237e-52	1694.66	289.501
ENSG00000187498	COL4A1	1282	13	1.01791	0.0657098	15.4909	3.995e-54	1.9301e-52	9110	4471.4
ENSG00000183726	TMEM50A	23585	1	0.830336	0.0536882	15.4659	5.89529e-54	2.84174e-52	6547.95	3670.39
ENSG00000117475	BLZF1	8548	1	1.06647	0.0689631	15.4643	6.03934e-54	2.90461e-52	2923.64	1385.97
ENSG00000132639	SNAP25	6616	20	0.888601	0.0575798	15.4325	9.89421e-54	4.74788e-52	3168.87	1705.38
ENSG00000139354	GAS2L3	283431	12	-1.20647	0.0786211	-15.3454	3.80306e-53	1.82085e-51	515.052	1201.35
ENSG00000028137	TNFRSF1B	7133	1	3.34715	0.21873	15.3026	7.34277e-53	3.50774e-51	168.501	11.433
ENSG00000102081	FMR1	2332	X	0.968784	0.0633226	15.2992	7.74174e-53	3.69006e-51	6336.95	3219.93
ENSG00000001617	SEMA3F	6405	3	1.53751	0.100651	15.2756	1.11194e-52	5.28817e-51	620.836	209.315
ENSG00000137693	YAP1	10413	11	0.841031	0.0551326	15.2547	1.53176e-52	7.26854e-51	8518.34	4739.08
ENSG00000029993	HMGB3	3149	X	-0.676954	0.0444048	-15.2451	1.77548e-52	8.40633e-51	5688.9	9110.89
ENSG00000135363	LMO2	4005	11	3.14061	0.206338	15.2207	2.57815e-52	1.21796e-50	211.474	18.8249
ENSG00000173918	C1QTNF1	114897	17	1.23888	0.0814884	15.2031	3.37215e-52	1.58954e-50	1732.9	725.729
ENSG00000023909	GCLM	2730	1	-0.717158	0.047275	-15.1699	5.59559e-52	2.63178e-50	7594.65	12511.3
ENSG00000101265	RASSF2	9770	20	0.898089	0.0592704	15.1524	7.30427e-52	3.42786e-50	4447.4	2375.18
ENSG00000134057	CCNB1	891	5	-0.717108	0.0473729	-15.1375	9.16189e-52	4.29018e-50	6205.21	10224
ENSG00000171208	NETO2	81831	16	-0.69698	0.046092	-15.1215	1.16849e-51	5.45962e-50	4184.9	6799.79
ENSG00000225964	NRIR		2	4.2449	0.28086	15.114	1.31037e-51	6.10913e-50	127.87	1.34233
ENSG00000166532	RIMKLB	57494	12	0.667181	0.044147	15.1127	1.33515e-51	6.21108e-50	5537.54	3480.51
ENSG00000130433	CACNG6	59285	19	1.40755	0.0932592	15.0929	1.80287e-51	8.3686e-50	3358.36	1245.06
ENSG00000239672	NME1	4830	17	-0.762416	0.0505918	-15.0699	2.55368e-51	1.1828e-49	3058.86	5202.9
ENSG00000171951	SCG2	7857	2	2.03457	0.135425	15.0236	5.14617e-51	2.3784e-49	405.427	93.5287
ENSG00000204516	MICB	4277	6	1.34451	0.0895349	15.0166	5.71651e-51	2.63628e-49	1008.43	390.972
ENSG00000132294	EFR3A	23167	8	0.924	0.0615439	15.0137	5.97598e-51	2.74998e-49	7045.69	3695.46
ENSG00000134716	CYP2J2	1573	1	3.38596	0.22587	14.9907	8.4407e-51	3.87581e-49	155.514	10.0851
ENSG00000119487	MAPKAP1	79109	9	-0.884851	0.0590521	-14.9843	9.30702e-51	4.26442e-49	2163.24	4012.94
ENSG00000182795	C1orf116	79098	1	2.04791	0.136893	14.9599	1.3422e-50	6.13667e-49	576.198	131.243
ENSG00000112297	CRYBG1	202	6	2.03238	0.135967	14.9476	1.61398e-50	7.36346e-49	401.506	92.5994
ENSG00000120438	TCP1	6950	6	-0.589911	0.0395203	-14.9268	2.20673e-50	1.00463e-48	8843.22	13326.3
ENSG00000131401	NAPSB	256236	19	4.406	0.295317	14.9196	2.45914e-50	1.11715e-48	127.806	0
ENSG00000108309	RUNDC3A	10900	17	3.26935	0.219193	14.9154	2.6183e-50	1.18692e-48	232.14	18.4406
ENSG00000010270	STARD3NL	83930	7	-0.870327	0.0584509	-14.8899	3.83406e-50	1.73436e-48	1421.73	2610.53
ENSG00000039068	CDH1	999	16	0.884545	0.059427	14.8846	4.15146e-50	1.87396e-48	2430.32	1311.27
ENSG00000164171	ITGA2	3673	5	1.37629	0.0925117	14.8769	4.6578e-50	2.09808e-48	10347.7	3920.37
ENSG00000076706	MCAM	4162	11	1.10393	0.0742348	14.8708	5.10371e-50	2.29408e-48	979.483	451.52
ENSG00000149257	SERPINH1	871	11	0.797724	0.053661	14.866	5.47882e-50	2.45751e-48	10546.1	6048.4
ENSG00000155158	TTC39B	158219	9	1.38707	0.0933161	14.8642	5.6314e-50	2.52064e-48	854.319	321.51
ENSG00000180488	MIGA1	374986	1	-1.09429	0.0736915	-14.8497	6.99058e-50	3.12246e-48	683.993	1471.91
ENSG00000023734	STRAP	11171	12	-0.667625	0.0450024	-14.8353	8.65763e-50	3.85898e-48	7180.26	11425
ENSG00000113645	WWC1	23286	5	0.764016	0.0515202	14.8294	9.45137e-50	4.20399e-48	8740.66	5132.67
ENSG00000004399	PLXND1	23129	3	0.9733	0.0656614	14.823	1.03985e-49	4.61565e-48	5661.95	2868.11
ENSG00000180611	MB21D2	151963	3	1.12428	0.0758824	14.8161	1.15215e-49	5.10349e-48	999.164	453.815
ENSG00000163659	TIPARP	25976	3	-0.718608	0.0485058	-14.8149	1.17352e-49	5.18733e-48	2879.21	4749.13
ENSG00000213186	TRIM59	286827	3	-1.10536	0.0746363	-14.8099	1.26401e-49	5.57578e-48	543.135	1180.23
ENSG00000182628	SKA2	348235	17	-0.760419	0.051425	-14.787	1.77785e-49	7.82621e-48	2630.38	4467.41
ENSG00000166889	PATL1	219988	11	0.713932	0.0484726	14.7286	4.22598e-49	1.85647e-47	6271.52	3813.75
ENSG00000114686	MRPL3	11222	3	-0.77561	0.0527072	-14.7155	5.1301e-49	2.24901e-47	3283.32	5637.83
ENSG00000102024	PLS3	5358	X	0.638303	0.0433792	14.7145	5.202e-49	2.27585e-47	26653.7	17095.4
ENSG00000115758	ODC1	4953	2	-0.71381	0.0487117	-14.6538	1.27436e-48	5.56385e-47	5627.56	9251.17
ENSG00000176597	B3GNT5	84002	3	0.972733	0.0663825	14.6535	1.28031e-48	5.57839e-47	1408.07	713.114
ENSG00000225101	OR52K3P		11	4.28472	0.293311	14.6081	2.49294e-48	1.08397e-46	114.163	0.328575
ENSG00000064012	CASP8	841	2	0.764975	0.0523727	14.6064	2.55852e-48	1.11022e-46	4273.25	2507.12
ENSG00000188042	ARL4C	10123	2	0.679573	0.0465463	14.5999	2.81106e-48	1.21732e-46	8432.46	5254.13
ENSG00000180398	MCFD2	90411	2	0.824782	0.0564932	14.5997	2.82214e-48	1.21965e-46	22257.7	12520.1
ENSG00000171303	KCNK3	3777	2	2.24825	0.154505	14.5513	5.73202e-48	2.47219e-46	359.849	69.3048
ENSG00000206341	HLA-H		6	2.99459	0.205811	14.5502	5.82138e-48	2.50566e-46	844.508	85.2214
ENSG00000141682	PMAIP1	5366	18	0.9167	0.0630855	14.5311	7.70048e-48	3.30779e-46	4673.27	2462.88
ENSG00000198910	L1CAM	3897	X	1.33586	0.0920404	14.5139	9.89994e-48	4.24403e-46	726.001	283.104
ENSG00000123989	CHPF	79586	2	1.35564	0.0934991	14.4989	1.23067e-47	5.26518e-46	1596.31	613.975
ENSG00000166979	EVA1C	59271	21	1.4295	0.09862	14.495	1.30271e-47	5.56222e-46	1145.97	417.195
ENSG00000176170	SPHK1	8877	17	1.68529	0.116448	14.4725	1.80718e-47	7.70076e-46	631.965	190.14
ENSG00000111907	TPD52L1	7164	6	-0.90444	0.0625183	-14.4668	1.96396e-47	8.35214e-46	948.693	1785.19
ENSG00000179331	RAB39A	54734	11	1.88698	0.130469	14.463	2.07589e-47	8.81053e-46	341.615	88.0349
ENSG00000126787	DLGAP5	9787	14	-0.729286	0.0504532	-14.4547	2.34171e-47	9.91899e-46	2470.21	4106.84
ENSG00000083457	ITGAE	3682	17	-1.17039	0.0810709	-14.4367	3.0417e-47	1.2833e-45	553.352	1259.2
ENSG00000171492	LRRC8D	55144	1	-0.775442	0.0537132	-14.4367	3.04007e-47	1.2833e-45	2163.59	3713.83
ENSG00000143515	ATP8B2	57198	1	0.829621	0.0576123	14.4001	5.16964e-47	2.17677e-45	3616.43	2027.56
ENSG00000175643	RMI2	116028	16	1.11422	0.0774148	14.3929	5.73378e-47	2.40955e-45	2039.12	933.37
ENSG00000173702	MUC13	56667	3	1.38135	0.0960355	14.3837	6.54818e-47	2.74637e-45	919.342	346.668
ENSG00000169245	CXCL10	3627	4	4.00741	0.279094	14.3586	9.40426e-47	3.93649e-45	109.162	1.01669
ENSG00000170385	SLC30A1	7779	1	0.778401	0.0542405	14.3509	1.05125e-46	4.39177e-45	8243.11	4790.89
ENSG00000085978	ATG16L1	55054	2	0.736335	0.0513513	14.3392	1.24515e-46	5.1916e-45	4165.81	2493.29
ENSG00000164078	MST1R	4486	3	1.06986	0.0748025	14.3024	2.11336e-46	8.79439e-45	1090.45	514.844
ENSG00000271270	TMCC1-DT	100507032	3	-1.43155	0.100181	-14.2896	2.53923e-46	1.0546e-44	199.609	548.936
ENSG00000052723	SIKE1	80143	1	0.8617	0.0603313	14.2828	2.80157e-46	1.16129e-44	2159.53	1183.08
ENSG00000188760	TMEM198	130612	2	2.93073	0.20558	14.256	4.11645e-46	1.70301e-44	187.39	19.8409
ENSG00000033867	SLC4A7	9497	3	-1.21742	0.0854082	-14.2541	4.22723e-46	1.74545e-44	2066.72	4865.91
ENSG00000256043	CTSO	1519	4	1.83105	0.128633	14.2346	5.58625e-46	2.30214e-44	357.955	96.2812
ENSG00000105825	TFPI2	7980	7	1.00856	0.0709094	14.2232	6.57768e-46	2.70548e-44	6132.22	3026.77
ENSG00000237276	ANO7L1		1	2.64078	0.185715	14.2195	6.93393e-46	2.84652e-44	210.845	28.8503
ENSG00000136040	PLXNC1	10154	12	3.2162	0.226203	14.2182	7.06665e-46	2.89542e-44	177.181	13.3568
ENSG00000144837	PLA1A	51365	3	2.7373	0.192679	14.2066	8.34153e-46	3.41122e-44	305.894	38.6473
ENSG00000082074	FYB1	2533	5	0.870938	0.0613421	14.198	9.42004e-46	3.84489e-44	3842.84	2091.62
ENSG00000164054	SHISA5	51246	3	0.618145	0.0435914	14.1804	1.21086e-45	4.9328e-44	7593.87	4938.78
ENSG00000153310	CYRIB	51571	8	-0.710395	0.0501439	-14.1671	1.46354e-45	5.9508e-44	3070.58	5038.32
ENSG00000135111	TBX3	6926	12	0.866049	0.0611513	14.1624	1.56561e-45	6.35369e-44	2797.45	1528.28
ENSG00000142541	RPL13A	23521	19	-0.589259	0.0416675	-14.142	2.0939e-45	8.48149e-44	68129.1	102642
ENSG00000161638	ITGA5	3678	12	0.788459	0.055787	14.1334	2.36555e-45	9.56366e-44	5289.7	3052.33
ENSG00000146802	TMEM168	64418	7	-0.973845	0.0689512	-14.1237	2.71418e-45	1.09524e-43	611.535	1209.3
ENSG00000019582	CD74	972	5	3.83556	0.271726	14.1155	3.0475e-45	1.22741e-43	107.6	1.65135
ENSG00000137877	SPTBN5	51332	15	2.73216	0.193569	14.1146	3.08674e-45	1.24087e-43	172.675	21.1135
ENSG00000049860	HEXB	3074	5	-0.803336	0.0569384	-14.1089	3.34958e-45	1.344e-43	2171.85	3805.92
ENSG00000120690	ELF1	1997	13	0.761246	0.0539752	14.1036	3.60778e-45	1.44487e-43	3811.07	2241.36
ENSG00000139372	TDG	6996	12	-0.877333	0.0622748	-14.0881	4.49534e-45	1.79695e-43	1157.33	2136.04
ENSG00000162441	LZIC	84328	1	-0.852884	0.0605442	-14.087	4.56757e-45	1.82241e-43	1213.1	2199.91
ENSG00000166888	STAT6	6778	12	0.812909	0.0577316	14.0808	4.98234e-45	1.98418e-43	11177.7	6338.2
ENSG00000101040	ZMYND8	23613	20	1.03253	0.0734396	14.0596	6.72325e-45	2.67249e-43	2494.91	1210.3
ENSG00000111639	MRPL51	51258	12	-0.935352	0.0665402	-14.0569	6.9839e-45	2.77093e-43	3942.38	7583.09
ENSG00000198899	MT-ATP6	4508	MT	-1.13742	0.080918	-14.0565	7.03103e-45	2.78444e-43	79380.8	176464
ENSG00000137210	TMEM14B	81853	6	-0.948599	0.0675078	-14.0517	7.52091e-45	2.97292e-43	1881.95	3655.29
ENSG00000130487	KLHDC7B	113730	22	3.20305	0.228052	14.0452	8.23805e-45	3.25037e-43	200.18	16.8668
ENSG00000185033	SEMA4B	10509	15	0.832257	0.059324	14.029	1.03601e-44	4.08007e-43	8390.3	4693.6
ENSG00000136643	RPS6KC1	26750	1	0.865982	0.0617466	14.0248	1.09958e-44	4.32245e-43	2503.77	1367.65
ENSG00000149115	TNKS1BP1	85456	11	0.53467	0.0381552	14.013	1.29777e-44	5.09214e-43	11495.2	7926.67
ENSG00000116663	FBXO6	26270	1	1.51367	0.108076	14.0056	1.44047e-44	5.64166e-43	747.894	255.027
ENSG00000159921	GNE	10020	9	0.766592	0.0548016	13.9885	1.83237e-44	7.16339e-43	3437.52	2014.67
ENSG00000102743	SLC25A15	10166	13	-0.883714	0.0631997	-13.9829	1.98307e-44	7.73832e-43	1036.53	1922.84
ENSG00000169248	CXCL11	6373	4	3.70227	0.264929	13.9746	2.22733e-44	8.6756e-43	108.91	3.02465
ENSG00000198133	TMEM229B	161145	14	2.47767	0.177313	13.9734	2.26406e-44	8.80256e-43	215.115	33.8298
ENSG00000107968	MAP3K8	1326	10	0.926508	0.0664048	13.9524	3.04058e-44	1.18001e-42	1529.56	800.833
ENSG00000175920	DOK7	285489	4	3.41038	0.244556	13.9452	3.36621e-44	1.30401e-42	163.483	10.4078
ENSG00000272941			7	3.63332	0.260693	13.9372	3.76658e-44	1.45645e-42	122.791	5.04108
ENSG00000184588	PDE4B	5142	1	0.701299	0.0504008	13.9144	5.17673e-44	1.9981e-42	3226.28	1979.75
ENSG00000125354	SEPTIN6	23157	X	1.04381	0.075027	13.9124	5.32325e-44	2.05094e-42	1650.44	793.927
ENSG00000106100	NOD1	10392	7	1.16279	0.0836493	13.9007	6.26971e-44	2.41124e-42	981.342	433.072
ENSG00000115738	ID2	3398	2	0.609097	0.043839	13.8939	6.89332e-44	2.64629e-42	7106.86	4651.9
ENSG00000196776	CD47	961	3	0.765719	0.0552116	13.8688	9.7889e-44	3.75112e-42	3796.31	2226.26
ENSG00000077044	DGKD	8527	2	0.636159	0.045882	13.8651	1.03037e-43	3.94132e-42	10750.3	6904.96
ENSG00000179913	B3GNT3	10331	19	1.50915	0.10889	13.8594	1.11642e-43	4.26282e-42	644.538	220.675
ENSG00000196878	LAMB3	3914	1	1.01754	0.0734722	13.8493	1.2838e-43	4.89315e-42	1919.2	940.856
ENSG00000156500	PABIR3	159091	X	1.681	0.121416	13.845	1.36439e-43	5.19103e-42	379.313	114.151
ENSG00000138604	GLCE	26035	15	-0.870368	0.0628913	-13.8392	1.47767e-43	5.61199e-42	1564.06	2873.49
ENSG00000171314	PGAM1	5223	10	0.84494	0.0610984	13.8292	1.69987e-43	6.44439e-42	5122.06	2839.79
ENSG00000090487	SPG21	51324	15	-0.622958	0.0450573	-13.8259	1.77836e-43	6.72995e-42	3129.71	4826.53
ENSG00000165410	CFL2	1073	14	-0.791201	0.0572846	-13.8118	2.16458e-43	8.17704e-42	3829.3	6650.58
ENSG00000152990	ADGRA3	166647	4	-0.834631	0.0604819	-13.7997	2.55968e-43	9.65249e-42	932.012	1667.6
ENSG00000109674	NEIL3	55247	4	-0.847787	0.0614874	-13.788	3.01075e-43	1.13334e-41	1243.96	2251.84
ENSG00000157456	CCNB2	9133	15	-0.781343	0.0567591	-13.766	4.08456e-43	1.53484e-41	2222.16	3832.72
ENSG00000173821	RNF213	57674	17	2.47618	0.180053	13.7525	4.91975e-43	1.84543e-41	66168.2	10483.6
ENSG00000090060	PAPOLA	10914	14	-0.627398	0.0457815	-13.7042	9.58487e-43	3.58902e-41	6785.19	10500.7
ENSG00000154451	GBP5	115362	1	3.95385	0.289432	13.6607	1.74269e-42	6.51401e-41	94.1583	0.65715
ENSG00000182985	CADM1	23705	11	-0.98847	0.0724735	-13.6391	2.34561e-42	8.7523e-41	1067.28	2134.03
ENSG00000250565	ATP6V1E2	90423	2	-1.09479	0.0802853	-13.6362	2.43972e-42	9.08754e-41	462.552	998.706
ENSG00000265681	RPL17	6139	18	-0.871823	0.0640022	-13.6218	2.97284e-42	1.1054e-40	2327.84	4280.77
ENSG00000099812	MISP	126353	19	0.801326	0.058875	13.6106	3.4626e-42	1.28526e-40	7644.94	4369.8
ENSG00000140374	ETFA	2108	15	-0.925471	0.068073	-13.5953	4.27125e-42	1.58267e-40	4835.32	9238.57
ENSG00000109072	VTN	7448	17	1.52229	0.112084	13.5817	5.14387e-42	1.90269e-40	1151.13	390.009
ENSG00000160049	DFFA	1676	1	-0.758086	0.0558546	-13.5725	5.83017e-42	2.15282e-40	2622.27	4448.45
ENSG00000168646	AXIN2	8313	17	1.79603	0.132464	13.5586	7.04754e-42	2.59783e-40	293.597	79.8733
ENSG00000109787	KLF3	51274	4	0.66291	0.0489261	13.5492	8.00794e-42	2.94676e-40	3178.58	2003.47
ENSG00000168710	AHCYL1	10768	1	-0.515834	0.0381848	-13.5089	1.38595e-41	5.09121e-40	5240.78	7501.34
ENSG00000172403	SYNPO2	171024	4	1.09707	0.0812405	13.504	1.4809e-41	5.43066e-40	887.358	410.948
ENSG00000165259	HDX	139324	X	1.53904	0.114087	13.4901	1.78945e-41	6.55086e-40	445.99	148.694
ENSG00000096968	JAK2	3717	9	0.989487	0.0733878	13.483	1.96929e-41	7.19685e-40	942.784	471.228
ENSG00000136542	GALNT5	11227	2	1.35893	0.100795	13.482	1.9956e-41	7.28053e-40	965.049	368.77
ENSG00000162063	CCNF	899	16	-0.822572	0.0610293	-13.4783	2.0986e-41	7.64319e-40	1063.49	1889.66
ENSG00000275066	SYNRG	11276	17	0.867291	0.0643963	13.468	2.41209e-41	8.76996e-40	2914.09	1589.51
ENSG00000112308	C6orf62	81688	6	0.852466	0.0633057	13.4659	2.48425e-41	9.01693e-40	7397.13	4077.27
ENSG00000226950	DANCR	57291	4	-1.27235	0.0945508	-13.4568	2.80758e-41	1.01732e-39	216.87	532.241
ENSG00000168461	RAB31	11031	18	0.727082	0.0540341	13.456	2.83982e-41	1.02725e-39	3593.22	2164.74
ENSG00000075213	SEMA3A	10371	7	1.07437	0.0799123	13.4444	3.32161e-41	1.1995e-39	1682.59	791.495
ENSG00000171855	IFNB1	3456	9	3.78472	0.281577	13.4412	3.46947e-41	1.25077e-39	102.283	2.02751
ENSG00000165801	ARHGEF40	55701	14	1.02681	0.0764197	13.4364	3.69969e-41	1.33151e-39	1905.6	927.289
ENSG00000140323	DISP2	85455	15	2.14315	0.159582	13.4297	4.04841e-41	1.45456e-39	245.16	50.7475
ENSG00000140511	HAPLN3	145864	15	0.969802	0.0723882	13.3973	6.27448e-41	2.25057e-39	1448.25	734.106
ENSG00000162645	GBP2	2634	1	2.41774	0.18049	13.3954	6.43292e-41	2.30353e-39	182.593	29.5196
ENSG00000198786	MT-ND5	4540	MT	-1.01365	0.0758811	-13.3584	1.05855e-40	3.78414e-39	99730.4	203008
ENSG00000099994	SUSD2	56241	22	0.841189	0.063087	13.3338	1.47229e-40	5.25436e-39	1572.29	874.027
ENSG00000169926	KLF13	51621	15	0.60776	0.0455991	13.3283	1.58432e-40	5.64473e-39	9747.18	6385.37
ENSG00000104973	MED25	81857	19	0.76429	0.0574084	13.3132	1.93954e-40	6.89881e-39	4159.51	2440.29
ENSG00000134954	ETS1	2113	11	-0.880971	0.0661772	-13.3123	1.96338e-40	6.97197e-39	2195.8	4064.44
ENSG00000126821	SGPP1	81537	14	0.830225	0.062407	13.3034	2.21179e-40	7.84099e-39	1709.72	958.07
ENSG00000111684	LPCAT3	10162	12	0.790611	0.0594778	13.2925	2.55739e-40	9.05112e-39	2837.3	1633.68
ENSG00000108821	COL1A1	1277	17	1.2043	0.0906413	13.2864	2.77477e-40	9.80419e-39	1432.83	612.82
ENSG00000067992	PDK3	5165	X	-1.09425	0.0824083	-13.2784	3.08921e-40	1.08971e-38	439.384	948.903
ENSG00000107679	PLEKHA1	59338	10	0.629698	0.0474336	13.2754	3.21742e-40	1.13306e-38	3188.5	2057
ENSG00000170961	HAS2	3037	8	1.22238	0.0921186	13.2696	3.47239e-40	1.22084e-38	679.966	287.06
ENSG00000136933	RABEPK	10244	9	-0.858391	0.0647153	-13.2641	3.73787e-40	1.31201e-38	1238.78	2254.85
ENSG00000179051	RCC2	55920	1	0.588181	0.0443456	13.2636	3.76486e-40	1.31931e-38	12457.6	8272.86
ENSG00000185499	MUC1	4582	1	1.77871	0.134246	13.2497	4.53125e-40	1.58527e-38	385.711	107.01
ENSG00000107566	ERLIN1	10613	10	-0.79392	0.0599608	-13.2407	5.11006e-40	1.78484e-38	3035.99	5285.24
ENSG00000124762	CDKN1A	1026	6	0.743661	0.0562109	13.2298	5.90203e-40	2.05808e-38	10792.5	6424.19
ENSG00000070214	SLC44A1	23446	9	0.653826	0.0494593	13.2195	6.7728e-40	2.35787e-38	4456.31	2825.89
ENSG00000104320	NBN	4683	8	0.659351	0.0498814	13.2184	6.87176e-40	2.38841e-38	7391.21	4668.71
ENSG00000184922	FMNL1	752	17	0.954565	0.0722611	13.2099	7.68838e-40	2.66789e-38	3857.53	1976.82
ENSG00000114942	EEF1B2	1933	2	-0.752986	0.0570217	-13.2053	8.18201e-40	2.83457e-38	13888.7	23484
ENSG00000167550	RHEBL1	121268	12	1.50763	0.114171	13.205	8.2134e-40	2.84082e-38	560.978	192.037
ENSG00000125826	RBCK1	10616	20	0.946251	0.0716741	13.2021	8.5286e-40	2.94506e-38	16016.7	8256.74
ENSG00000126561	STAT5A	6776	17	1.34949	0.102318	13.1892	1.01264e-39	3.49117e-38	574.256	221.121
ENSG00000110108	TMEM109	79073	11	0.768357	0.0583471	13.1687	1.32814e-39	4.57147e-38	7384.39	4318.41
ENSG00000034677	RNF19A	25897	8	0.644088	0.0490007	13.1445	1.83119e-39	6.29281e-38	3943.96	2518.76
ENSG00000035499	DEPDC1B	55789	5	-0.890864	0.0677898	-13.1416	1.9026e-39	6.52765e-38	826.326	1540.16
ENSG00000166851	PLK1	5347	16	-0.835584	0.0636067	-13.1367	2.02793e-39	6.94647e-38	2814.13	5044.72
ENSG00000214106	PAXIP1-AS2		7	1.2174	0.0928442	13.1123	2.80002e-39	9.57581e-38	617.605	261.679
ENSG00000073756	PTGS2	5743	1	1.13774	0.0868107	13.106	3.04066e-39	1.03821e-37	2172.31	975.686
ENSG00000152377	SPOCK1	6695	5	-1.185	0.0905322	-13.0892	3.79486e-39	1.29365e-37	1231.87	2838.78
ENSG00000117650	NEK2	4751	1	-0.628924	0.0480512	-13.0886	3.82495e-39	1.30183e-37	1705.14	2642.26
ENSG00000105948	TTC26	79989	7	-0.958217	0.0732197	-13.0869	3.91368e-39	1.3299e-37	598.342	1170.17
ENSG00000141232	TOB1	10140	17	0.803283	0.0615479	13.0513	6.24484e-39	2.11867e-37	6674.95	3809.7
ENSG00000114450	GNB4	59345	3	0.739571	0.0567518	13.0317	8.08144e-39	2.73741e-37	3390.24	2023.3
ENSG00000130787	HIP1R	9026	12	1.05845	0.081222	13.0315	8.09714e-39	2.73837e-37	2538.02	1206.91
ENSG00000129159	KCNC1	3746	11	3.3575	0.257736	13.0269	8.60408e-39	2.90521e-37	124.082	7.38868
ENSG00000070404	FSTL3	10272	19	0.822003	0.063119	13.0231	9.04667e-39	3.04982e-37	7481.61	4213.19
ENSG00000101079	NDRG3	57446	20	-0.827121	0.0635323	-13.0189	9.55169e-39	3.21498e-37	1207	2152.31
ENSG00000131746	TNS4	84951	17	0.853048	0.0655518	13.0133	1.0274e-38	3.45263e-37	6978.16	3843.3
ENSG00000203797	DDO	8528	6	3.72622	0.286344	13.0131	1.03084e-38	3.45875e-37	88.591	1.65983
ENSG00000184226	PCDH9	5101	13	-0.985056	0.0758335	-12.9897	1.39962e-38	4.68872e-37	2314.09	4617.76
ENSG00000146872	TLK2	11011	17	0.70943	0.0546471	12.982	1.54738e-38	5.1756e-37	2950.85	1798.71
ENSG00000166128	RAB8B	51762	15	0.796096	0.0613356	12.9794	1.60234e-38	5.35103e-37	3865.39	2216.66
ENSG00000136826	KLF4	9314	9	1.23292	0.0951743	12.9544	2.21897e-38	7.39867e-37	1097.17	459.966
ENSG00000140538	NTRK3	4916	15	0.894972	0.0691672	12.9392	2.70262e-38	8.99718e-37	1666.37	890.537
ENSG00000167565	SERTAD3	29946	19	0.737618	0.0570286	12.9342	2.88707e-38	9.59624e-37	2434.82	1455.18
ENSG00000164181	ELOVL7	79993	5	0.92579	0.0716251	12.9255	3.23178e-38	1.07253e-36	1889.81	988.048
ENSG00000171992	SYNPO	11346	5	0.603683	0.0467366	12.9167	3.62367e-38	1.20071e-36	4827.86	3170.71
ENSG00000143367	TUFT1	7286	1	0.787854	0.0610326	12.9087	4.01782e-38	1.32925e-36	3288.35	1896.14
ENSG00000168078	PBK	55872	8	-0.679359	0.0526367	-12.9066	4.13364e-38	1.36545e-36	2775.89	4457.88
ENSG00000136518	ACTL6A	86	3	-0.618274	0.0479123	-12.9043	4.25721e-38	1.40409e-36	2557.19	3932.69
ENSG00000120526	NUDCD1	84955	8	0.750814	0.0581868	12.9035	4.30106e-38	1.41636e-36	4321.11	2558.26
ENSG00000149591	TAGLN	6876	11	0.856122	0.0663743	12.8984	4.5958e-38	1.51108e-36	2028.36	1113.81
ENSG00000095539	SEMA4G	57715	10	1.18177	0.0916448	12.8951	4.79625e-38	1.57456e-36	1591.59	691.895
ENSG00000156471	PTDSS1	9791	8	-0.665243	0.0515894	-12.895	4.8055e-38	1.57517e-36	3142.13	4995.15
ENSG00000138434	ITPRID2	6744	2	0.55735	0.0432611	12.8834	5.58097e-38	1.82655e-36	6888.26	4674.94
ENSG00000003402	CFLAR	8837	2	0.731843	0.0568216	12.8797	5.85967e-38	1.91482e-36	9406.45	5645.49
ENSG00000139083	ETV6	2120	12	1.08814	0.084521	12.8742	6.28619e-38	2.05105e-36	1713.14	796.946
ENSG00000139990	DCAF5	8816	14	0.599021	0.0465396	12.8712	6.5379e-38	2.12991e-36	3093.64	2039.08
ENSG00000181163	NPM1	4869	5	-0.697803	0.0542302	-12.8674	6.86448e-38	2.2329e-36	55760.9	90701.8
ENSG00000165322	ARHGAP12	94134	10	0.6146	0.0477797	12.8632	7.2497e-38	2.35461e-36	3723.83	2428.13
ENSG00000172159	FRMD3	257019	9	1.15536	0.0898963	12.8522	8.36237e-38	2.71185e-36	784.907	348.025
ENSG00000138623	SEMA7A	8482	15	1.97909	0.154092	12.8436	9.34837e-38	3.027e-36	213.012	49.7787
ENSG00000059758	CDK17	5128	12	0.770078	0.0599834	12.8382	1.00179e-37	3.23888e-36	2340.92	1367.07
ENSG00000106366	SERPINE1	5054	7	0.818723	0.0638087	12.8309	1.10072e-37	3.55332e-36	55768.1	31470.4
ENSG00000127129	EDN2	1907	1	2.07028	0.161467	12.8217	1.24002e-37	3.99697e-36	220.408	48.1186
ENSG00000281398	SNHG4		5	-0.759358	0.0592253	-12.8215	1.24246e-37	3.99876e-36	1778.79	3020.71
ENSG00000169689	CENPX	201254	17	-0.677135	0.0528989	-12.8005	1.62806e-37	5.23191e-36	1767.96	2835.91
ENSG00000196358	NTNG2	84628	9	1.75986	0.137569	12.7926	1.80401e-37	5.78857e-36	342.459	96.7278
ENSG00000079308	TNS1	7145	2	1.3456	0.1053	12.7787	2.15532e-37	6.90545e-36	1554.9	599.005
ENSG00000230191	IFITM3P4		7	3.92361	0.30714	12.7747	2.27158e-37	7.26701e-36	80.3493	0
ENSG00000140519	RHCG	51458	15	1.5353	0.120229	12.7698	2.41641e-37	7.71875e-36	601.615	200.829
ENSG00000179604	CDC42EP4	23580	17	0.814034	0.0637711	12.7649	2.57409e-37	8.21012e-36	4584.48	2596.04
ENSG00000132744	ACY3	91703	11	2.33659	0.183076	12.7629	2.64031e-37	8.40872e-36	170.354	29.1995
ENSG00000089009	RPL6	6128	12	-0.662239	0.0519465	-12.7485	3.17885e-37	1.01088e-35	21504.7	34114.2
ENSG00000089157	RPLP0	6175	12	-0.650711	0.0511274	-12.7272	4.17286e-37	1.32499e-35	51087.7	80390.8
ENSG00000167889	MGAT5B	146664	17	1.04288	0.082055	12.7095	5.23818e-37	1.66078e-35	2295.98	1103.43
ENSG00000183077	AFMID	125061	17	-0.807761	0.063614	-12.6978	6.0782e-37	1.92425e-35	831.334	1460.9
ENSG00000204138	PHACTR4	65979	1	0.8584	0.0676499	12.6889	6.81652e-37	2.15479e-35	4651.81	2551.64
ENSG00000100320	RBFOX2	23543	22	0.752607	0.0593145	12.6884	6.85627e-37	2.16414e-35	6122.11	3619.93
ENSG00000050165	DKK3	27122	11	1.02706	0.0809899	12.6813	7.50778e-37	2.36628e-35	922.155	447.964
ENSG00000184988	TMEM106A	113277	17	1.46963	0.11592	12.678	7.82942e-37	2.46401e-35	533.598	187.045
ENSG00000187583	PLEKHN1	84069	1	1.18689	0.0937063	12.6661	9.11848e-37	2.86546e-35	694.445	300.205
ENSG00000169783	LINGO1	84894	15	1.15407	0.0911221	12.6651	9.23062e-37	2.89643e-35	661.078	293.206
ENSG00000185650	ZFP36L1	677	14	0.522226	0.0412605	12.6568	1.02608e-36	3.21496e-35	14487.7	10074.2
ENSG00000092140	G2E3	55632	14	-0.802253	0.0635198	-12.63	1.44334e-36	4.51305e-35	1779.19	3116.7
ENSG00000196730	DAPK1	1612	9	0.720382	0.0570378	12.6299	1.44462e-36	4.51305e-35	5668.18	3429.57
ENSG00000159593	NAE1	8883	16	-0.596454	0.0472594	-12.6208	1.62072e-36	5.05578e-35	2676.98	4054.74
ENSG00000279806			17	1.20897	0.0958746	12.6099	1.86169e-36	5.79901e-35	991.28	421.882
ENSG00000226025		400696	19	3.72603	0.29569	12.6012	2.08078e-36	6.47197e-35	81.5221	0.671164
ENSG00000173334	TRIB1	10221	8	0.684621	0.0543447	12.5978	2.17247e-36	6.74731e-35	2098.32	1302.08
ENSG00000128626	MRPS12	6183	19	-0.513385	0.0407836	-12.588	2.45799e-36	7.62299e-35	3998.8	5715.7
ENSG00000136811	ODF2	4957	9	-0.655542	0.0521555	-12.569	3.12696e-36	9.68358e-35	2220.95	3505.62
ENSG00000168398	BDKRB2	624	14	0.980318	0.0780496	12.5602	3.49481e-36	1.0807e-34	894.76	449.518
ENSG00000107798	LIPA	3988	10	0.796683	0.0635124	12.5437	4.3027e-36	1.3286e-34	7736.04	4433.59
ENSG00000168385	SEPTIN2	4735	2	-0.524536	0.0418233	-12.5417	4.41292e-36	1.36066e-34	17833.4	25684.8
ENSG00000248527	MTATP6P1		1	-1.08201	0.086283	-12.5402	4.49822e-36	1.38496e-34	5230.87	11198.7
ENSG00000116906	GNPAT	8443	1	-0.709036	0.0565779	-12.532	4.98633e-36	1.53303e-34	1957.94	3209.24
ENSG00000112763	BTN2A1	11120	6	0.797411	0.0636412	12.5298	5.12962e-36	1.57481e-34	2060.47	1179.97
ENSG00000157827	FMNL2	114793	2	0.674197	0.0538115	12.5289	5.19038e-36	1.59053e-34	5486.38	3428.67
ENSG00000169155	ZBTB43	23099	9	0.804972	0.0642499	12.5288	5.19578e-36	1.59053e-34	1572.56	895.525
ENSG00000143507	DUSP10	11221	1	1.55191	0.1239	12.5255	5.41456e-36	1.65513e-34	352.873	116.189
ENSG00000172590	MRPL52	122704	14	-0.744232	0.0594297	-12.5229	5.59483e-36	1.70779e-34	1696.48	2851.74
ENSG00000104687	GSR	2936	8	-0.584113	0.0466582	-12.519	5.87908e-36	1.79199e-34	9937.38	14922
ENSG00000187446	CHP1	11261	15	0.521205	0.0416484	12.5144	6.22799e-36	1.89562e-34	7683.51	5347.75
ENSG00000164855	TMEM184A	202915	7	0.754645	0.0603179	12.5111	6.48986e-36	1.97251e-34	2816.42	1663.19
ENSG00000266976		102724908	19	2.73952	0.218998	12.5093	6.63959e-36	2.01514e-34	132.493	15.1346
ENSG00000188404	SELL	6402	1	3.12847	0.250105	12.5086	6.69559e-36	2.02925e-34	105.817	7.40564
ENSG00000137992	DBT	1629	1	0.85929	0.0687456	12.4996	7.50504e-36	2.27134e-34	1229.12	673.336
ENSG00000142937	RPS8	6202	1	-0.666438	0.0533569	-12.4902	8.44414e-36	2.55193e-34	18989.2	30216.4
ENSG00000164741	DLC1	10395	8	-0.98264	0.0787132	-12.4838	9.15024e-36	2.7614e-34	1101.8	2194.65
ENSG00000170381	SEMA3E	9723	7	-1.58623	0.127094	-12.4808	9.50606e-36	2.86472e-34	124.357	386.879
ENSG00000171310	CHST11	50515	12	0.764671	0.0613143	12.4713	1.07026e-35	3.22075e-34	3550.56	2082.07
ENSG00000134575	ACP2	53	11	0.750894	0.0603696	12.4383	1.61925e-35	4.86598e-34	1592.47	942.576
ENSG00000100600	LGMN	5641	14	0.810733	0.0652929	12.4169	2.11694e-35	6.35262e-34	3981.03	2259.49
ENSG00000256262	USP30-AS1		12	3.75745	0.302642	12.4155	2.15402e-35	6.45478e-34	69.1165	0
ENSG00000163435	ELF3	1999	1	0.640246	0.0516304	12.4006	2.5951e-35	7.76561e-34	9361.33	5991.68
ENSG00000115966	ATF2	1386	2	-0.775925	0.0626008	-12.3948	2.78837e-35	8.33225e-34	1293.65	2223.39
ENSG00000168779	SHOX2	6474	3	1.31874	0.106509	12.3815	3.28934e-35	9.81549e-34	454.523	178.173
ENSG00000272886	DCP1A	55802	3	0.803673	0.0649676	12.3704	3.78132e-35	1.12678e-33	2439.27	1390.43
ENSG00000144815	NXPE3	91775	3	-0.674175	0.0545072	-12.3686	3.86698e-35	1.1507e-33	2876.22	4602.04
ENSG00000260328			17	2.18842	0.176979	12.3654	4.02001e-35	1.19457e-33	203.356	40.0558
ENSG00000138448	ITGAV	3685	2	-1.05002	0.0849848	-12.3554	4.55624e-35	1.35202e-33	7251.13	15174.8
ENSG00000143390	RFX5	5993	1	0.711836	0.0576243	12.3531	4.68963e-35	1.38967e-33	4813.24	2928.35
ENSG00000228253	MT-ATP8	4509	MT	-1.19287	0.0965741	-12.3519	4.75836e-35	1.40808e-33	41846	97187.1
ENSG00000162368	CMPK1	51727	1	0.6131	0.0497222	12.3305	6.2054e-35	1.83373e-33	4681.73	3054.7
ENSG00000167767	KRT80	144501	12	0.590058	0.0478785	12.3241	6.72124e-35	1.98342e-33	6441.98	4270.86
ENSG00000115380	EFEMP1	2202	2	-0.897752	0.0729003	-12.3148	7.54081e-35	2.22219e-33	858.617	1611.25
ENSG00000012171	SEMA3B	7869	3	1.58002	0.128425	12.303	8.72226e-35	2.5668e-33	1052.61	339.631
ENSG00000145349	CAMK2D	817	4	0.641363	0.052171	12.2935	9.8187e-35	2.88548e-33	2749.95	1759.02
ENSG00000107833	NPM3	10360	10	-0.754129	0.0613487	-12.2925	9.93843e-35	2.91664e-33	1714.24	2900.92
ENSG00000179715	PCED1B	91523	12	0.670224	0.0545367	12.2894	1.03251e-34	3.02594e-33	3904.61	2446.67
ENSG00000243232	PCDHAC2	56134	5	1.13491	0.0923623	12.2876	1.05648e-34	3.09194e-33	747.637	335.82
ENSG00000136802	LRRC8A	56262	9	0.545794	0.0444196	12.2872	1.06083e-34	3.10042e-33	4142.12	2833.65
ENSG00000065833	ME1	4199	6	-0.651721	0.053067	-12.2811	1.14427e-34	3.3397e-33	4389.14	6913.84
ENSG00000171552	BCL2L1	598	20	0.603546	0.0491589	12.2775	1.19704e-34	3.48894e-33	13239.3	8695.24
ENSG00000187720	THSD4	79875	15	0.865105	0.0704871	12.2732	1.26105e-34	3.67048e-33	8536.09	4658.82
ENSG00000225663	MCRIP1	348262	17	-0.696761	0.0567859	-12.27	1.31313e-34	3.81687e-33	1593.15	2590.14
ENSG00000124126	PREX1	57580	20	-0.929135	0.0757928	-12.2589	1.5056e-34	4.37036e-33	621.454	1192.38
ENSG00000102287	GABRE	2564	X	0.83276	0.0679589	12.2539	1.60154e-34	4.64252e-33	7477.83	4175.09
ENSG00000168917	SLC35G2	80723	3	0.979231	0.0800442	12.2336	2.05549e-34	5.95032e-33	1385.08	697.079
ENSG00000163430	FSTL1	11167	3	0.603191	0.0493725	12.2172	2.5173e-34	7.27729e-33	7943.11	5218.66
ENSG00000180667	YOD1	55432	1	0.759271	0.062178	12.2112	2.70721e-34	7.81568e-33	2350.27	1382.88
ENSG00000108984	MAP2K6	5608	17	0.786252	0.0644044	12.208	2.81606e-34	8.11894e-33	2382.04	1375.01
ENSG00000197223	C1D	10438	2	-1.15779	0.0948403	-12.2078	2.82517e-34	8.13421e-33	594.77	1346.63
ENSG00000109919	MTCH2	23788	11	-0.639865	0.0524637	-12.1963	3.25115e-34	9.34804e-33	3190.3	4982.65
ENSG00000143033	MTF2	22823	1	0.834861	0.0684676	12.1935	3.36564e-34	9.66418e-33	1779.95	992.055
ENSG00000137936	BCAR3	8412	1	0.702843	0.0576903	12.183	3.82831e-34	1.09779e-32	2526.03	1547.23
ENSG00000213160				-0.890659	0.0731947	-12.1684	4.58224e-34	1.31222e-32	678.946	1265.2
ENSG00000162522	KIAA1522	57648	1	0.693999	0.057062	12.1622	4.94148e-34	1.4132e-32	4298.46	2648.66
ENSG00000148468	FAM171A1	221061	10	-0.856998	0.0705747	-12.1431	6.23897e-34	1.78187e-32	505.07	921.047
ENSG00000117298	ECE1	1889	1	0.541533	0.0446037	12.141	6.40479e-34	1.82678e-32	8696.79	5965.61
ENSG00000114302	PRKAR2A	5576	3	-0.784287	0.0646664	-12.1282	7.48803e-34	2.13289e-32	1546.82	2675.33
ENSG00000167105	TMEM92	162461	17	0.894207	0.0737344	12.1274	7.56084e-34	2.15075e-32	1600.74	854.731
ENSG00000204616	TRIM31	11074	6	2.50125	0.206253	12.1271	7.58615e-34	2.15507e-32	269.562	39.2415
ENSG00000105483	CARD8	22900	19	0.608044	0.0501666	12.1205	8.22525e-34	2.33352e-32	2418.88	1583.5
ENSG00000161800	RACGAP1	29127	12	-0.642216	0.0530209	-12.1125	9.06789e-34	2.56916e-32	3799.77	5944.68
ENSG00000118898	PPL	5493	16	1.06815	0.0882777	12.0999	1.05733e-33	2.99169e-32	1071.69	506.064
ENSG00000196352	CD55	1604	1	1.02055	0.0844828	12.08	1.34786e-33	3.80869e-32	4622.65	2256.18
ENSG00000063660	GPC1	2817	2	-0.695992	0.0576336	-12.0761	1.41181e-33	3.9841e-32	5673.25	9220.77
ENSG00000126368	NR1D1	9572	17	0.99561	0.0825515	12.0605	1.70779e-33	4.81299e-32	873.933	433.766
ENSG00000019485	PRDM11	56981	11	0.888636	0.0737194	12.0543	1.84091e-33	5.1813e-32	1110.27	596.066
ENSG00000104880	ARHGEF18	23370	19	0.707406	0.0587015	12.0509	1.91853e-33	5.39262e-32	3040.11	1855.5
ENSG00000069702	TGFBR3	7049	1	1.065	0.0884973	12.0343	2.34652e-33	6.58695e-32	755.547	357.119
ENSG00000136783	NIPSNAP3A	25934	9	0.818014	0.0679994	12.0297	2.48028e-33	6.95327e-32	1566.54	883.669
ENSG00000128567	PODXL	5420	7	0.822222	0.0683711	12.0259	2.59872e-33	7.27572e-32	10189.1	5731.73
ENSG00000113845	TIMMDC1	51300	3	-0.614054	0.0511411	-12.0071	3.26267e-33	9.12263e-32	2190.58	3358.73
ENSG00000146278	PNRC1	10957	6	0.858423	0.071507	12.0047	3.35517e-33	9.36898e-32	1963.05	1076.72
ENSG00000140682	TGFB1I1	7041	16	0.740058	0.0616567	12.0029	3.43128e-33	9.56896e-32	1691.56	1009.09
ENSG00000119899	SLC17A5	26503	6	0.868821	0.0724542	11.9913	3.94599e-33	1.099e-31	1408.33	766.618
ENSG00000197461	PDGFA	5154	7	0.825094	0.0688179	11.9895	4.0323e-33	1.12157e-31	1554.27	872.785
ENSG00000196704	AMZ2	51321	17	-0.694922	0.0579753	-11.9865	4.18058e-33	1.1613e-31	2986.12	4848.52
ENSG00000100604	CHGA	1113	14	1.92584	0.160678	11.9857	4.22387e-33	1.17179e-31	265.997	65.3625
ENSG00000162413	KLHL21	9903	1	0.799219	0.0667796	11.968	5.22736e-33	1.4483e-31	1495.22	854.821
ENSG00000104321	TRPA1	8989	8	-1.09755	0.0917115	-11.9674	5.26503e-33	1.45684e-31	296.333	641.167
ENSG00000170175	CHRNB1	1140	17	1.32751	0.110987	11.9609	5.69095e-33	1.57265e-31	519.722	201.704
ENSG00000146733	PSPH	5723	7	-0.72527	0.0606482	-11.9586	5.85131e-33	1.61487e-31	2384.66	3956.86
ENSG00000105499	PLA2G4C	8605	19	1.74524	0.146007	11.9531	6.25251e-33	1.72336e-31	331.737	93.195
ENSG00000163814	CDCP1	64866	3	1.02892	0.0861547	11.9427	7.09105e-33	1.95196e-31	2983.27	1446.64
ENSG00000158773	USF1	7391	1	0.721618	0.0604325	11.9409	7.24391e-33	1.99147e-31	2361.29	1425.73
ENSG00000250317	SMIM20	389203	4	-1.24462	0.104414	-11.92	9.31186e-33	2.55668e-31	331.513	800.222
ENSG00000137275	RIPK1	8737	6	0.661703	0.0555205	11.9182	9.51752e-33	2.60978e-31	2004.02	1263.27
ENSG00000221926	TRIM16	10626	17	-0.611081	0.0512821	-11.9161	9.76121e-33	2.67317e-31	3227.98	4939.69
ENSG00000117394	SLC2A1	6513	1	0.74835	0.0628339	11.91	1.05014e-32	2.87218e-31	11472.8	6802.76
ENSG00000018408	WWTR1	25937	3	0.615581	0.051762	11.8925	1.29444e-32	3.5358e-31	7920.82	5157.92
ENSG00000197183	NOL4L	140688	20	0.754646	0.0634585	11.892	1.30286e-32	3.55425e-31	1711.33	1010.2
ENSG00000105404	RABAC1	10567	19	0.932873	0.0784477	11.8917	1.30795e-32	3.56359e-31	5607.76	2914.38
ENSG00000169047	IRS1	3667	2	0.635254	0.0534498	11.8851	1.41534e-32	3.85126e-31	4892.74	3142.77
ENSG00000176473	WDR25	79446	14	1.06814	0.0899698	11.8722	1.65029e-32	4.48484e-31	612.156	288.327
ENSG00000169174	PCSK9	255738	1	1.56407	0.131823	11.8649	1.80217e-32	4.89133e-31	1135.09	368.907
ENSG00000227619			9	1.74781	0.147318	11.8642	1.81635e-32	4.92356e-31	236.707	65.8124
ENSG00000086061	DNAJA1	3301	9	0.602424	0.0507861	11.862	1.865e-32	5.049e-31	24405	16038.8
ENSG00000180304	OAZ2	4947	15	-0.526418	0.0444321	-11.8477	2.21196e-32	5.98071e-31	2614.41	3770.66
ENSG00000204540	PSORS1C1	170679	6	1.73784	0.146685	11.8474	2.21976e-32	5.99421e-31	273.808	77.8442
ENSG00000117593	DARS2	55157	1	-0.60036	0.0506959	-11.8424	2.35731e-32	6.35757e-31	3290.35	4997.08
ENSG00000122863	CHST3	9469	10	0.623211	0.0526711	11.8321	2.66299e-32	7.17292e-31	4261.8	2761.22
ENSG00000114948	ADAM23	8745	2	-0.968242	0.0819217	-11.8191	3.1092e-32	8.36422e-31	395.733	780.717
ENSG00000146411	SLC2A12	154091	6	1.66173	0.140673	11.8127	3.35567e-32	9.01589e-31	341.39	102.603
ENSG00000008300	CELSR3	1951	3	1.1476	0.0972111	11.8052	3.66769e-32	9.84179e-31	2423.22	1077.84
ENSG00000284194	SCO2	9997	22	0.981879	0.0831868	11.8033	3.75311e-32	1.00583e-30	815.451	408.521
ENSG00000166224	SGPL1	8879	10	-0.569826	0.0482997	-11.7977	4.01146e-32	1.07372e-30	4953.77	7365.06
ENSG00000164323	CFAP97	57587	4	-0.634623	0.0537989	-11.7962	4.0828e-32	1.09145e-30	2051.55	3191.75
ENSG00000132357	CARD6	84674	5	1.09138	0.0926022	11.7857	4.62518e-32	1.23489e-30	580.879	268.654
ENSG00000125744	RTN2	6253	19	1.40269	0.119106	11.7768	5.14036e-32	1.37072e-30	400.978	147.577
ENSG00000117906	RCN2	5955	15	-0.693363	0.0589558	-11.7607	6.22021e-32	1.6566e-30	2949.63	4786.45
ENSG00000198087	CD2AP	23607	6	0.633549	0.0538752	11.7596	6.30575e-32	1.67728e-30	5687.34	3657.2
ENSG00000196975	ANXA4	307	2	0.527733	0.0449009	11.7533	6.79273e-32	1.80456e-30	16472.5	11409.5
ENSG00000183018	SPNS2	124976	17	3.31881	0.282787	11.7361	8.32459e-32	2.20876e-30	92.6569	4.36731
ENSG00000115541	HSPE1	3336	2	-0.737253	0.0628256	-11.7349	8.44139e-32	2.23697e-30	5188.32	8684.23
ENSG00000185338	SOCS1	8651	16	2.97524	0.253645	11.7299	8.95388e-32	2.36983e-30	104.873	8.45296
ENSG00000005022	SLC25A5	292	X	-0.47803	0.0407704	-11.7249	9.4999e-32	2.51123e-30	13499.2	18820.9
ENSG00000095752	IL11	3589	19	0.939812	0.0801818	11.721	9.94772e-32	2.62635e-30	1734.75	896.337
ENSG00000140299	BNIP2	663	15	-0.608694	0.0519461	-11.7178	1.03296e-31	2.7238e-30	3706.28	5665.54
ENSG00000205212	CCDC144NL	339184	17	3.69589	0.315474	11.7154	1.06346e-31	2.80076e-30	83.2449	1.00822
ENSG00000109790	KLHL5	51088	4	-0.683981	0.0584281	-11.7064	1.18241e-31	3.11018e-30	3644.83	5873.02
ENSG00000102804	TSC22D1	8848	13	0.752718	0.0643565	11.6961	1.33489e-31	3.50694e-30	6868.51	4058.9
ENSG00000164327	RICTOR	253260	5	1.06015	0.0906502	11.6949	1.35299e-31	3.55009e-30	6833.62	3237.56
ENSG00000151692	RNF144A	9781	2	0.838088	0.0717071	11.6877	1.474e-31	3.86285e-30	1293.93	719.152
ENSG00000143079	CTTNBP2NL	55917	1	0.783372	0.0670372	11.6856	1.50963e-31	3.95137e-30	1320.15	763.492
ENSG00000217801		100288175	1	1.07627	0.0921539	11.679	1.63207e-31	4.26661e-30	718.115	335.844
ENSG00000164611	PTTG1	9232	5	-0.916943	0.0785633	-11.6714	1.78469e-31	4.65989e-30	1974.65	3758.12
ENSG00000024526	DEPDC1	55635	1	-0.73329	0.0628583	-11.6658	1.9071e-31	4.9734e-30	1831.95	3057.75
ENSG00000187957	DNER	92737	2	2.33642	0.200335	11.6626	1.97996e-31	5.1571e-30	153.089	25.5118
ENSG00000204622	HLA-J		6	3.19212	0.273728	11.6616	2.00164e-31	5.20721e-30	104.097	5.7266
ENSG00000063046	EIF4B	1975	12	-0.544254	0.046682	-11.6587	2.07089e-31	5.38079e-30	15874.7	23185.1
ENSG00000009335	UBE3C	9690	7	0.494578	0.042426	11.6574	2.10314e-31	5.45791e-30	5604.2	3972.34
ENSG00000113391	FAM172A	83989	5	-0.872013	0.074815	-11.6556	2.14869e-31	5.56935e-30	569.032	1048.76
ENSG00000175854	SWI5	375757	9	-0.907036	0.077837	-11.653	2.2145e-31	5.73294e-30	518.386	978.309
ENSG00000086548	CEACAM6	4680	19	0.90984	0.0780947	11.6505	2.28218e-31	5.90098e-30	1839.62	971.727
ENSG00000125818	PSMF1	9491	20	0.527989	0.04532	11.6503	2.2876e-31	5.90782e-30	10377	7185
ENSG00000008394	MGST1	4257	12	-0.694036	0.0595799	-11.6488	2.32645e-31	6.00088e-30	11400.8	18507.7
ENSG00000126457	PRMT1	3276	19	-0.530118	0.0455796	-11.6306	2.88092e-31	7.42212e-30	9712.8	14044.6
ENSG00000173848	NET1	10276	10	0.487968	0.0419565	11.6303	2.89001e-31	7.43655e-30	6693.23	4766.25
ENSG00000114541	FRMD4B	23150	3	1.42855	0.122882	11.6254	3.06228e-31	7.87031e-30	313.276	112.541
ENSG00000158856	DMTN	2039	8	0.870042	0.0748496	11.6239	3.11715e-31	8.00169e-30	3258	1770.94
ENSG00000115129	TP53I3	9540	2	-0.644643	0.0554701	-11.6214	3.20679e-31	8.2219e-30	4950.43	7758.89
ENSG00000173801	JUP	3728	17	0.950662	0.0819119	11.6059	3.84589e-31	9.84861e-30	8022.84	4114.51
ENSG00000114125	RNF7	9616	3	0.669656	0.0577617	11.5934	4.44914e-31	1.13798e-29	3511.04	2200.67
ENSG00000155097	ATP6V1C1	528	8	-0.703238	0.0606684	-11.5915	4.55061e-31	1.16253e-29	2480.51	4053
ENSG00000138772	ANXA3	306	4	0.638515	0.0551383	11.5802	5.18966e-31	1.3242e-29	4979.46	3189.97
ENSG00000156970	BUB1B	701	15	-0.662404	0.0572165	-11.5771	5.38065e-31	1.37129e-29	1701.43	2700.9
ENSG00000132475	H3-3B	3021	17	0.474008	0.0409636	11.5714	5.75144e-31	1.46404e-29	31342	22540
ENSG00000134809	TIMM10	26519	11	-0.826065	0.0713895	-11.5712	5.76439e-31	1.46559e-29	1764.34	3144.46
ENSG00000186472	PCLO	27445	7	1.39951	0.120972	11.5689	5.92665e-31	1.50504e-29	472.906	174.606
ENSG00000139291	TMEM19	55266	12	-0.783246	0.0677327	-11.5638	6.28811e-31	1.59493e-29	1218.61	2109.41
ENSG00000145425	RPS3A	6189	4	-0.949617	0.0821713	-11.5566	6.84015e-31	1.73289e-29	14049.4	27380.6
ENSG00000148019	CEP78	84131	9	-0.818569	0.0709398	-11.5389	8.39692e-31	2.12476e-29	1506.24	2671.29
ENSG00000184992	BRI3BP	140707	12	-0.663976	0.0575779	-11.5318	9.12339e-31	2.30585e-29	2558.42	4067.48
ENSG00000198431	TXNRD1	7296	12	-0.565812	0.049082	-11.5279	9.54681e-31	2.41001e-29	67581.9	100222
ENSG00000076043	REXO2	25996	11	-0.594277	0.0515951	-11.5181	1.06958e-30	2.69685e-29	1765.59	2670.96
ENSG00000169660	HEXD	284004	17	1.00634	0.0873789	11.517	1.08303e-30	2.72755e-29	1163.33	572.973
ENSG00000129472	RAB2B	84932	14	0.716843	0.0622689	11.512	1.14723e-30	2.88583e-29	1804.53	1094.05
ENSG00000203668				-0.89279	0.0776198	-11.5021	1.28752e-30	3.23489e-29	1842.55	3446.8
ENSG00000204580	DDR1	780	6	0.649365	0.0564776	11.4978	1.35383e-30	3.39748e-29	3989.4	2535.91
ENSG00000118160	SLC8A2	6543	19	2.81619	0.245431	11.4745	1.77298e-30	4.44413e-29	103.736	10.0796
ENSG00000122406	RPL5	6125	1	-0.744236	0.0648943	-11.4684	1.90052e-30	4.75822e-29	18463.7	31063
ENSG00000137868	STRA6	64220	15	0.554547	0.048365	11.4659	1.95754e-30	4.89523e-29	4316.56	2933.51
ENSG00000118503	TNFAIP3	7128	6	0.897036	0.078278	11.4596	2.10454e-30	5.25666e-29	1018.09	542.523
ENSG00000011426	ANLN	54443	7	-0.591462	0.051675	-11.4458	2.46787e-30	6.15695e-29	5738.44	8666.64
ENSG00000081803	CADPS2	93664	7	3.19551	0.27919	11.4456	2.47272e-30	6.16185e-29	78.835	3.64529
ENSG00000143933	CALM2	805	2	-0.748583	0.0655076	-11.4274	3.05039e-30	7.59248e-29	33441.8	56439
ENSG00000135750	KCNK1	3775	1	1.11338	0.0974382	11.4266	3.08034e-30	7.65809e-29	839.434	382.692
ENSG00000138175	ARL3	403	10	-0.845138	0.0739708	-11.4253	3.12599e-30	7.76252e-29	726.623	1312.55
ENSG00000141179	PCTP	58488	17	0.710943	0.0622321	11.4241	3.17082e-30	7.86466e-29	1646.92	1001.86
ENSG00000118257	NRP2	8828	2	0.799147	0.0699738	11.4207	3.29673e-30	8.16746e-29	9145.01	5227.41
ENSG00000179820	MYADM	91663	19	0.451151	0.0395182	11.4163	3.46783e-30	8.58136e-29	19465.7	14224.3
ENSG00000106789	CORO2A	7464	9	1.67752	0.147025	11.4098	3.73702e-30	9.23677e-29	334.315	99.2481
ENSG00000268510	IFNL3P1		19	3.39064	0.297232	11.4074	3.84067e-30	9.48195e-29	69.5152	1.65135
ENSG00000204634	TBC1D8	11138	2	0.517199	0.04534	11.4071	3.85298e-30	9.50133e-29	6154.73	4294.94
ENSG00000077232	DNAJC10	54431	2	-0.555567	0.0487073	-11.4062	3.89215e-30	9.58683e-29	7281.18	10721
ENSG00000198604	BAZ1A	11177	14	0.764626	0.0670726	11.4	4.18252e-30	1.02902e-28	6309.54	3695.81
ENSG00000157483	MYO1E	4643	15	0.663729	0.0582589	11.3927	4.54431e-30	1.11674e-28	22236.5	13992.9
ENSG00000275342	PRAG1	157285	8	0.688159	0.0604199	11.3896	4.71107e-30	1.15638e-28	4317.79	2670.55
ENSG00000134970	TMED7	51014	5	-0.74883	0.0658443	-11.3727	5.71713e-30	1.40172e-28	2975.9	5023.85
ENSG00000114529	C3orf52	79669	3	0.888854	0.0781899	11.3679	6.04305e-30	1.47992e-28	1220.57	653.542
ENSG00000072832	CRMP1	1400	4	1.84434	0.162257	11.3667	6.12285e-30	1.49774e-28	212.74	55.1738
ENSG00000125170	DOK4	55715	16	0.806154	0.0710252	11.3503	7.395e-30	1.80686e-28	4150.95	2360.39
ENSG00000172716	SLFN11	91607	17	0.754357	0.0665267	11.3392	8.39355e-30	2.04849e-28	1527.57	901.491
ENSG00000183864	TOB2	10766	22	0.65919	0.0581373	11.3385	8.45679e-30	2.06156e-28	3757	2371.7
ENSG00000272405			1	-0.676965	0.0597404	-11.3318	9.13371e-30	2.22403e-28	2130.83	3416.33
ENSG00000087586	AURKA	6790	20	-0.542155	0.0478654	-11.3267	9.68359e-30	2.35523e-28	3299.44	4812.93
ENSG00000196923	PDLIM7	9260	5	0.805202	0.07109	11.3265	9.70028e-30	2.3566e-28	4156.54	2365.69
ENSG00000184792	OSBP2	23762	22	1.0995	0.0970822	11.3255	9.81624e-30	2.38206e-28	507.597	233.656
ENSG00000123131	PRDX4	10549	X	-0.703769	0.0621533	-11.3231	1.0081e-29	2.44352e-28	3763.72	6156.05
ENSG00000080371	RAB21	23011	12	0.717504	0.0633793	11.3208	1.03529e-29	2.50657e-28	2550.13	1544.31
ENSG00000134202	GSTM3	2947	1	-1.05362	0.0931792	-11.3075	1.20478e-29	2.91362e-28	237.126	498.924
ENSG00000188549	CCDC9B	388115	15	0.76881	0.0680079	11.3047	1.24338e-29	3.00356e-28	2484.25	1450.16
ENSG00000204899	MZT1	440145	13	-0.853836	0.0755428	-11.3027	1.27278e-29	3.0711e-28	1084.17	1973.43
ENSG00000138166	DUSP5	1847	10	0.766303	0.0678109	11.3006	1.30361e-29	3.14193e-28	4605.38	2694.63
ENSG00000171621	SPSB1	80176	1	0.784888	0.0694752	11.2974	1.352e-29	3.25487e-28	1745.49	1008.05
ENSG00000178053	MLF1	4291	3	-1.017	0.0900503	-11.2936	1.41073e-29	3.39243e-28	295.185	605.004
ENSG00000173812	EIF1	10209	17	-0.387796	0.0343494	-11.2897	1.47456e-29	3.54192e-28	24113.5	31567.5
ENSG00000110514	MADD	8567	11	0.616533	0.0546293	11.2858	1.54314e-29	3.70248e-28	2802.51	1823.02
ENSG00000143878	RHOB	388	2	0.745347	0.0660823	11.2791	1.66512e-29	3.99066e-28	12856.8	7635.71
ENSG00000197930	ERO1A	30001	14	0.546132	0.0484308	11.2765	1.71346e-29	4.10191e-28	6824.18	4665.81
ENSG00000243566	UPK3B	105375355	7	1.40404	0.124547	11.2732	1.77957e-29	4.25538e-28	334.541	122.685
ENSG00000162073	PAQR4	124222	16	0.744826	0.0660773	11.272	1.80352e-29	4.30781e-28	1978.28	1175.44
ENSG00000160796	NBEAL2	23218	3	0.628596	0.0557727	11.2707	1.83159e-29	4.36998e-28	5111.86	3298.41
ENSG00000125691	RPL23	9349	17	-0.870167	0.0772494	-11.2644	1.96725e-29	4.68839e-28	23486.2	43242.2
ENSG00000023171	GRAMD1B	57476	11	0.763692	0.0678994	11.2474	2.38529e-29	5.67832e-28	5435.2	3185.83
ENSG00000130940	CASZ1	54897	1	1.40222	0.124697	11.2451	2.44924e-29	5.82405e-28	364.716	133.725
ENSG00000168502	MTCL1	23255	18	0.638665	0.0567969	11.2447	2.45902e-29	5.8408e-28	6648.44	4258.23
ENSG00000143816	WNT9A	7483	1	1.28409	0.114219	11.2423	2.52568e-29	5.99245e-28	368.118	147.733
ENSG00000156232	WHAMM	123720	15	0.786037	0.0699202	11.2419	2.53814e-29	6.01532e-28	1134.15	653.803
ENSG00000185436	IFNLR1	163702	1	1.51523	0.134975	11.226	3.04001e-29	7.19671e-28	335.504	112.865
ENSG00000092531	SNAP23	8773	15	-0.614535	0.0547523	-11.2239	3.11212e-29	7.35925e-28	1369.73	2102.58
ENSG00000267288		105371795	17	1.57011	0.139953	11.2188	3.29552e-29	7.7843e-28	369.805	118.939
ENSG00000141503	MINK1	50488	17	0.655228	0.0584508	11.2099	3.64581e-29	8.60218e-28	8580.15	5431.67
ENSG00000011590	ZBTB32	27033	19	3.57462	0.319039	11.2044	3.88183e-29	9.14893e-28	72.4618	0.342589
ENSG00000152952	PLOD2	5352	3	0.719584	0.0642407	11.2014	4.01429e-29	9.45066e-28	20016.3	12105.2
ENSG00000170312	CDK1	983	10	-0.672288	0.0600617	-11.1933	4.39735e-29	1.0341e-27	4318.03	6905.9
ENSG00000095794	CREM	1390	10	0.636134	0.0568705	11.1857	4.79366e-29	1.12606e-27	1792.88	1151.21
ENSG00000005884	ITGA3	3675	17	0.467657	0.0418219	11.1821	4.98849e-29	1.17054e-27	38487.6	27801.1
ENSG00000106829	TLE4	7091	9	0.717532	0.0642459	11.1685	5.81369e-29	1.36267e-27	1383.8	837.947
ENSG00000118495	PLAGL1	5325	6	0.808839	0.0725404	11.1502	7.14577e-29	1.67305e-27	1205.67	684.021
ENSG00000162729	IGSF8	93185	1	0.829259	0.0743793	11.1491	7.23605e-29	1.69233e-27	1222.86	684.038
ENSG00000164976	MYORG	57462	9	0.940562	0.0843941	11.1449	7.58496e-29	1.77199e-27	976.162	504.159
ENSG00000198513	ATL1	51062	14	1.18737	0.106562	11.1425	7.78947e-29	1.81777e-27	388.741	167.263
ENSG00000185920	PTCH1	5727	9	0.853898	0.0766735	11.1368	8.30447e-29	1.93583e-27	1013.31	557.36
ENSG00000064199	SPA17	53340	11	-0.850437	0.0763966	-11.1319	8.77747e-29	2.04386e-27	506.431	919.398
ENSG00000184232	OAF	220323	11	1.04533	0.0939173	11.1304	8.92799e-29	2.07663e-27	623.646	298.485
ENSG00000176463	SLCO3A1	28232	15	0.698601	0.0628708	11.1117	1.10056e-28	2.5571e-27	1521.21	934.481
ENSG00000102226	USP11	8237	X	0.820679	0.0738886	11.107	1.16033e-28	2.69303e-27	6084.82	3423.09
ENSG00000204272	NBDY	550643	X	-0.761077	0.0685231	-11.1069	1.16172e-28	2.69332e-27	873.257	1486.81
ENSG00000103888	CEMIP	57214	15	1.40748	0.126769	11.1027	1.21653e-28	2.81732e-27	561.718	205.101
ENSG00000159217	IGF2BP1	10642	17	0.67012	0.0603649	11.1011	1.23845e-28	2.86498e-27	12650.8	7924.32
ENSG00000116701	NCF2	4688	1	1.39306	0.125489	11.101	1.24004e-28	2.86554e-27	332.823	122.461
ENSG00000139410	SDSL	113675	12	0.78193	0.0704871	11.0932	1.35323e-28	3.12371e-27	2051.53	1186.51
ENSG00000164061	BSN	8927	3	1.98348	0.178968	11.0829	1.519e-28	3.50257e-27	330.535	76.1401
ENSG00000072121	ZFYVE26	23503	14	0.922773	0.0832691	11.0818	1.53717e-28	3.54063e-27	2422.36	1266.56
ENSG00000100129	EIF3L	51386	22	-0.569736	0.051446	-11.0744	1.66933e-28	3.8409e-27	3930.75	5845.2
ENSG00000229474	PATL2	197135	15	2.30397	0.208074	11.0728	1.69922e-28	3.90545e-27	134.373	22.8353
ENSG00000100997	ABHD12	26090	20	0.642717	0.0580754	11.0669	1.81499e-28	4.16705e-27	3345.08	2136.18
ENSG00000134548	SPX	80763	12	-1.05804	0.0956167	-11.0654	1.84668e-28	4.23524e-27	588.367	1239.91
ENSG00000169118	CSNK1G1	53944	15	0.688827	0.0622878	11.0588	1.98793e-28	4.55428e-27	3746.77	2315.95
ENSG00000173726	TOMM20	9804	1	-0.61358	0.0554964	-11.0562	2.04571e-28	4.68161e-27	9321.74	14299.8
ENSG00000136436	CALCOCO2	10241	17	0.571738	0.0517446	11.0492	2.21118e-28	5.05487e-27	8499.11	5705.3
ENSG00000100316	RPL3	6122	22	-0.552131	0.0499984	-11.043	2.37065e-28	5.41363e-27	34898.4	51264.8
ENSG00000035687	ADSS2	159	1	0.587575	0.0532349	11.0374	2.52225e-28	5.75365e-27	6296.29	4181.21
ENSG00000180336	MEIOC	284071	17	-0.870074	0.0789176	-11.0251	2.89229e-28	6.59071e-27	554.933	1022.27
ENSG00000116898	MRPS15	64960	1	-0.670699	0.0608355	-11.0248	2.90162e-28	6.60491e-27	1475.13	2355.02
ENSG00000129354	AP1M2	10053	19	-0.973876	0.0883393	-11.0243	2.91868e-28	6.63342e-27	413.503	821.129
ENSG00000168938	PPIC	5480	5	0.731811	0.0663821	11.0242	2.92038e-28	6.63342e-27	1149.17	688.738
ENSG00000129559	NEDD8	4738	14	-0.622012	0.0564428	-11.0202	3.05348e-28	6.92837e-27	2229.85	3442.79
ENSG00000060491	OGFR	11054	20	1.60826	0.145955	11.0189	3.09865e-28	7.02338e-27	5835.44	1818.12
ENSG00000181904	C5orf24	134553	5	-0.503966	0.045745	-11.0168	3.16961e-28	7.17658e-27	2541.82	3609.56
ENSG00000146776	ATXN7L1	222255	7	0.972766	0.0883665	11.0083	3.48462e-28	7.88146e-27	912.926	460.486
ENSG00000100784	RPS6KA5	9252	14	0.979658	0.0890059	11.0067	3.54915e-28	8.0189e-27	682.228	341.748
ENSG00000124145	SDC4	6385	20	0.752315	0.0683845	11.0013	3.76822e-28	8.50484e-27	7233.57	4273.03
ENSG00000179833	SERTAD2	9792	2	-0.660961	0.0600989	-10.9979	3.91189e-28	8.81975e-27	1380.15	2188.82
ENSG00000103742	IGDCC4	57722	15	0.847241	0.0771644	10.9797	4.78568e-28	1.07784e-26	1246.06	688.07
ENSG00000204632	HLA-G	3135	6	2.3414	0.213384	10.9727	5.17065e-28	1.16331e-26	117.596	18.7597
ENSG00000065978	YBX1	4904	1	-0.493544	0.0449886	-10.9704	5.30289e-28	1.19181e-26	11257.5	15871.6
ENSG00000165376	CLDN2	9075	X	0.977691	0.089157	10.966	5.57099e-28	1.25074e-26	1725.37	866.002
ENSG00000100441	KHNYN	23351	14	0.502934	0.0459015	10.9568	6.16319e-28	1.38224e-26	7021.19	4946.44
ENSG00000147408	CSGALNACT1	55790	8	0.511584	0.0467093	10.9525	6.46312e-28	1.44798e-26	6216.4	4354.02
ENSG00000280734	LINC01232		13	1.51891	0.138698	10.9512	6.55566e-28	1.46717e-26	272.458	90.9141
ENSG00000094631	HDAC6	10013	X	0.66536	0.0607784	10.9473	6.84567e-28	1.53047e-26	3679.51	2311.16
ENSG00000185361	TNFAIP8L1	126282	19	-1.16351	0.106379	-10.9373	7.64212e-28	1.70674e-26	220.208	502.93
ENSG00000188157	AGRN	375790	1	0.960328	0.0878271	10.9343	7.90117e-28	1.76275e-26	23530.7	11968.2
ENSG00000272398	CD24	100133941	6	0.637435	0.058349	10.9245	8.80099e-28	1.96144e-26	5854.43	3752.35
ENSG00000100867	DHRS2	10202	14	0.932318	0.0853586	10.9224	9.01119e-28	2.00619e-26	1024.83	531.839
ENSG00000145390	USP53	54532	4	0.662324	0.0606571	10.9191	9.33783e-28	2.07674e-26	2117.68	1333.03
ENSG00000127666	TICAM1	148022	19	1.00889	0.0924931	10.9077	1.05919e-27	2.35319e-26	638.671	313.647
ENSG00000152944	MED21	9412	12	-0.738977	0.0677516	-10.9072	1.06536e-27	2.36444e-26	879.472	1474.7
ENSG00000103494	RPGRIP1L	23322	16	-0.739934	0.0678523	-10.9051	1.09013e-27	2.4169e-26	837.064	1403.65
ENSG00000107438	PDLIM1	9124	10	0.773879	0.0710012	10.8995	1.15862e-27	2.56607e-26	7193.8	4184.89
ENSG00000245937	SLC12A2-DT	644873	5	-0.709259	0.0651008	-10.8948	1.22059e-27	2.7005e-26	772.785	1266.9
ENSG00000177311	ZBTB38	253461	3	0.713287	0.065486	10.8922	1.25556e-27	2.77499e-26	9562.85	5808.17
ENSG00000138600	SPPL2A	84888	15	-0.656613	0.0603181	-10.8858	1.3467e-27	2.97335e-26	3270.78	5173.73
ENSG00000196214	ZNF766	90321	19	0.724358	0.0665484	10.8847	1.36375e-27	3.00788e-26	1762.18	1061.67
ENSG00000160752	FDPS	2224	1	-0.649043	0.0597262	-10.867	1.65574e-27	3.64812e-26	3325	5229.24
ENSG00000124767	GLO1	2739	6	-0.506817	0.0466416	-10.8662	1.66987e-27	3.67543e-26	4258.19	6058.99
ENSG00000140718	FTO	79068	16	-0.659673	0.0607764	-10.8541	1.90696e-27	4.19294e-26	1338.31	2121.03
ENSG00000167977	KCTD5	54442	16	0.829933	0.0764678	10.8534	1.92193e-27	4.22152e-26	2070.62	1157.07
ENSG00000133030	MPRIP	23164	17	0.602708	0.0555325	10.8532	1.92462e-27	4.22306e-26	21146.2	13890.2
ENSG00000123352	SPATS2	65244	12	0.493716	0.0454999	10.8509	1.97442e-27	4.32789e-26	4435.56	3145.64
ENSG00000174010	KLHL15	80311	X	0.766709	0.0706956	10.8452	2.10128e-27	4.60121e-26	1409.03	823.69
ENSG00000184678	H2BC21	8349	1	1.31809	0.121551	10.8439	2.13069e-27	4.66082e-26	370.989	144.732
ENSG00000146112				0.729412	0.067299	10.8384	2.26446e-27	4.94836e-26	2659.91	1596.02
ENSG00000117020	AKT3	10000	1	-0.764043	0.0705378	-10.8317	2.43658e-27	5.31904e-26	1828.74	3120.84
ENSG00000135047	CTSL	1514	9	0.800965	0.073989	10.8255	2.60794e-27	5.68729e-26	48512.6	27674.5
ENSG00000137642	SORL1	6653	11	-1.23922	0.114513	-10.8217	2.71806e-27	5.92137e-26	356.952	861.879
ENSG00000225855	RUSC1-AS1	284618	1	1.51519	0.140026	10.8208	2.74285e-27	5.96927e-26	323.935	108.292
ENSG00000047457	CP	1356	3	1.34992	0.124884	10.8094	3.10627e-27	6.75329e-26	957.377	363.748
ENSG00000167106	FAM102A	399665	9	0.677407	0.0626951	10.8048	3.26706e-27	7.09561e-26	6335.62	3947.18
ENSG00000135932	CAB39	51719	2	0.558572	0.0517166	10.8006	3.41859e-27	7.41716e-26	4082.79	2766.62
ENSG00000198848	CES1	1066	16	-1.05722	0.0979257	-10.7962	3.58899e-27	7.77894e-26	827.235	1745.84
ENSG00000117399	CDC20	991	1	-0.733349	0.0679351	-10.7948	3.64073e-27	7.88308e-26	3040.41	5077.32
ENSG00000072274	TFRC	7037	3	-0.680909	0.0630854	-10.7934	3.69676e-27	7.99625e-26	11580.3	18635.3
ENSG00000105048	TNNT1	7138	19	0.598586	0.0554645	10.7922	3.74514e-27	8.09268e-26	2337.18	1539.77
ENSG00000109046	WSB1	26118	17	0.536878	0.0497537	10.7907	3.80832e-27	8.22088e-26	6093.81	4191.58
ENSG00000238227	TMEM250	90120	9	-0.682532	0.0633046	-10.7817	4.20019e-27	9.05762e-26	1595.57	2569.71
ENSG00000147003	CLTRN	57393	X	1.72288	0.159812	10.7806	4.24905e-27	9.15372e-26	229.384	64.387
ENSG00000114107	CEP70	80321	3	-0.961785	0.0892257	-10.7792	4.31423e-27	9.28474e-26	431.776	849.521
ENSG00000088367	EPB41L1	2036	20	0.583411	0.0541341	10.7771	4.41404e-27	9.48996e-26	6336.79	4219.56
ENSG00000153147	SMARCA5	8467	4	0.606263	0.0562879	10.7708	4.73059e-27	1.01603e-25	7626.19	4995.92
ENSG00000146842	TMEM209	84928	7	0.563819	0.0524061	10.7587	5.39492e-27	1.15754e-25	2654.09	1791.61
ENSG00000103222	ABCC1	4363	16	0.517502	0.0481649	10.7444	6.29797e-27	1.34995e-25	17271.6	12045.7
ENSG00000187185		388282	16	-0.961555	0.0895553	-10.737	6.82318e-27	1.46105e-25	346.128	681.227
ENSG00000247077	PGAM5	192111	12	-0.611084	0.0570197	-10.7171	8.4651e-27	1.81082e-25	2558.39	3917.71
ENSG00000177380	PPFIA3	8541	19	0.980142	0.0914789	10.7144	8.71157e-27	1.86167e-25	577.75	289.551
ENSG00000175155	YPEL2	388403	17	0.90015	0.0840328	10.7119	8.95182e-27	1.9111e-25	864.638	459.516
ENSG00000143850	PLEKHA6	22874	1	0.608191	0.0567792	10.7115	8.98694e-27	1.91667e-25	3563.96	2331.84
ENSG00000134318	ROCK2	9475	2	0.985426	0.0920004	10.7111	9.02841e-27	1.92359e-25	10151	5066.6
ENSG00000245556	SCAMP1-AS1	728769	5	1.01825	0.0952198	10.6937	1.08961e-26	2.3192e-25	716.818	348.754
ENSG00000205155	PSENEN	55851	19	-0.613824	0.057421	-10.6899	1.13525e-26	2.41394e-25	1370.58	2102.54
ENSG00000153936	HS2ST1	9653	1	-0.71838	0.0672166	-10.6875	1.16428e-26	2.4732e-25	1204.73	1991.09
ENSG00000134668	SPOCD1	90853	1	1.20257	0.112547	10.6851	1.19552e-26	2.53703e-25	327.549	139.05
ENSG00000117318	ID3	3399	1	0.687741	0.0643923	10.6805	1.25612e-26	2.66298e-25	13565.9	8389.17
ENSG00000058804	NDC1	55706	1	-0.683639	0.0640483	-10.6738	1.34987e-26	2.85603e-25	2758.49	4448.22
ENSG00000132821	VSTM2L	128434	20	2.09424	0.196202	10.6739	1.34894e-26	2.85603e-25	179.286	36.9884
ENSG00000150712	MTMR12	54545	5	-0.651045	0.061	-10.6729	1.36359e-26	2.8822e-25	1330.78	2096.99
ENSG00000197977	ELOVL2	54898	6	0.653853	0.0613083	10.665	1.484e-26	3.13361e-25	1469.61	930.227
ENSG00000238266	LINC00707	100507127	10	0.733702	0.0688219	10.6609	1.55119e-26	3.27225e-25	1724.31	1031.37
ENSG00000164032	H2AZ1	3015	4	-0.628925	0.0590028	-10.6592	1.57875e-26	3.32708e-25	15302	23734.7
ENSG00000187634	SAMD11	148398	1	1.30305	0.122258	10.6583	1.59535e-26	3.35875e-25	1239.25	488.259
ENSG00000139641	ESYT1	23344	12	-0.565405	0.0530716	-10.6536	1.67671e-26	3.52655e-25	4509.78	6686.33
ENSG00000152953	STK32B	55351	4	-0.679042	0.0637625	-10.6496	1.75207e-26	3.68141e-25	1135.91	1825.06
ENSG00000163162	RNF149	284996	2	0.56947	0.0535675	10.6309	2.14081e-26	4.4938e-25	2714.41	1825.7
ENSG00000081154	PCNP	57092	3	-0.57431	0.0540663	-10.6223	2.34626e-26	4.92021e-25	5551.13	8284.45
ENSG00000171877	FRMD5	84978	15	1.30235	0.122644	10.619	2.4314e-26	5.09374e-25	346.049	136.019
ENSG00000174705	SH3PXD2B	285590	5	0.740966	0.0697784	10.6188	2.4356e-26	5.09753e-25	2580.34	1536.46
ENSG00000138002	IFT172	26160	2	-0.795217	0.0749356	-10.612	2.6207e-26	5.47954e-25	791.633	1381.13
ENSG00000177485	ZBTB33	10009	X	0.679868	0.0640727	10.6109	2.65199e-26	5.53954e-25	3524.81	2191.96
ENSG00000145979				0.881065	0.0831415	10.5972	3.07124e-26	6.409e-25	852.044	459.01
ENSG00000165434	PGM2L1	283209	11	0.967875	0.0913906	10.5905	3.29698e-26	6.87332e-25	3000.59	1516.45
ENSG00000115233	PSMD14	10213	2	-0.46428	0.0438436	-10.5895	3.335e-26	6.9458e-25	6049.61	8355.61
ENSG00000142611	PRDM16	63976	1	2.35903	0.222779	10.5891	3.34657e-26	6.96308e-25	113.741	17.805
ENSG00000056998	GYG2	8908	X	-1.02755	0.0970669	-10.586	3.46229e-26	7.19684e-25	283.426	585.633
ENSG00000182093	GET1	7485	21	-0.834578	0.0788672	-10.5821	3.6092e-26	7.4949e-25	422.252	758.005
ENSG00000126778	SIX1	6495	14	0.932448	0.088175	10.575	3.89307e-26	8.07651e-25	830.373	430.605
ENSG00000005238	FAM214B	80256	9	0.880297	0.083295	10.5684	4.17438e-26	8.65169e-25	788.887	424.751
ENSG00000141458	NPC1	4864	18	0.655636	0.0620398	10.568	4.19452e-26	8.68497e-25	6307.16	3990.03
ENSG00000168214	RBPJ	3516	4	-0.710048	0.067214	-10.564	4.37674e-26	9.05348e-25	1058.2	1737.59
ENSG00000101608	MYL12A	10627	18	0.557971	0.0529002	10.5476	5.20957e-26	1.07658e-24	12232	8290.42
ENSG00000167895	TMC8	147138	17	2.69564	0.25572	10.5414	5.5685e-26	1.14964e-24	81.8607	7.76258
ENSG00000168256	NKIRAS2	28511	17	0.511481	0.048549	10.5354	5.93517e-26	1.22415e-24	3537.44	2476.8
ENSG00000070190	DAPP1	27071	4	3.308	0.314009	10.5347	5.9755e-26	1.23128e-24	54.4803	0.674103
ENSG00000182670	TTC3	7267	21	-0.836927	0.0795317	-10.5232	6.75416e-26	1.39038e-24	2608.09	4693.22
ENSG00000164109	MAD2L1	4085	4	-0.708589	0.0673488	-10.5212	6.90036e-26	1.4191e-24	2420.12	3973.64
ENSG00000102034	ELF4	2000	X	0.575374	0.054749	10.5093	7.82579e-26	1.60787e-24	2182.72	1461.25
ENSG00000136816	TOR1B	27348	9	0.645532	0.0614271	10.5089	7.8594e-26	1.61322e-24	2189.79	1395.36
ENSG00000206418	RAB12	201475	18	0.614362	0.0584845	10.5047	8.21911e-26	1.68543e-24	1630.12	1061.98
ENSG00000107897	ACBD5	91452	10	0.523579	0.0498798	10.4968	8.93533e-26	1.83054e-24	4930.87	3423.61
ENSG00000179242	CDH4	1002	20	-0.746126	0.0710948	-10.4948	9.12559e-26	1.86772e-24	1112.1	1874.26
ENSG00000198755	RPL10A	4736	6	-0.554821	0.0529206	-10.484	1.02285e-25	2.09144e-24	15048.2	22151.9
ENSG00000273841	TAF9	6880	5	-0.686199	0.0655203	-10.4731	1.14839e-25	2.34589e-24	3132.8	5061.23
ENSG00000164938	TP53INP1	94241	8	0.655749	0.0626395	10.4686	1.20384e-25	2.45681e-24	1797.63	1136.78
ENSG00000151491	EPS8	2059	12	0.536282	0.0512458	10.4649	1.2521e-25	2.55285e-24	4444.42	3058.86
ENSG00000147604	RPL7	6129	8	-0.770483	0.0737054	-10.4536	1.41136e-25	2.8748e-24	25976.7	44570.6
ENSG00000124588	NQO2	4835	6	-0.581177	0.0556002	-10.4528	1.42275e-25	2.89524e-24	1300.4	1951.16
ENSG00000125285	SOX21	11166	13	1.65643	0.158507	10.4502	1.46216e-25	2.97259e-24	222.164	66.0216
ENSG00000095383	TBC1D2	55357	9	0.938546	0.0898216	10.449	1.48081e-25	3.00764e-24	761.702	393.715
ENSG00000102531	FNDC3A	22862	13	0.641202	0.0613689	10.4483	1.49131e-25	3.02608e-24	3103.08	1983.12
ENSG00000169435	RASSF6	166824	4	1.06268	0.101717	10.4474	1.50561e-25	3.0522e-24	478.081	225.308
ENSG00000008513	ST3GAL1	6482	8	0.869831	0.0832851	10.444	1.56075e-25	3.16097e-24	1678.6	911.145
ENSG00000102221	JADE3	9767	X	0.594236	0.0569536	10.4337	1.74012e-25	3.52088e-24	2632.13	1739
ENSG00000184014	DENND5A	23258	11	0.510497	0.0489491	10.4291	1.82535e-25	3.68984e-24	4331.47	3035.04
ENSG00000156273				0.622424	0.0597092	10.4243	1.92153e-25	3.88058e-24	1881.78	1218.62
ENSG00000088854	DNAAF9	25943	20	0.718615	0.0689633	10.4202	2.00427e-25	4.04384e-24	1590.64	962.073
ENSG00000161981	SNRNP25	79622	16	-0.660898	0.0634875	-10.4099	2.23445e-25	4.504e-24	1017.02	1613.61
ENSG00000065802	ASB1	51665	2	-0.536278	0.0515585	-10.4014	2.4444e-25	4.92253e-24	2112.39	3069.72
ENSG00000155760	FZD7	8324	2	0.866315	0.0833335	10.3958	2.592e-25	5.21484e-24	931.601	506.987
ENSG00000136770	DNAJC1	64215	10	0.737926	0.0710152	10.3911	2.7219e-25	5.47102e-24	1282.89	765.329
ENSG00000196636	SDHAF3	57001	7	-1.01778	0.0979883	-10.3867	2.84949e-25	5.72208e-24	376.894	774.572
ENSG00000154930	ACSS1	84532	20	0.630973	0.0607566	10.3853	2.89368e-25	5.80534e-24	1575	1013.47
ENSG00000123485	HJURP	55355	2	-0.43476	0.041864	-10.3851	2.89975e-25	5.81205e-24	5331.23	7214.25
ENSG00000160877	NACC1	112939	19	-0.572572	0.0551439	-10.3832	2.95595e-25	5.91912e-24	2814.28	4195.75
ENSG00000161526	SAP30BP	29115	17	0.507581	0.0488887	10.3824	2.98285e-25	5.96738e-24	5349.89	3756.15
ENSG00000138382	METTL5	29081	2	-0.66832	0.0644189	-10.3746	3.23552e-25	6.46678e-24	1490.74	2379.11
ENSG00000230795	HLA-K		6	2.18849	0.211109	10.3667	3.51579e-25	7.02038e-24	158.396	29.4974
ENSG00000078304	PPP2R5C	5527	14	-0.527364	0.0509231	-10.3561	3.92732e-25	7.83479e-24	3108.86	4489.54
ENSG00000111846	GCNT2	2651	6	0.633755	0.0612025	10.3551	3.96948e-25	7.91147e-24	2169.3	1393.28
ENSG00000138061	CYP1B1	1545	2	0.585128	0.056545	10.348	4.27261e-25	8.50768e-24	8582.73	5706.26
ENSG00000136193	SCRN1	9805	7	0.471889	0.045604	10.3475	4.29397e-25	8.54223e-24	8090.46	5825.51
ENSG00000141552	ANAPC11	51529	17	-0.528582	0.0510985	-10.3444	4.43822e-25	8.82097e-24	3254.52	4704.25
ENSG00000176485	PLAAT3	11145	11	0.53827	0.0520428	10.3428	4.51065e-25	8.95656e-24	3313.28	2276.1
ENSG00000140961	OSGIN1	29948	16	-0.629225	0.0608984	-10.3324	5.02986e-25	9.97822e-24	2616.98	4059.57
ENSG00000019505	SYT13	57586	11	0.712996	0.0690794	10.3214	5.63982e-25	1.11779e-23	1389.3	843.495
ENSG00000100350	FOXRED2	80020	22	-0.609329	0.0590503	-10.3188	5.79366e-25	1.14721e-23	1294.5	1979
ENSG00000173482	PTPRM	5797	18	0.466058	0.0451718	10.3174	5.8764e-25	1.16251e-23	4839.95	3499.44
ENSG00000117461	PIK3R3	8503	1	1.26079	0.122311	10.308	6.48168e-25	1.28106e-23	359.644	145.307
ENSG00000163013	FBXO41	150726	2	0.601952	0.0584189	10.3041	6.75409e-25	1.33367e-23	1562.99	1026.9
ENSG00000141034	GID4	79018	17	-0.736426	0.071493	-10.3007	6.99678e-25	1.38031e-23	668.03	1120.05
ENSG00000131475	VPS25	84313	17	-0.686547	0.0666532	-10.3003	7.02493e-25	1.38458e-23	2058.92	3324.67
ENSG00000253669	GASAL1		8	1.0086	0.098035	10.2882	7.96539e-25	1.56849e-23	532.228	260.99
ENSG00000119686	FLVCR2	55640	14	1.32806	0.129135	10.2843	8.29507e-25	1.6319e-23	459.592	177.291
ENSG00000116095	PLEKHA3	65977	2	-0.768689	0.0748098	-10.2753	9.11049e-25	1.79066e-23	557.118	955.289
ENSG00000268460		93429	19	2.10464	0.20485	10.2741	9.22412e-25	1.81133e-23	135.381	26.7638
ENSG00000175970	UNC119B	84747	12	-0.543528	0.0529036	-10.2739	9.2361e-25	1.81201e-23	2088.8	3050.51
ENSG00000050748	MAPK9	5601	5	-0.554866	0.0540329	-10.269	9.71816e-25	1.90483e-23	1587.86	2337.64
ENSG00000185483	ROR1	4919	1	-0.672138	0.0655396	-10.2554	1.11868e-24	2.19067e-23	1174.7	1878.93
ENSG00000111057	KRT18	3875	12	0.610564	0.0595464	10.2536	1.14025e-24	2.23088e-23	92967.7	60705.8
ENSG00000079739	PGM1	5236	1	0.617006	0.0601969	10.2498	1.18611e-24	2.31845e-23	2722.44	1769.38
ENSG00000091436	MAP3K20	51776	2	-0.586266	0.0572344	-10.2432	1.26923e-24	2.47866e-23	4158.19	6258.96
ENSG00000198517	MAFK	7975	7	0.630661	0.0616277	10.2334	1.40488e-24	2.74106e-23	13422	8640.17
ENSG00000075336	TIMM21	29090	18	-0.799747	0.0782113	-10.2255	1.52509e-24	2.97287e-23	707.665	1241.79
ENSG00000004777	ARHGAP33	115703	19	-1.10407	0.108018	-10.2212	1.59386e-24	3.1041e-23	337.719	740.204
ENSG00000153904	DDAH1	23576	1	0.733039	0.0717311	10.2193	1.6257e-24	3.16322e-23	1073.9	642.888
ENSG00000163584	RPL22L1	200916	3	-1.06974	0.104682	-10.219	1.63058e-24	3.1698e-23	2403.34	5129.88
ENSG00000163762	TM4SF18	116441	3	-0.744387	0.0728657	-10.2159	1.68356e-24	3.26982e-23	1046.12	1762.39
ENSG00000153214	TMEM87B	84910	2	0.569019	0.0557186	10.2124	1.74525e-24	3.38655e-23	2963.26	1992.91
ENSG00000132326	PER2	8864	2	0.796893	0.078036	10.2119	1.75464e-24	3.40168e-23	1835.78	1050.37
ENSG00000172731	LRRC20	55222	10	-0.661372	0.064816	-10.2038	1.90593e-24	3.69162e-23	1026.97	1628.64
ENSG00000153234	NR4A2	4929	2	1.52353	0.149372	10.1996	1.99082e-24	3.85254e-23	305.297	100.973
ENSG00000189403	HMGB1	3146	13	-0.477684	0.0468367	-10.1989	2.00449e-24	3.87548e-23	11728.7	16354.8
ENSG00000157873	TNFRSF14	8764	1	2.29079	0.224876	10.1869	2.26953e-24	4.38391e-23	98.5969	16.0529
ENSG00000109861	CTSC	1075	11	-0.599579	0.0588595	-10.1866	2.27556e-24	4.39158e-23	2435.69	3702.17
ENSG00000261236	BOP1	23246	8	-0.88102	0.0865587	-10.1783	2.47864e-24	4.77918e-23	2990.9	5559.98
ENSG00000204304	PBX2	5089	6	0.571781	0.0561958	10.1748	2.56916e-24	4.94924e-23	2908.13	1951.17
ENSG00000181817	LSM10	84967	1	-0.681349	0.066983	-10.172	2.6448e-24	5.09035e-23	684.941	1102.63
ENSG00000023445	BIRC3	330	11	0.924303	0.0908895	10.1695	2.7123e-24	5.21554e-23	6277.45	3271.88
ENSG00000178234	GALNT11	63917	7	-0.636834	0.0626449	-10.1658	2.81857e-24	5.41502e-23	954.751	1490.52
ENSG00000115548	KDM3A	55818	2	0.4559	0.0448531	10.1643	2.86207e-24	5.49362e-23	3722.18	2709.97
ENSG00000060656	PTPRU	10076	1	0.654683	0.0644566	10.1569	3.08585e-24	5.91783e-23	1522.67	963.29
ENSG00000168958	MFF	56947	2	-0.580303	0.0571608	-10.1521	3.24248e-24	6.21262e-23	3494.2	5240.8
ENSG00000126603	GLIS2	84662	16	0.733568	0.0722844	10.1484	3.3697e-24	6.45058e-23	2150.95	1286.47
ENSG00000145901	TNIP1	10318	5	0.626579	0.0618118	10.1369	3.79002e-24	7.24866e-23	6935	4477.12
ENSG00000132554	RGS22	26166	8	2.41158	0.238092	10.1288	4.11697e-24	7.86692e-23	85.5627	11.7534
ENSG00000167515	TRAPPC2L	51693	16	-0.697028	0.0688499	-10.1239	4.32939e-24	8.26541e-23	1156.24	1882.99
ENSG00000102384	CENPI	2491	X	-0.711391	0.0703942	-10.1058	5.20612e-24	9.93031e-23	1082.7	1783.03
ENSG00000140950	MEAK7	57707	16	0.620555	0.0614411	10.1	5.52398e-24	1.05272e-22	2997.65	1942.58
ENSG00000131016	AKAP12	9590	6	0.766076	0.0759413	10.0877	6.25953e-24	1.19183e-22	18406.5	10756.7
ENSG00000099875	MKNK2	2872	19	0.621964	0.0617457	10.073	7.27286e-24	1.38353e-22	4297.54	2783.69
ENSG00000143153	ATP1B1	481	1	0.524234	0.0520531	10.0711	7.41148e-24	1.40864e-22	14173.3	9836.89
ENSG00000169184	MN1	4330	22	1.10727	0.109969	10.0689	7.585e-24	1.44034e-22	675.188	307.634
ENSG00000078668	VDAC3	7419	8	-0.667128	0.066283	-10.0648	7.90093e-24	1.499e-22	5374.73	8570.18
ENSG00000121281	ADCY7	113	16	0.552186	0.0548816	10.0614	8.18216e-24	1.55097e-22	2900.18	1973.03
ENSG00000198931	APRT	353	16	-0.413392	0.0410992	-10.0584	8.43616e-24	1.5977e-22	3444.57	4590.59
ENSG00000175063	UBE2C	11065	20	-0.58044	0.0577147	-10.057	8.5527e-24	1.61833e-22	3238.47	4857.17
ENSG00000105968	H2AZ2	94239	7	-0.588378	0.058532	-10.0522	8.97988e-24	1.69765e-22	4989.21	7522.7
ENSG00000155903	RASA2	5922	3	0.671669	0.0668269	10.0509	9.10434e-24	1.71966e-22	1510.18	944.148
ENSG00000134291	TMEM106C	79022	12	-0.63591	0.0632824	-10.0488	9.30157e-24	1.75535e-22	2539.49	3959.84
ENSG00000152558	TMEM123	114908	11	0.466027	0.046406	10.0424	9.92444e-24	1.87124e-22	18874.8	13646.7
ENSG00000198894	CIPC	85457	14	-0.690014	0.0687112	-10.0422	9.94043e-24	1.8726e-22	729.318	1181.13
ENSG00000065054	SLC9A3R2	9351	16	0.846206	0.0842678	10.0419	9.97699e-24	1.87782e-22	2374.56	1310.04
ENSG00000135525	MAP7	9053	6	0.508823	0.0506831	10.0393	1.02405e-23	1.92573e-22	6073.08	4259.93
ENSG00000068724	TTC7A	57217	2	0.700563	0.0698171	10.0343	1.0777e-23	2.02482e-22	4517.91	2766.65
ENSG00000253276	CCDC71L	168455	7	1.03718	0.103389	10.0319	1.10382e-23	2.07206e-22	944.964	453.613
ENSG00000136689	IL1RN	3557	2	3.08069	0.307185	10.0288	1.13908e-23	2.13637e-22	58.7368	2.35642
ENSG00000154127	UBASH3B	84959	11	-0.570793	0.0570408	-10.0067	1.42352e-23	2.66751e-22	4660.96	6939.6
ENSG00000197971	MBP	4155	18	0.503749	0.0503567	10.0036	1.46956e-23	2.75136e-22	3322.64	2338.52
ENSG00000168610	STAT3	6774	17	0.507139	0.0507237	9.99808	1.55382e-23	2.90656e-22	9365.23	6578.1
ENSG00000064666	CNN2	1265	19	0.452903	0.0453143	9.99472	1.60747e-23	3.00308e-22	6985.5	5096.97
ENSG00000174564	IL20RB	53833	3	1.42915	0.142991	9.99467	1.60824e-23	3.00308e-22	285.923	102.356
ENSG00000171202	TMEM126A	84233	11	-0.810631	0.0811157	-9.99352	1.62703e-23	3.03551e-22	656.205	1158.95
ENSG00000186174	BCL9L	283149	11	0.50786	0.0508313	9.99108	1.66752e-23	3.10833e-22	12226.5	8583.29
ENSG00000116288	PARK7	11315	1	-0.474663	0.0475162	-9.98951	1.69419e-23	3.15528e-22	5047.26	7022.41
ENSG00000204519	ZNF551	90233	19	0.797645	0.0799027	9.9827	1.81457e-23	3.37653e-22	1181.88	675.262
ENSG00000129514	FOXA1	3169	14	0.813504	0.0814967	9.98204	1.82672e-23	3.39617e-22	866.485	489.884
ENSG00000152253	SPC25	57405	2	-0.735417	0.0737101	-9.97715	1.91894e-23	3.56451e-22	636.304	1065.91
ENSG00000101974	ATP11C	286410	X	-0.727794	0.0729621	-9.97496	1.96189e-23	3.63794e-22	1052.22	1750.64
ENSG00000105699	LSR	51599	19	1.06707	0.106975	9.975	1.96101e-23	3.63794e-22	914.45	429.43
ENSG00000104689	TNFRSF10A	8797	8	0.602368	0.0603953	9.97375	1.9858e-23	3.67909e-22	3013.76	1979.15
ENSG00000138433	CIR1	9541	2	0.653787	0.0655535	9.97332	1.99442e-23	3.69185e-22	1407.64	890.928
ENSG00000139428	MMAB	326625	12	-0.607833	0.0609467	-9.97318	1.99729e-23	3.69394e-22	975.471	1491.75
ENSG00000133706	LARS1	51520	5	-0.626344	0.0628107	-9.97193	2.02258e-23	3.73473e-22	7677.44	11889.4
ENSG00000141497	ZMYND15	84225	17	2.05068	0.205646	9.97192	2.02285e-23	3.73473e-22	142.177	29.5078
ENSG00000239521	CASTOR3	352954	7	0.741886	0.074441	9.96609	2.14512e-23	3.95705e-22	1268.95	754.782
ENSG00000106853	PTGR1	22949	9	-0.454876	0.0456472	-9.96503	2.1681e-23	3.99599e-22	11894.6	16323.9
ENSG00000109586	GALNT7	51809	4	-0.535921	0.0538102	-9.95946	2.293e-23	4.22253e-22	2802.81	4071.93
ENSG00000018610	STEEP1	63932	X	-0.556066	0.0558482	-9.95675	2.35632e-23	4.33539e-22	1218.94	1795.66
ENSG00000173113	TRMT112	51504	11	-0.51362	0.0515899	-9.95582	2.37855e-23	4.37251e-22	4407.65	6303.86
ENSG00000089351	GRAMD1A	57655	19	0.602023	0.0604814	9.95385	2.42602e-23	4.45592e-22	7106.33	4667.92
ENSG00000172432	GTPBP2	54676	6	0.614453	0.0617359	9.95292	2.44885e-23	4.49399e-22	3342.85	2175.69
ENSG00000054277	OPN3	23596	1	0.623657	0.0626737	9.95086	2.50023e-23	4.58432e-22	2078.32	1344.9
ENSG00000128694	OSGEPL1	64172	2	-0.899415	0.0903982	-9.94947	2.53524e-23	4.64453e-22	274.933	519.741
ENSG00000176907	TCIM	56892	8	0.60044	0.0603856	9.94343	2.69391e-23	4.93097e-22	14169.5	9316.32
ENSG00000137767	SQOR	58472	15	0.712465	0.0716642	9.94172	2.74059e-23	5.0121e-22	2406.18	1460.89
ENSG00000247271	ZBED5-AS1	729013	11	-0.862135	0.0867315	-9.94027	2.7807e-23	5.08109e-22	367.034	673.982
ENSG00000188811	NHLRC3	387921	13	0.730803	0.0735204	9.94014	2.78436e-23	5.08342e-22	1651.88	989.429
ENSG00000138640	FAM13A	10144	4	0.619995	0.0624165	9.93319	2.98538e-23	5.44575e-22	1370.31	888.982
ENSG00000121895	TMEM156	80008	4	-0.828932	0.0834691	-9.931	3.05166e-23	5.5619e-22	1113.38	1993.05
ENSG00000197106	SLC6A17	388662	1	1.04403	0.10529	9.91576	3.55553e-23	6.47471e-22	637.725	304.113
ENSG00000133639	BTG1	694	12	0.637739	0.0643448	9.91127	3.71885e-23	6.76634e-22	4558.99	2919.74
ENSG00000124766	SOX4	6659	6	0.658954	0.0665931	9.89522	4.3663e-23	7.93758e-22	3759.84	2371.49
ENSG00000255135	EMSY-DT		11	-1.40788	0.142292	-9.89425	4.40901e-23	8.00839e-22	94.9263	261.675
ENSG00000196187	TMEM63A	9725	1	0.72892	0.0736858	9.89228	4.49663e-23	8.16057e-22	1525.02	914.465
ENSG00000181924	COA4	51287	11	-0.492459	0.0497896	-9.8908	4.56366e-23	8.27517e-22	2805.3	3953.55
ENSG00000083845	RPS5	6193	19	-0.446155	0.0451377	-9.88432	4.86899e-23	8.82132e-22	26200.3	35739.4
ENSG00000137154	RPS6	6194	9	-0.721783	0.0730372	-9.88241	4.96249e-23	8.98307e-22	44780.3	74250.5
ENSG00000183092	BEGAIN	57596	14	1.38183	0.13985	9.88083	5.04139e-23	9.11816e-22	304.843	112.534
ENSG00000108375	RNF43	54894	17	1.58515	0.160436	9.88029	5.06837e-23	9.15917e-22	184.007	57.0132
ENSG00000198794	SCAMP5	192683	15	0.720451	0.0729278	9.87896	5.1363e-23	9.27408e-22	1480.7	893.901
ENSG00000162851	TFB2M	64216	1	-0.652136	0.0660259	-9.87696	5.23962e-23	9.45261e-22	1224.22	1931
ENSG00000114391	RPL24	6152	3	-0.763129	0.0772794	-9.87493	5.34691e-23	9.63801e-22	13307.8	22729.8
ENSG00000075223	SEMA3C	10512	7	0.656673	0.0665698	9.86442	5.93782e-23	1.06941e-21	13494.3	8525.12
ENSG00000204054	LINC00963		9	0.47996	0.0486708	9.86136	6.12152e-23	1.10156e-21	3057.83	2188.77
ENSG00000076053	RBM7	10179	11	0.61146	0.0620301	9.85748	6.36285e-23	1.14402e-21	1384.51	902.59
ENSG00000170004	CHD3	1107	17	-0.471461	0.0478563	-9.85161	6.7455e-23	1.21179e-21	7248.77	10064.5
ENSG00000179111	HES7	84667	17	1.23966	0.125834	9.85153	6.7511e-23	1.21179e-21	293.971	121.063
ENSG00000113504	SLC12A7	10723	5	0.664351	0.0674472	9.84994	6.85846e-23	1.23002e-21	3157.31	1984.47
ENSG00000131725	WDR44	54521	X	0.635186	0.0644954	9.84855	6.95378e-23	1.24607e-21	1456.14	933.809
ENSG00000166510	CCDC68	80323	18	0.934608	0.0949171	9.84657	7.09218e-23	1.2698e-21	846.349	438.14
ENSG00000133104	SPART	23111	13	0.57967	0.0589363	9.83553	7.91483e-23	1.4159e-21	2461.71	1642.19
ENSG00000160233	LRRC3	81543	21	1.01157	0.103021	9.81906	9.321e-23	1.66605e-21	382.288	186.287
ENSG00000237004	ZNRF2P1		7	-1.37627	0.140183	-9.81765	9.4521e-23	1.68807e-21	130.459	351.395
ENSG00000188010	MORN2	729967	2	-0.760967	0.0775145	-9.81709	9.50473e-23	1.69605e-21	607.06	1035.7
ENSG00000184254	ALDH1A3	220	15	-0.576031	0.0586872	-9.81528	9.67675e-23	1.7253e-21	1105.03	1652.91
ENSG00000255774	LINC02747	105379407	11	1.52269	0.155211	9.81043	1.0153e-22	1.8087e-21	267.7	87.806
ENSG00000125834	STK35	140901	20	0.471795	0.0481124	9.8061	1.05983e-22	1.88644e-21	4101.62	2953.01
ENSG00000189223	PAX8-AS1	654433	2	1.52175	0.1552	9.80511	1.0703e-22	1.90349e-21	227.112	74.7687
ENSG00000013306	SLC25A39	51629	17	-0.691261	0.0705008	-9.80501	1.07141e-22	1.90387e-21	4188.79	6794.72
ENSG00000087842	PIR	8544	X	-0.544674	0.0555977	-9.79671	1.16314e-22	2.06516e-21	2159.48	3157.08
ENSG00000196639	HRH1	3269	3	0.836379	0.0853943	9.79432	1.19095e-22	2.11277e-21	780.913	433.406
ENSG00000143742	SRP9	6726	1	-0.495018	0.0505523	-9.79221	1.21611e-22	2.15561e-21	7143.31	10084.6
ENSG00000079332	SAR1A	56681	10	0.494428	0.0504983	9.79097	1.23104e-22	2.18026e-21	6694.48	4744.07
ENSG00000213347	MXD3	83463	5	-1.03221	0.105476	-9.78624	1.28999e-22	2.28277e-21	279.087	581.347
ENSG00000173237	C11orf86	254439	11	0.812681	0.083058	9.7845	1.31242e-22	2.32053e-21	927.923	524.343
ENSG00000196628	TCF4	6925	18	0.994615	0.101728	9.77721	1.41045e-22	2.49179e-21	495.685	245.278
ENSG00000133067	LGR6	59352	1	1.97791	0.202439	9.7704	1.50855e-22	2.66291e-21	163.871	36.2306
ENSG00000120885	CLU	1191	8	-0.423456	0.0433758	-9.76248	1.63116e-22	2.87695e-21	12317.5	16536.8
ENSG00000123643	SLC36A1	206358	5	0.660124	0.0676449	9.75867	1.69366e-22	2.98471e-21	1496.18	942.98
ENSG00000170775	GPR37	2861	7	1.69295	0.173493	9.75806	1.70385e-22	3.00019e-21	186.148	53.1313
ENSG00000203875	SNHG5		6	-0.925807	0.0949754	-9.74786	1.88405e-22	3.31475e-21	1393.25	2677.47
ENSG00000073712	FERMT2	10979	14	0.515449	0.0528876	9.74611	1.91667e-22	3.36936e-21	4504.24	3145.74
ENSG00000266028	SRGAP2	23380	1	0.618392	0.0634535	9.7456	1.92641e-22	3.38368e-21	2178.59	1413.94
ENSG00000243650	RN7SL834P		2	2.2787	0.234176	9.73072	2.23012e-22	3.91391e-21	105.421	17.1987
ENSG00000197324	LRP10	26020	14	0.509031	0.0523503	9.72357	2.39254e-22	4.19551e-21	11597.1	8134.42
ENSG00000139734	DIAPH3	81624	13	-0.739159	0.076032	-9.72169	2.43713e-22	4.27019e-21	822.348	1379.68
ENSG00000112541				0.50294	0.0517396	9.72061	2.46308e-22	4.31211e-21	2920.01	2057.23
ENSG00000073350	LLGL2	3993	17	0.624922	0.0643524	9.71092	2.70875e-22	4.73832e-21	2889.92	1867
ENSG00000164172	MOCS2	4338	5	-0.786439	0.081028	-9.70578	2.84902e-22	4.9796e-21	1157.22	2010.96
ENSG00000176092	CRYBG2	55057	1	1.7537	0.18072	9.70394	2.90071e-22	5.06579e-21	151.219	41.0532
ENSG00000198937	CCDC167	154467	6	-1.03748	0.10699	-9.69703	3.10399e-22	5.41635e-21	292.309	609.095
ENSG00000107485	GATA3	2625	10	1.01154	0.104335	9.69516	3.16144e-22	5.51209e-21	450.351	219.908
ENSG00000165923	AGBL2	79841	11	1.15647	0.119319	9.6923	3.25132e-22	5.66416e-21	324.731	142.166
ENSG00000086062	B4GALT1	2683	9	0.401879	0.0414711	9.69059	3.30605e-22	5.75479e-21	18749.8	14179
ENSG00000055163	CYFIP2	26999	5	-0.602457	0.0621723	-9.69012	3.3213e-22	5.77662e-21	2078.92	3165.31
ENSG00000244165	P2RY11	5032	19	1.1275	0.116539	9.67491	3.85431e-22	6.6982e-21	329.943	147.766
ENSG00000154760	SLFN13	146857	17	0.691038	0.0714323	9.67403	3.88779e-22	6.75087e-21	1474.08	908.618
ENSG00000196305	IARS1	3376	9	-0.535371	0.0553567	-9.67129	3.99297e-22	6.92786e-21	18273	26540.9
ENSG00000090339	ICAM1	3383	19	1.58228	0.163616	9.67069	4.01643e-22	6.95724e-21	259.345	81.0168
ENSG00000167930	FAM234A	83986	16	0.557561	0.0576547	9.6707	4.01627e-22	6.95724e-21	2881.84	1952.93
ENSG00000102452	NALCN	259232	13	-0.870258	0.0899919	-9.6704	4.02783e-22	6.97131e-21	340.774	628.701
ENSG00000136444	RSAD1	55316	17	-0.598538	0.0619406	-9.66309	4.32595e-22	7.48123e-21	2348.46	3564.73
ENSG00000177303	CASKIN2	57513	17	0.67179	0.0695549	9.65842	4.52782e-22	7.82398e-21	1852.4	1157.55
ENSG00000061794	MRPS35	60488	12	-0.447042	0.0463372	-9.64758	5.03276e-22	8.68947e-21	4426.76	6043.18
ENSG00000104331	BPNT2	54928	8	-0.656631	0.0680639	-9.64727	5.04797e-22	8.70866e-21	4899.09	7756.02
ENSG00000131459	GFPT2	9945	5	0.524892	0.0544151	9.64606	5.1079e-22	8.80493e-21	2270	1574.27
ENSG00000100422	CERK	64781	22	-0.641722	0.0665394	-9.64425	5.19907e-22	8.95485e-21	751.1	1176.28
ENSG00000133874	RNF122	79845	8	1.28656	0.133457	9.64028	5.404e-22	9.30029e-21	313.095	124.093
ENSG00000163382	NAXE	128240	1	-0.680687	0.0706393	-9.63609	5.62921e-22	9.68006e-21	1839.81	2963.48
ENSG00000068400	GRIPAP1	56850	X	0.606009	0.0628977	9.63484	5.69793e-22	9.78798e-21	3804.51	2490.4
ENSG00000163251	FZD5	7855	2	0.663266	0.0688407	9.63478	5.70115e-22	9.78798e-21	1598.66	1005.91
ENSG00000116120	FARSB	10056	2	-0.532194	0.0552555	-9.63151	5.88589e-22	1.0097e-20	3500.06	5071.44
ENSG00000140307	GTF2A2	2958	15	-0.592293	0.0615001	-9.63076	5.9292e-22	1.01631e-20	2113.85	3197.49
ENSG00000205544	TMEM256	254863	17	-0.778491	0.080846	-9.62931	6.01341e-22	1.02992e-20	549.276	949.349
ENSG00000163931	TKT	7086	3	-0.507585	0.0527402	-9.62424	6.31705e-22	1.08105e-20	34693.8	49417.8
ENSG00000131845	ZNF304	57343	19	0.889246	0.0924452	9.61917	6.63653e-22	1.13481e-20	673.423	359.744
ENSG00000006062	MAP3K14	9020	17	-0.513814	0.0534165	-9.61901	6.64664e-22	1.13563e-20	2999.49	4290.71
ENSG00000150768	DLAT	1737	11	0.504877	0.0524884	9.61883	6.65835e-22	1.13672e-20	2807.03	1974.99
ENSG00000078401	EDN1	1906	6	0.51899	0.0539928	9.61221	7.1007e-22	1.21127e-20	3205.85	2232.51
ENSG00000166582	CENPV	201161	17	-0.651386	0.0677908	-9.60877	7.34225e-22	1.25147e-20	1269.93	2002.06
ENSG00000100346	CACNA1I	8911	22	2.51979	0.262496	9.59935	8.04492e-22	1.37014e-20	78.7786	8.76752
ENSG00000106299	WASL	8976	7	0.451069	0.0470184	9.59346	8.51824e-22	1.4496e-20	3987.4	2912.99
ENSG00000123975	CKS2	1164	9	-0.756538	0.0788713	-9.59206	8.63465e-22	1.46823e-20	4245.83	7221.82
ENSG00000198055	GRK6	2870	5	-0.734159	0.0765501	-9.59058	8.75941e-22	1.48826e-20	740.767	1239.41
ENSG00000196756	SNHG17	388796	20	-0.509699	0.0531773	-9.58491	9.25357e-22	1.57097e-20	2743.59	3912.1
ENSG00000171204	TMEM126B	55863	11	-0.66305	0.0692512	-9.57457	1.02279e-21	1.735e-20	1204.57	1915.96
ENSG00000129103	SUMF2	25870	7	-0.488838	0.0510792	-9.57021	1.06692e-21	1.80842e-20	4586.51	6446.38
ENSG00000183207	RUVBL2	10856	19	-0.52259	0.0546081	-9.56983	1.07078e-21	1.81352e-20	6127.43	8820.68
ENSG00000178700	DHFR2	200895	3	-0.755757	0.0790047	-9.56598	1.11143e-21	1.88087e-20	621.002	1055.44
ENSG00000171863	RPS7	6201	2	-0.748047	0.0782127	-9.56427	1.13e-21	1.91077e-20	29880	50505.7
ENSG00000156017	CARNMT1	138199	9	-0.563291	0.0589025	-9.56311	1.14276e-21	1.93081e-20	1536.69	2276.65
ENSG00000277200	CCDC92B	101928991	17	2.71266	0.283747	9.56015	1.17586e-21	1.98517e-20	81.7896	7.42519
ENSG00000258727	AP1G2-AS1	102724814	14	0.736767	0.0770779	9.55873	1.19207e-21	2.01094e-20	1073.92	640.528
ENSG00000198039	ZNF273	10793	7	0.8639	0.0904131	9.55504	1.23535e-21	2.0823e-20	572.947	311.401
ENSG00000108448	TRIM16L	147166	17	-0.460083	0.0481607	-9.55308	1.25899e-21	2.12048e-20	5685.81	7831.24
ENSG00000101224	CDC25B	994	20	0.552631	0.0578837	9.54727	1.33158e-21	2.24097e-20	22647.2	15400.3
ENSG00000119929	CUTC	51076	10	-0.605658	0.0634593	-9.54403	1.37388e-21	2.31032e-20	1049.49	1601.54
ENSG00000122912	SLC25A16	8034	10	-0.772657	0.0809594	-9.54376	1.37745e-21	2.31451e-20	552.207	950.382
ENSG00000178691	SUZ12	23512	17	-0.537957	0.0564336	-9.53255	1.5346e-21	2.57653e-20	3601.48	5240.79
ENSG00000116237	ICMT	23463	1	-0.461537	0.0484247	-9.53103	1.55729e-21	2.61257e-20	3377.66	4659.92
ENSG00000030110	BAK1	578	6	0.683721	0.0717707	9.52646	1.62734e-21	2.72794e-20	1495.71	926.209
ENSG00000102871	TRADD	8717	16	1.01423	0.106524	9.52108	1.71381e-21	2.87064e-20	1343.94	654.553
ENSG00000054356	PTPRN	5798	2	2.28585	0.240335	9.5111	1.8866e-21	3.15757e-20	138.789	22.198
ENSG00000089169	RPH3A	22895	12	2.16111	0.227236	9.5104	1.89933e-21	3.17638e-20	105.568	19.162
ENSG00000175768	TOMM5	401505	9	-0.656369	0.0690225	-9.50949	1.91595e-21	3.20166e-20	2567.55	4065.1
ENSG00000180758	GPR157	80045	1	0.860071	0.0905049	9.50304	2.03857e-21	3.4039e-20	783.458	427.024
ENSG00000205336	ADGRG1	9289	16	0.646061	0.0680219	9.49784	2.1428e-21	3.57514e-20	6600.54	4200.09
ENSG00000129195	PIMREG	54478	17	-0.634857	0.0669179	-9.48709	2.37565e-21	3.96054e-20	1049.02	1633.28
ENSG00000127337	YEATS4	8089	12	-0.66696	0.0703157	-9.48522	2.4187e-21	4.02915e-20	1339.28	2136.48
ENSG00000181031	RPH3AL	9501	17	0.534379	0.0563746	9.47907	2.56555e-21	4.27043e-20	1881.45	1296.24
ENSG00000167920	KRT10-AS1	147184	17	-0.855492	0.0902673	-9.47732	2.60894e-21	4.33927e-20	536.952	980.065
ENSG00000115306	SPTBN1	6711	2	0.791154	0.0835207	9.47255	2.73094e-21	4.53865e-20	43456.7	24919
ENSG00000118777	ABCG2	9429	4	-0.43318	0.0457347	-9.47159	2.75607e-21	4.57684e-20	2595.65	3509.49
ENSG00000198719	DLL1	28514	6	2.38057	0.251371	9.47034	2.78947e-21	4.6287e-20	99.2977	14.1453
ENSG00000128849	CGNL1	84952	15	-1.04772	0.110677	-9.46647	2.89469e-21	4.79955e-20	170	357.643
ENSG00000103978	TMEM87A	25963	15	0.523779	0.0553531	9.4625	3.0067e-21	4.9814e-20	2662.59	1847.9
ENSG00000125304	TM9SF2	9375	13	0.43209	0.0456869	9.45764	3.14963e-21	5.21414e-20	6713.66	4970.52
ENSG00000204869	IGFL4	444882	19	1.50323	0.159019	9.45318	3.28695e-21	5.43725e-20	242.692	80.9813
ENSG00000065618	COL17A1	1308	10	1.42149	0.150432	9.44938	3.40834e-21	5.63368e-20	213.393	75.5412
ENSG00000053108	FSTL4	23105	5	1.71491	0.181492	9.44898	3.42157e-21	5.65116e-20	199.175	55.0432
ENSG00000187097	ENTPD5	957	14	0.621681	0.0658749	9.43731	3.82478e-21	6.31222e-20	1517.04	981.807
ENSG00000087086	FTL	2512	19	-0.658315	0.0697574	-9.43721	3.8282e-21	6.31297e-20	221883	351749
ENSG00000137513	NARS2	79731	11	-0.533572	0.0565495	-9.43548	3.89202e-21	6.41325e-20	1025	1486.92
ENSG00000123213	NLN	57486	5	-0.554115	0.0587471	-9.4322	4.01594e-21	6.61234e-20	4578.62	6740.12
ENSG00000129480	DTD2	112487	14	-0.646301	0.0685226	-9.43193	4.02608e-21	6.62392e-20	801.346	1259.78
ENSG00000111843	TMEM14C	51522	6	-0.649896	0.0689063	-9.4316	4.03893e-21	6.63992e-20	3090.37	4870.49
ENSG00000169100	SLC25A6	293	X	-0.4307	0.0456754	-9.42957	4.11766e-21	6.76413e-20	14141.5	19083.6
ENSG00000167965	MLST8	64223	16	-0.571444	0.0606449	-9.42278	4.39279e-21	7.21054e-20	1262.21	1881.28
ENSG00000142892	PIGK	10026	1	-0.637565	0.0676792	-9.4204	4.49363e-21	7.37038e-20	1412.31	2206.05
ENSG00000185019	UBOX5	22888	20	0.763121	0.0810311	9.41762	4.61409e-21	7.56215e-20	852.866	499.142
ENSG00000154678	PDE1C	5137	7	-0.646721	0.0686788	-9.41661	4.65902e-21	7.62991e-20	1036.29	1628.66
ENSG00000003056	M6PR	4074	12	-0.51872	0.0551272	-9.4095	4.98487e-21	8.15727e-20	6088.67	8741.89
ENSG00000178538	CA8	767	8	-0.679377	0.0722117	-9.40814	5.05016e-21	8.25776e-20	1189.59	1915.21
ENSG00000047315	POLR2B	5431	4	-0.481828	0.0512178	-9.40744	5.08389e-21	8.3042e-20	4581.45	6407.53
ENSG00000108406	DHX40	79665	17	-0.395929	0.0420871	-9.40738	5.08635e-21	8.3042e-20	3936.57	5184.17
ENSG00000181449	SOX2	6657	3	1.141	0.121296	9.4067	5.11935e-21	8.35167e-20	453.876	200.517
ENSG00000104381	GDAP1	54332	8	0.563267	0.0599033	9.40295	5.30566e-21	8.649e-20	2669.14	1800.71
ENSG00000103876	FAH	2184	15	-0.618126	0.0657447	-9.4019	5.35844e-21	8.72836e-20	964.281	1483.85
ENSG00000104490	NCALD	83988	8	1.09736	0.116746	9.39956	5.47929e-21	8.9184e-20	340.916	155.86
ENSG00000204922	UQCC3	790955	11	-0.627169	0.066731	-9.39847	5.53618e-21	9.00411e-20	1110.87	1722.45
ENSG00000249158	PCDHA11	56138	5	2.259	0.240517	9.39224	5.87358e-21	9.54558e-20	100.568	16.477
ENSG00000067715	SYT1	6857	12	0.613877	0.0654088	9.38523	6.27805e-21	1.01951e-19	1840.24	1198.34
ENSG00000138413	IDH1	3417	2	-0.400025	0.042631	-9.38343	6.38613e-21	1.03627e-19	11642.1	15376.9
ENSG00000130054	NALF2	27112	X	0.895956	0.0955279	9.379	6.66007e-21	1.0799e-19	684.278	363.334
ENSG00000104408	EIF3E	3646	8	-0.591024	0.0630374	-9.37578	6.86673e-21	1.11257e-19	10914.1	16493.4
ENSG00000178764	ZHX2	22882	8	0.958956	0.102281	9.37568	6.87336e-21	1.1128e-19	708.804	359.906
ENSG00000138279	ANXA7	310	10	-0.481545	0.0513698	-9.37409	6.97742e-21	1.12878e-19	5292.27	7401.69
ENSG00000125863	MKKS	8195	20	-0.499944	0.0533361	-9.37348	7.01829e-21	1.13367e-19	2339.65	3315.22
ENSG00000128510	CPA4	51200	7	1.33922	0.142873	9.37348	7.01794e-21	1.13367e-19	414.411	156.877
ENSG00000133119	RFC3	5983	13	-0.484047	0.0516833	-9.36565	7.55821e-21	1.21996e-19	2366	3315.14
ENSG00000089902	RCOR1	23186	14	0.502706	0.0536887	9.36335	7.72463e-21	1.24587e-19	2604.45	1834.25
ENSG00000119185	ITGB1BP1	9270	2	-0.474629	0.0506905	-9.36327	7.73043e-21	1.24587e-19	2430.87	3385.08
ENSG00000107036	RIC1	57589	9	0.513155	0.0548309	9.35888	8.05887e-21	1.29783e-19	2235.67	1563.06
ENSG00000188158	NHS	4810	X	0.887216	0.0948447	9.35441	8.40686e-21	1.35284e-19	1582.32	845.992
ENSG00000183696	UPP1	7378	7	-0.707331	0.0756377	-9.35157	8.63547e-21	1.38858e-19	1638.95	2692.26
ENSG00000175567	UCP2	7351	11	-0.652863	0.0698392	-9.3481	8.92384e-21	1.43387e-19	1158.58	1828.88
ENSG00000211584	SLC48A1	55652	12	-0.540267	0.0578027	-9.34675	9.03855e-21	1.45121e-19	2530.25	3687.76
ENSG00000242616	GNG10	2790	9	-0.736156	0.0787775	-9.34475	9.2108e-21	1.47775e-19	864.909	1450.94
ENSG00000075415	SLC25A3	5250	12	-0.417147	0.0446771	-9.33693	9.91653e-21	1.58858e-19	17571.5	23491.2
ENSG00000225492	GBP1P1	400759	1	2.98243	0.31942	9.33701	9.90976e-21	1.58858e-19	36.8978	0
ENSG00000166326	TRIM44	54765	11	0.561098	0.0601045	9.33538	1.00633e-20	1.60967e-19	8538.19	5770.43
ENSG00000188293	IGFL1	374918	19	2.00274	0.214532	9.33539	1.00617e-20	1.60967e-19	105.708	21.7736
ENSG00000139842	CUL4A	8451	13	-0.528538	0.0566425	-9.33112	1.04755e-20	1.67435e-19	2733.75	3952.15
ENSG00000114019	AMOTL2	51421	3	0.457052	0.0489954	9.32845	1.07428e-20	1.71578e-19	7607.3	5532.87
ENSG00000159399	HK2	3099	2	0.995632	0.106808	9.32168	1.1451e-20	1.82753e-19	516.568	254.987
ENSG00000062282	DGAT2	84649	11	-1.22445	0.13136	-9.3214	1.14819e-20	1.83109e-19	131.104	316.305
ENSG00000116604	MEF2D	4209	1	0.531915	0.057083	9.31827	1.18252e-20	1.88443e-19	4355.42	3005.11
ENSG00000172893	DHCR7	1717	11	-0.479685	0.0514901	-9.31605	1.20753e-20	1.92284e-19	2136.59	2985.9
ENSG00000118707	TGIF2	60436	20	0.672748	0.0722768	9.30795	1.30325e-20	2.07372e-19	976.655	608.998
ENSG00000105971	CAV2	858	7	-0.430215	0.0462275	-9.30647	1.32157e-20	2.1013e-19	4155.87	5606.96
ENSG00000129824	RPS4Y1	6192	Y	-0.561671	0.0603616	-9.3051	1.33867e-20	2.1269e-19	2538.91	3756.39
ENSG00000178719	GRINA	2907	8	0.530826	0.0570487	9.30478	1.3427e-20	2.13171e-19	4948.9	3417.74
ENSG00000129226	CD68	968	17	2.59463	0.278917	9.3025	1.37179e-20	2.17627e-19	65.4216	6.05777
ENSG00000143819	EPHX1	2052	1	-0.461363	0.0496003	-9.30163	1.38313e-20	2.19264e-19	3846.65	5303.77
ENSG00000104432	IL7	3574	8	2.63422	0.283352	9.29665	1.44935e-20	2.29589e-19	60.0978	5.38954
ENSG00000140022	STON2	85439	14	1.5696	0.168927	9.29162	1.5196e-20	2.40539e-19	182.058	57.0752
ENSG00000102699	PARP4	143	13	0.629196	0.0677566	9.28612	1.60016e-20	2.53103e-19	6919.54	4455.44
ENSG00000099250	NRP1	8829	10	0.538364	0.0579854	9.28448	1.62505e-20	2.56849e-19	21909.3	15047.7
ENSG00000149218	ENDOD1	23052	11	0.594422	0.064051	9.28045	1.68766e-20	2.66547e-19	1417.52	935.947
ENSG00000144136	SLC20A1	6574	2	0.498386	0.0537052	9.28003	1.69433e-20	2.67402e-19	10537.1	7444.38
ENSG00000159199	ATP5MC1	516	17	-0.810046	0.0873486	-9.27372	1.79758e-20	2.83488e-19	3829.93	6772.44
ENSG00000105355	PLIN3	10226	19	0.485197	0.0523275	9.2723	1.82167e-20	2.87075e-19	4632.24	3302.58
ENSG00000236924			9	-1.53362	0.165472	-9.26815	1.89404e-20	2.98259e-19	78.9902	243.531
ENSG00000161921	CXCL16	58191	17	0.942415	0.101691	9.26742	1.90712e-20	3.00096e-19	1134.97	582.985
ENSG00000159388	BTG2	7832	1	0.76561	0.082648	9.26351	1.97823e-20	3.11057e-19	2312.25	1349.81
ENSG00000213606	AKR1B10P1		10	-0.751473	0.0811456	-9.2608	2.02908e-20	3.18817e-19	564.279	956.461
ENSG00000163637	PRICKLE2	166336	3	1.07205	0.115794	9.25823	2.07852e-20	3.26345e-19	737.717	343.372
ENSG00000042445	RETSAT	54884	2	0.468232	0.0505819	9.25691	2.1043e-20	3.30149e-19	4632.72	3342.46
ENSG00000135451	TROAP	10024	12	-0.626853	0.0677211	-9.25639	2.11453e-20	3.3151e-19	1524.87	2363.12
ENSG00000248008	NRAV	100506668	12	-0.646634	0.0698716	-9.2546	2.15036e-20	3.3688e-19	1320.57	2074.7
ENSG00000197208	SLC22A4	6583	5	1.1379	0.123019	9.24979	2.2494e-20	3.52137e-19	321.077	142.263
ENSG00000135074	ADAM19	8728	5	0.723593	0.0782417	9.24817	2.28361e-20	3.57229e-19	1524.62	917.646
ENSG00000102897	LYRM1	57149	16	-0.676945	0.0732647	-9.23971	2.47156e-20	3.86347e-19	900.41	1447.89
ENSG00000150753	CCT5	22948	5	-0.426518	0.0461722	-9.23755	2.52197e-20	3.93938e-19	16519.5	22228.4
ENSG00000156508	EEF1A1	1915	6	-0.553615	0.0599774	-9.23039	2.69652e-20	4.20894e-19	157922	232431
ENSG00000240184	PCDHGC3	5098	5	1.13588	0.123094	9.22778	2.76297e-20	4.3095e-19	341.304	151.373
ENSG00000107554	DNMBP	23268	10	0.534382	0.0579267	9.22514	2.83183e-20	4.41368e-19	4879.82	3360.6
ENSG00000137745	MMP13	4322	11	2.86153	0.310322	9.22118	2.93856e-20	4.57667e-19	47.3795	1.69633
ENSG00000110330	BIRC2	329	11	0.590519	0.0640404	9.22104	2.94219e-20	4.57899e-19	3838.18	2539.78
ENSG00000166822	TMEM170A	124491	16	0.565814	0.0614035	9.21469	3.12182e-20	4.855e-19	2269.91	1529.19
ENSG00000164749	HNF4G	3174	8	1.19326	0.129508	9.21381	3.14754e-20	4.89143e-19	283.016	119.956
ENSG00000175866	BAIAP2	10458	17	0.602438	0.0653851	9.21369	3.15107e-20	4.89334e-19	1671.51	1096.95
ENSG00000086189	DIMT1	27292	5	-0.58514	0.0635394	-9.20909	3.28914e-20	5.10404e-19	1367.71	2059.62
ENSG00000096092	TMEM14A	28978	6	-0.758222	0.0823536	-9.20691	3.35644e-20	5.20468e-19	1014.11	1727.91
ENSG00000056558	TRAF1	7185	9	0.891477	0.09683	9.20662	3.36564e-20	5.21516e-19	616.328	328.168
ENSG00000075420	FNDC3B	64778	3	0.576474	0.0626397	9.20302	3.48023e-20	5.38878e-19	6102	4079.36
ENSG00000166863	TAC3	6866	12	2.72318	0.295951	9.20145	3.53164e-20	5.46442e-19	49.6839	3.02725
ENSG00000100162	CENPM	79019	22	-0.703827	0.076603	-9.18797	4.00317e-20	6.18952e-19	455.98	746.911
ENSG00000149547	EI24	9538	11	-0.456393	0.0496836	-9.18598	4.07787e-20	6.30045e-19	3607.7	4958.92
ENSG00000119508	NR4A3	8013	9	1.56494	0.17038	9.18501	4.11503e-20	6.34887e-19	174.764	55.4346
ENSG00000197019	SERTAD1	29950	19	0.636965	0.0693483	9.185	4.11517e-20	6.34887e-19	1837.56	1175.71
ENSG00000253982	CLN8-AS1		8	-1.04312	0.113572	-9.18468	4.12758e-20	6.3634e-19	234.267	491.367
ENSG00000147649	MTDH	92140	8	-0.456286	0.0496842	-9.18372	4.16462e-20	6.41587e-19	7217.71	9920.1
ENSG00000284691		728743	7	1.22405	0.1333	9.18266	4.20582e-20	6.47465e-19	249.078	103.278
ENSG00000205269	TMEM170B	100113407	6	-1.0238	0.11158	-9.17542	4.49818e-20	6.91973e-19	188.208	389.102
ENSG00000054598	FOXC1	2296	6	0.929803	0.101354	9.17385	4.56402e-20	7.01595e-19	474.634	246.008
ENSG00000147684	NDUFB9	4715	8	-0.63185	0.0688894	-9.17196	4.645e-20	7.13529e-19	3142.23	4890.17
ENSG00000128016	ZFP36	7538	19	0.717786	0.0782685	9.17082	4.69449e-20	7.20611e-19	1775.41	1073.31
ENSG00000198056	PRIM1	5557	12	-0.594941	0.0649188	-9.16439	4.98259e-20	7.64285e-19	1433.56	2172.66
ENSG00000068885	IFT80	57560	3	-0.681937	0.0744391	-9.161	5.14187e-20	7.88149e-19	837.461	1350.16
ENSG00000006534	ALDH3B1	221	11	0.522526	0.0570518	9.1588	5.24794e-20	8.03829e-19	11547.3	8020.36
ENSG00000112561	TFEB	7942	6	1.12952	0.123375	9.15518	5.4268e-20	8.30628e-19	294.788	131.379
ENSG00000147687	TATDN1	83940	8	-0.590226	0.0644776	-9.15396	5.48829e-20	8.39436e-19	1413.25	2134.67
ENSG00000234327	ZNF232-AS1	101928000	17	-1.21647	0.132905	-9.15293	5.541e-20	8.4689e-19	107.257	256.981
ENSG00000139567	ACVRL1	94	12	2.20912	0.241376	9.15218	5.57953e-20	8.52168e-19	96.217	15.8286
ENSG00000155254	MARVELD1	83742	10	0.534882	0.0584568	9.15003	5.6918e-20	8.68692e-19	3232.31	2225.4
ENSG00000108387	SEPTIN4	5414	17	1.71985	0.188003	9.14796	5.80175e-20	8.84839e-19	126.954	34.5655
ENSG00000163535	SGO2	151246	2	-0.571898	0.0625244	-9.1468	5.86424e-20	8.9373e-19	1422.99	2121.92
ENSG00000114353	GNAI2	2771	3	0.539395	0.058978	9.1457	5.92428e-20	9.02236e-19	2931.9	2011.47
ENSG00000136141	LRCH1	23143	13	0.561629	0.0614338	9.14202	6.12977e-20	9.32864e-19	1193.49	806.027
ENSG00000154380	ENAH	55740	1	-0.568049	0.0621539	-9.1394	6.27986e-20	9.55023e-19	6287.06	9348.5
ENSG00000008294	SPAG9	9043	17	0.434418	0.0475569	9.13471	6.55795e-20	9.96603e-19	12350.1	9126.6
ENSG00000116863	ADPRS	54936	1	0.939447	0.102974	9.12311	7.29996e-20	1.10857e-18	1335.36	686.357
ENSG00000163872	YEATS2	55689	3	0.606356	0.0664788	9.12103	7.44117e-20	1.12921e-18	3020.21	1976.45
ENSG00000173588	CEP83	51134	12	-0.660383	0.0724101	-9.12003	7.51015e-20	1.13887e-18	768.24	1219.22
ENSG00000165895	ARHGAP42	143872	11	0.632019	0.0693146	9.11812	7.64395e-20	1.15834e-18	1288.32	827.75
ENSG00000111911	HINT3	135114	6	0.678446	0.0744963	9.1071	8.46114e-20	1.28126e-18	2401.55	1492.66
ENSG00000144802	NFKBIZ	64332	3	0.65788	0.0723186	9.09696	9.28954e-20	1.4057e-18	918.341	579.059
ENSG00000198805	PNP	4860	14	0.538313	0.059199	9.09328	9.60947e-20	1.45308e-18	4550.69	3124.98
ENSG00000046647	GEMIN8	54960	X	-0.831803	0.0914934	-9.09139	9.77789e-20	1.4775e-18	334.421	599.96
ENSG00000272325	NUDT3	11165	6	-0.710049	0.0781835	-9.08183	1.06765e-19	1.61215e-18	809.626	1332.15
ENSG00000241399	CD302	9936	2	-0.993074	0.109409	-9.0767	1.11915e-19	1.68871e-18	211.952	428.409
ENSG00000065150	IPO5	3843	13	-0.474526	0.052315	-9.07055	1.18415e-19	1.78553e-18	8227.87	11451.8
ENSG00000198742	SMURF1	57154	7	0.488	0.0538034	9.07006	1.18951e-19	1.79234e-18	3175.51	2259.61
ENSG00000247556	OIP5-AS1	729082	15	0.679588	0.0749714	9.06463	1.25025e-19	1.88254e-18	4432.15	2752.96
ENSG00000228318			21	2.99012	0.329982	9.06148	1.28696e-19	1.93644e-18	42.7941	0.679641
ENSG00000213096	ZNF254	9534	19	0.679873	0.0750433	9.05973	1.30772e-19	1.96629e-18	1034.77	642.766
ENSG00000237550			15	-0.76108	0.0840311	-9.05711	1.33946e-19	2.0126e-18	1705.67	2912.45
ENSG00000162738	VANGL2	57216	1	0.761782	0.0841107	9.0569	1.34206e-19	2.01507e-18	744.283	435.587
ENSG00000175662	TOM1L2	146691	17	0.53379	0.0589557	9.05409	1.37705e-19	2.06616e-18	2104.61	1450.24
ENSG00000145685	LHFPL2	10184	5	0.439309	0.0485342	9.05154	1.40966e-19	2.11359e-18	4997.94	3681
ENSG00000096696	DSP	1832	6	1.22971	0.135894	9.049	1.44283e-19	2.1618e-18	10375.4	4278.54
ENSG00000188846	RPL14	9045	3	-0.478212	0.0528662	-9.0457	1.48706e-19	2.22651e-18	10990.4	15336.8
ENSG00000168393	DTYMK	1841	2	-0.764039	0.0845034	-9.04152	1.54507e-19	2.31174e-18	1715.88	2937.85
ENSG00000065911	MTHFD2	10797	2	-0.44466	0.0492023	-9.03739	1.60463e-19	2.39918e-18	24946.3	33999.8
ENSG00000125841	NRSN2	80023	20	0.572954	0.0634355	9.03207	1.6846e-19	2.51698e-18	3305.53	2214.01
ENSG00000161692	DBF4B	80174	17	0.542275	0.060074	9.02679	1.76776e-19	2.63937e-18	3724.29	2549.18
ENSG00000146166	LGSN	51557	6	0.721826	0.0799978	9.02307	1.82886e-19	2.727e-18	1069.37	644.913
ENSG00000154803	FLCN	201163	17	0.469579	0.0520421	9.02306	1.82901e-19	2.727e-18	2460.89	1773.67
ENSG00000101076	HNF4A	3172	20	0.654364	0.0725502	9.01947	1.89006e-19	2.81606e-18	1981.74	1253.18
ENSG00000137054	POLR1E	64425	9	-0.507796	0.0563176	-9.01666	1.9391e-19	2.88711e-18	1745.6	2486.74
ENSG00000136104	RNASEH2B	79621	13	-0.618217	0.0685851	-9.01387	1.98918e-19	2.9596e-18	814.84	1256.94
ENSG00000187109	NAP1L1	4673	12	-0.417873	0.046368	-9.01211	2.02136e-19	3.00537e-18	28049.5	37518
ENSG00000155090	KLF10	7071	8	0.418275	0.0464179	9.01107	2.04047e-19	3.03168e-18	4867.42	3637
ENSG00000130600				2.21297	0.245601	9.01044	2.05231e-19	3.04715e-18	109.381	17.8385
ENSG00000165138	ANKS6	203286	9	-0.524778	0.0582659	-9.00661	2.12525e-19	3.15324e-18	1308.77	1887.92
ENSG00000128311	TST	7263	22	0.546869	0.0607883	8.99628	2.33498e-19	3.462e-18	1723.85	1176.54
ENSG00000142687	KIAA0319L	79932	1	0.535841	0.0595807	8.99354	2.39402e-19	3.54708e-18	2639.52	1816.2
ENSG00000141279	NPEPPS	9520	17	0.471182	0.052436	8.98584	2.56771e-19	3.80177e-18	7775.98	5599.12
ENSG00000119283	TRIM67	440730	1	1.33627	0.148718	8.98528	2.58084e-19	3.81857e-18	235.935	89.7872
ENSG00000169372	CRADD	8738	12	-1.15622	0.128699	-8.98395	2.61211e-19	3.86216e-18	123.926	284.01
ENSG00000100221	JOSD1	9929	22	0.50275	0.055971	8.98232	2.65115e-19	3.91715e-18	3638.58	2562.1
ENSG00000166260	COX11	1353	17	-0.496475	0.0552961	-8.97849	2.74519e-19	4.05329e-18	2639.86	3731.21
ENSG00000105953	OGDH	4967	7	0.568083	0.0632857	8.97649	2.79549e-19	4.1247e-18	3758.28	2526.78
ENSG00000114023	FAM162A	26355	3	-0.65847	0.0733777	-8.97372	2.86671e-19	4.22687e-18	907.789	1439.67
ENSG00000287263			5	1.05479	0.117585	8.97043	2.95346e-19	4.35176e-18	443.578	208.791
ENSG00000122557	HERPUD2	64224	7	0.617859	0.0689301	8.96357	3.14333e-19	4.62513e-18	1405.59	912.774
ENSG00000180573	H2AC6	8334	6	0.67034	0.0747848	8.96358	3.14303e-19	4.62513e-18	996.15	623.047
ENSG00000012983	MAP4K5	11183	14	-0.475807	0.053083	-8.96346	3.1465e-19	4.62659e-18	1816.26	2529.51
ENSG00000269720	CCDC194	110806280	19	2.98338	0.333012	8.95879	3.28247e-19	4.82319e-18	36.1189	0
ENSG00000187510	PLEKHG7	440107	12	2.86593	0.319938	8.95779	3.31243e-19	4.86386e-18	41.6816	1.01669
ENSG00000163701	IL17RE	132014	3	1.63031	0.18209	8.95332	3.44936e-19	5.06144e-18	123.347	36.2202
ENSG00000188186	LAMTOR4	389541	7	-0.617099	0.0689251	-8.95319	3.45354e-19	5.06408e-18	1502.65	2313.02
ENSG00000198042	MAK16	84549	8	-0.590162	0.0659516	-8.94842	3.60611e-19	5.28417e-18	2620.29	3957.79
ENSG00000129562	DAD1	1603	14	-0.619331	0.06922	-8.94729	3.6432e-19	5.33485e-18	2964.64	4571.98
ENSG00000172819	RARG	5916	12	0.633659	0.0708414	8.94475	3.72781e-19	5.45499e-18	1559.33	1000.44
ENSG00000114850	SSR3	6747	3	-0.510839	0.0571121	-8.94451	3.73604e-19	5.46329e-18	7242.8	10344.1
ENSG00000166147	FBN1	2200	15	0.938098	0.104903	8.94253	3.80367e-19	5.55837e-18	1050.47	540.392
ENSG00000170340	B3GNT2	10678	2	0.627836	0.070219	8.94111	3.85294e-19	5.62651e-18	1802.38	1161.91
ENSG00000030066	NUP160	23279	11	0.480287	0.0537583	8.9342	4.10153e-19	5.98543e-18	6965.2	4982.91
ENSG00000116161	CACYBP	27101	1	-0.429507	0.0480901	-8.9313	4.21036e-19	6.14003e-18	4667.21	6295.9
ENSG00000167508	MVD	4597	16	-0.553693	0.062004	-8.92995	4.26206e-19	6.21118e-18	811.01	1194.32
ENSG00000115525	ST3GAL5	8869	2	0.419248	0.0469743	8.92505	4.45488e-19	6.48774e-18	3828.57	2860.1
ENSG00000166228	PCBD1	5092	10	-0.433049	0.0485275	-8.92378	4.50645e-19	6.55836e-18	3860.5	5217.83
ENSG00000084628	NKAIN1	79570	1	1.6606	0.186132	8.92164	4.5944e-19	6.6818e-18	146.854	42.0191
ENSG00000080845	DLGAP4	22839	20	0.466117	0.0522557	8.91993	4.66581e-19	6.78102e-18	2970.94	2145.96
ENSG00000075702	WDR62	284403	19	-0.486797	0.0545815	-8.91871	4.71766e-19	6.85171e-18	2631.1	3694.63
ENSG00000264522	OTUD7B	56957	1	0.484858	0.0543698	8.91777	4.75752e-19	6.90488e-18	2596.44	1851.87
ENSG00000112697	TMEM30A	55754	6	0.409401	0.0459421	8.91123	5.04691e-19	7.31991e-18	8033.77	6042.5
ENSG00000269729			19	1.7727	0.199018	8.90723	5.23244e-19	7.58383e-18	129.993	33.5244
ENSG00000113387	SUB1	10923	5	-0.644229	0.0723582	-8.90334	5.41906e-19	7.84898e-18	4989.28	7835.07
ENSG00000156052	GNAQ	2776	9	-0.552688	0.0620916	-8.90116	5.52656e-19	7.99925e-18	1865.52	2743.79
ENSG00000185238	PRMT3	10196	11	-0.521223	0.0585669	-8.89961	5.60424e-19	8.10617e-18	2072.49	2981.64
ENSG00000101843	PSMD10	5716	X	-0.513613	0.0577371	-8.89571	5.80459e-19	8.39027e-18	2455.03	3513.18
ENSG00000165775	FUNDC2	65991	X	-0.618635	0.0695961	-8.88893	6.16983e-19	8.91216e-18	1262.42	1946.3
ENSG00000107164	FUBP3	8939	9	0.451077	0.0507992	8.87962	6.7092e-19	9.6847e-18	4589.51	3351.54
ENSG00000164465	DCBLD1	285761	6	0.514909	0.0579938	8.87869	6.76499e-19	9.75862e-18	3586.72	2504.94
ENSG00000141404	GNAL	2774	18	-0.841006	0.0947279	-8.87813	6.79965e-19	9.80198e-18	332.338	602.623
ENSG00000164961	WASHC5	9897	8	-0.469544	0.052901	-8.87591	6.93651e-19	9.99251e-18	3112.24	4317.34
ENSG00000139679	LPAR6	10161	13	1.24885	0.140744	8.87321	7.1068e-19	1.02309e-17	298.345	120.866
ENSG00000110841	PPFIBP1	8496	12	0.587584	0.0662582	8.86809	7.4408e-19	1.07045e-17	5156.05	3418.39
ENSG00000107863	ARHGAP21	57584	10	0.587865	0.0663141	8.86485	7.66056e-19	1.10132e-17	5170.62	3428
ENSG00000102898	NUTF2	10204	16	-0.399113	0.0450302	-8.86324	7.77238e-19	1.11664e-17	4400.66	5809.21
ENSG00000173011	TADA2B	93624	4	0.652806	0.0736608	8.86233	7.8359e-19	1.12501e-17	1238.93	784.243
ENSG00000126351	THRA	7067	17	0.705582	0.0796479	8.85877	8.09056e-19	1.16079e-17	2095.44	1277.03
ENSG00000151892	GFRA1	2674	10	-0.816777	0.0922877	-8.85033	8.72582e-19	1.25109e-17	432.543	769.477
ENSG00000115290	GRB14	2888	2	-0.712717	0.0805925	-8.84346	9.28024e-19	1.32969e-17	364.059	600.558
ENSG00000103365	GGA2	23062	16	-0.5174	0.0585216	-8.84118	9.47134e-19	1.35616e-17	2152.96	3089.61
ENSG00000131374	TBC1D5	9779	3	-0.61384	0.0695102	-8.83093	1.03809e-18	1.48539e-17	2889.29	4438.77
ENSG00000114805	PLCH1	23007	3	0.732076	0.082937	8.82689	1.07625e-18	1.53896e-17	929.22	555.146
ENSG00000137135	ARHGEF39	84904	9	-0.641167	0.0726437	-8.82619	1.08302e-18	1.5476e-17	737.779	1155.69
ENSG00000163874	ZC3H12A	80149	1	0.598483	0.0678395	8.82204	1.12388e-18	1.60492e-17	1706.94	1122.45
ENSG00000146072	TNFRSF21	27242	6	0.461232	0.052313	8.81677	1.17812e-18	1.68125e-17	3108.41	2254.58
ENSG00000117479	SLC19A2	10560	1	-0.753436	0.0856001	-8.80182	1.34619e-18	1.91981e-17	413.559	702.195
ENSG00000175931	UBE2O	63893	17	0.491918	0.0559079	8.79871	1.38398e-18	1.97238e-17	4430.96	3144.18
ENSG00000101182	PSMA7	5688	20	-0.49551	0.0563351	-8.79576	1.42079e-18	2.02349e-17	8591.53	12139.9
ENSG00000101665	SMAD7	4092	18	0.487873	0.0554735	8.7947	1.43426e-18	2.04131e-17	1708.39	1216.06
ENSG00000163083	INHBB	3625	2	0.615001	0.0699712	8.78935	1.50432e-18	2.13959e-17	1882.97	1224.49
ENSG00000115183	TANC1	85461	2	-0.517882	0.058962	-8.78332	1.58712e-18	2.25585e-17	1104.94	1585.5
ENSG00000265972	TXNIP	10628	1	1.67646	0.190959	8.77913	1.64743e-18	2.34001e-17	179.761	51.4171
ENSG00000120437	ACAT2	39	6	-0.581103	0.0662022	-8.77769	1.66863e-18	2.36854e-17	1137.32	1707.17
ENSG00000184220	CMSS1	84319	3	-0.554937	0.0632623	-8.772	1.75525e-18	2.48984e-17	1812.28	2670.12
ENSG00000166925	TSC22D4	81628	7	0.57828	0.0660231	8.75876	1.97417e-18	2.79852e-17	1888.63	1260.73
ENSG00000165689	ENTR1	10807	9	-0.464232	0.0530227	-8.75534	2.03492e-18	2.88271e-17	2077.95	2870.97
ENSG00000036257	CUL3	8452	2	-0.412872	0.047159	-8.75489	2.04297e-18	2.89219e-17	3115.29	4152.43
ENSG00000084444	FAM234B	57613	12	0.697922	0.0797251	8.75411	2.05721e-18	2.91043e-17	1104.07	676.557
ENSG00000175274	TP53I11	9537	11	0.562608	0.0643207	8.74692	2.19252e-18	3.09979e-17	3214.03	2169.1
ENSG00000138663	COPS4	51138	4	-0.563738	0.0644632	-8.74511	2.22808e-18	3.14797e-17	917.353	1360.09
ENSG00000123136	DDX39A	10212	19	-0.456879	0.0522513	-8.74388	2.25236e-18	3.18017e-17	2872.75	3947.75
ENSG00000026103	FAS	355	10	0.695603	0.0795668	8.74238	2.28256e-18	3.22068e-17	2334.65	1432.71
ENSG00000135116	HRK	8739	12	1.24639	0.142765	8.73033	2.53926e-18	3.58051e-17	256.791	105.161
ENSG00000123124	WWP1	11059	8	-0.465635	0.0533416	-8.7293	2.56258e-18	3.611e-17	1735.05	2401.19
ENSG00000169499	PLEKHA2	59339	8	0.467974	0.0536899	8.71624	2.87589e-18	4.04981e-17	2750.06	1983.91
ENSG00000106346	USP42	84132	7	0.565985	0.0649372	8.71588	2.88507e-18	4.06005e-17	1105.63	744.203
ENSG00000106153	CHCHD2	51142	7	-0.382567	0.0439064	-8.71323	2.95331e-18	4.15335e-17	7845.66	10237.8
ENSG00000177842	ZNF620	253639	3	0.859224	0.0986231	8.7122	2.98024e-18	4.18846e-17	429.138	233.764
ENSG00000260260	SNHG19		16	-1.15554	0.132642	-8.71175	2.99208e-18	4.20232e-17	346.766	795.633
ENSG00000114698	PLSCR4	57088	3	0.931885	0.107017	8.70785	3.09681e-18	4.34655e-17	442.331	228.184
ENSG00000128242	GAL3ST1	9514	22	1.22648	0.140877	8.70604	3.14662e-18	4.41356e-17	366.893	151.151
ENSG00000111087	GLI1	2735	12	0.667852	0.0767255	8.70443	3.19168e-18	4.47381e-17	1522.67	952.762
ENSG00000070756	PABPC1	26986	8	-0.445486	0.0511888	-8.7028	3.23797e-18	4.53571e-17	28580	38981.1
ENSG00000198796	ALPK2	115701	18	0.60477	0.0694998	8.70175	3.26792e-18	4.57466e-17	2465.31	1614.83
ENSG00000162086	ZNF75A	7627	16	0.478154	0.0549577	8.70039	3.30744e-18	4.62695e-17	1770.2	1268.79
ENSG00000106868	SUSD1	64420	9	0.579319	0.0665918	8.69954	3.33227e-18	4.65861e-17	1360.82	908.177
ENSG00000163993	S100P	6286	4	1.01215	0.11635	8.69921	3.34205e-18	4.66923e-17	2872.87	1397.55
ENSG00000108828	VAT1	10493	17	-0.553823	0.063667	-8.69875	3.3556e-18	4.68509e-17	6900.84	10161
ENSG00000059728	MXD1	4084	2	0.680728	0.0782604	8.69823	3.37087e-18	4.70333e-17	742.991	460.896
ENSG00000178397	FAM220A	84792	7	-0.729754	0.0839157	-8.69627	3.42961e-18	4.78215e-17	452.598	755.955
ENSG00000160014	CALM3	808	19	0.50416	0.0579858	8.69453	3.48257e-18	4.85281e-17	18246.8	12835.2
ENSG00000172339	ALG14	199857	1	-0.867024	0.0997476	-8.69218	3.55553e-18	4.95125e-17	206.901	382.368
ENSG00000173221	GLRX	2745	5	0.480622	0.0552963	8.69176	3.56881e-18	4.96649e-17	2846.75	2036.18
ENSG00000163249	CCNYL1	151195	2	-0.433567	0.0498959	-8.68942	3.64291e-18	5.06631e-17	1951.44	2640.11
ENSG00000154229	PRKCA	5578	17	-0.627756	0.0722515	-8.68848	3.67314e-18	5.10502e-17	6001.08	9314.16
ENSG00000110881	ASIC1	41	12	-0.807913	0.093025	-8.6849	3.79068e-18	5.26494e-17	297.25	526.364
ENSG00000080815	PSEN1	5663	14	0.431687	0.0497097	8.68417	3.81529e-18	5.29567e-17	4634.69	3430.97
ENSG00000006757	PNPLA4	8228	X	-0.799573	0.0920739	-8.68403	3.81987e-18	5.29858e-17	318.912	560.475
ENSG00000117758	STX12	23673	1	0.549435	0.0632947	8.68059	3.93723e-18	5.45782e-17	1232.97	839.981
ENSG00000120341				2.56576	0.295803	8.67389	4.17588e-18	5.78487e-17	55.7036	5.05215
ENSG00000064042	LIMCH1	22998	4	0.417405	0.0481277	8.67285	4.21441e-18	5.83066e-17	7954.64	5948.18
ENSG00000243753	HLA-L	3139	6	1.30577	0.150558	8.67287	4.21363e-18	5.83066e-17	202.084	78.3602
ENSG00000158467	AHCYL2	23382	7	0.710599	0.081978	8.66817	4.39131e-18	6.07146e-17	1428.28	867.588
ENSG00000169258	GPRIN1	114787	5	0.761209	0.0879001	8.65993	4.72048e-18	6.52235e-17	950.796	556.2
ENSG00000141699	RETREG3	162427	17	0.432652	0.0499856	8.65554	4.90585e-18	6.77408e-17	3843.97	2843.62
ENSG00000139168	ZCRB1	85437	12	-0.494949	0.0572031	-8.6525	5.03854e-18	6.9528e-17	1902.89	2687.36
ENSG00000165006	UBAP1	51271	9	0.472398	0.0546002	8.65195	5.06274e-18	6.98167e-17	3592.86	2583.99
ENSG00000198888	MT-ND1	4535	MT	-0.615369	0.0711858	-8.64454	5.40206e-18	7.44478e-17	90060.8	138570
ENSG00000180329	CCDC43	124808	17	0.495246	0.0573216	8.63978	5.63211e-18	7.75681e-17	2185.87	1546.67
ENSG00000144560	VGLL4	9686	3	0.461193	0.0533869	8.6387	5.68564e-18	7.82547e-17	2852.79	2069.44
ENSG00000111906	HDDC2	51020	6	-0.619403	0.0717078	-8.63787	5.72685e-18	7.8771e-17	1740.33	2684.8
ENSG00000153132	CLGN	1047	4	-0.827796	0.0958817	-8.63351	5.94971e-18	8.17836e-17	420.09	754.329
ENSG00000167964	RAB26	25837	16	-1.44851	0.167787	-8.63306	5.97327e-18	8.20545e-17	70.9764	206.539
ENSG00000141449	GREB1L	80000	18	1.23759	0.143398	8.63045	6.11098e-18	8.38921e-17	272.01	111.415
ENSG00000162736	NCSTN	23385	1	0.496456	0.0575438	8.62744	6.27409e-18	8.60759e-17	4077.51	2883.75
ENSG00000119915	ELOVL3	83401	10	2.14105	0.248183	8.62689	6.30405e-18	8.64312e-17	76.3974	12.7896
ENSG00000125875	TBC1D20	128637	20	0.468912	0.0543579	8.62638	6.33271e-18	8.67683e-17	3876.47	2795.57
ENSG00000168243	GNG4	2786	1	0.804888	0.0933326	8.62387	6.47311e-18	8.86351e-17	697.945	395.776
ENSG00000178035	IMPDH2	3615	3	-0.481074	0.0557864	-8.62349	6.49411e-18	8.88655e-17	6148.36	8597.57
ENSG00000170899	GSTA4	2941	6	-0.706128	0.0818855	-8.62335	6.50206e-18	8.89171e-17	388.919	638.873
ENSG00000125735	TNFSF14	8740	19	2.59549	0.301038	8.6218	6.59072e-18	9.00717e-17	58.682	4.38393
ENSG00000281100			3	2.81815	0.326899	8.62087	6.64475e-18	9.0752e-17	48.4833	1.69633
ENSG00000169567	HINT1	3094	5	-0.569301	0.0660595	-8.61801	6.8126e-18	9.29848e-17	9201.55	13700.6
ENSG00000188060	RAB42	115273	1	1.56921	0.182153	8.61477	7.00797e-18	9.55901e-17	129.028	39.5196
ENSG00000186193	SAPCD2	89958	9	-0.807647	0.0937793	-8.61221	7.16651e-18	9.76901e-17	1308.92	2315.28
ENSG00000132646	PCNA	5111	20	0.409652	0.0475707	8.61143	7.21568e-18	9.82975e-17	14581.2	10963.6
ENSG00000099800	TIMM13	26517	19	-0.517047	0.0600596	-8.60889	7.37697e-18	1.0043e-16	1633.3	2342.02
ENSG00000139263	LRIG3	121227	12	0.618485	0.0718699	8.60562	7.59077e-18	1.03275e-16	979.483	635.54
ENSG00000137942	FNBP1L	54874	1	0.464011	0.0539206	8.60546	7.60091e-18	1.03347e-16	3684.22	2666.33
ENSG00000168288	MMADHC	27249	2	-0.613678	0.0713246	-8.60401	7.69797e-18	1.046e-16	3270.47	5026.73
ENSG00000185480	PARPBP	55010	12	-0.61078	0.0709906	-8.60367	7.72048e-18	1.04839e-16	1485.57	2278.52
ENSG00000206053	JPT2	90861	16	-0.408261	0.047467	-8.60094	7.90643e-18	1.07296e-16	9706.79	12897.8
ENSG00000166295	ANAPC16	119504	10	-0.49205	0.057218	-8.59958	8.00092e-18	1.08509e-16	3810.15	5369.89
ENSG00000010292	NCAPD2	9918	12	-0.483329	0.0562149	-8.59789	8.11967e-18	1.10049e-16	6417.95	8990.43
ENSG00000160190	SLC37A1	54020	21	0.840869	0.0978043	8.59747	8.14945e-18	1.10383e-16	551.598	304.097
ENSG00000112378	PERP	64065	6	-0.473933	0.0551276	-8.59702	8.1811e-18	1.10741e-16	6405.03	8915.6
ENSG00000172795	DCP2	167227	5	-0.602988	0.0701419	-8.59668	8.20523e-18	1.10997e-16	1507.18	2297.82
ENSG00000225377	NRSN2-AS1	100507459	20	0.67245	0.0782372	8.59501	8.32584e-18	1.12557e-16	1392.05	867.901
ENSG00000130449	ZSWIM6	57688	5	0.515278	0.0599523	8.59481	8.34055e-18	1.12685e-16	1684.95	1176.35
ENSG00000174748	RPL15	6138	3	-0.374461	0.0435722	-8.59402	8.39774e-18	1.13385e-16	26707	34654.7
ENSG00000162688	AGL	178	1	-0.637592	0.0742223	-8.59031	8.67354e-18	1.17035e-16	822.742	1285.49
ENSG00000165997	ARL5B	221079	10	0.569143	0.0663175	8.5821	9.31597e-18	1.25624e-16	4746.34	3188.26
ENSG00000135100	HNF1A	6927	12	0.813491	0.0948367	8.57781	9.66994e-18	1.30315e-16	643.294	362.275
ENSG00000156869	FRRS1	391059	1	0.864886	0.100887	8.57279	1.0101e-17	1.36037e-16	428.486	232.306
ENSG00000068697	LAPTM4A	9741	2	0.475364	0.0554563	8.57187	1.0182e-17	1.37042e-16	14385.6	10326.4
ENSG00000211460	TSN	7247	2	-0.411125	0.0479634	-8.57164	1.02021e-17	1.37226e-16	4246.57	5654.45
ENSG00000133627	ACTR3B	57180	7	-0.951833	0.111059	-8.57049	1.03043e-17	1.38514e-16	165.879	326.055
ENSG00000011566	MAP4K3	8491	2	0.413236	0.0482574	8.56317	1.09807e-17	1.47512e-16	3046.08	2284.99
ENSG00000075239	ACAT1	38	11	-0.559766	0.0653808	-8.56162	1.11291e-17	1.49412e-16	2482.46	3670.51
ENSG00000135049	AGTPBP1	23287	9	-0.620458	0.0724847	-8.55986	1.13007e-17	1.5162e-16	918.905	1418.04
ENSG00000048544	MRPS10	55173	6	-0.577068	0.0674204	-8.55924	1.13611e-17	1.52334e-16	1851.29	2771.44
ENSG00000237883	DGUOK-AS1		2	-1.59752	0.186838	-8.5503	1.22765e-17	1.64505e-16	45.3593	151.009
ENSG00000187210	GCNT1	2650	9	1.11717	0.130767	8.54321	1.30548e-17	1.74825e-16	270.233	121.11
ENSG00000183955	KMT5A	387893	12	-0.509813	0.0596932	-8.54055	1.33588e-17	1.78784e-16	1710.87	2442.28
ENSG00000278535	DHRS11	79154	17	-0.767541	0.0898811	-8.53952	1.3478e-17	1.80265e-16	373.999	642.788
ENSG00000155918	RAET1L	154064	6	2.71978	0.318607	8.53647	1.38389e-17	1.84975e-16	46.0905	2.36196
ENSG00000162777	DENND2D	79961	1	1.33636	0.156568	8.53534	1.39745e-17	1.86671e-16	186.063	70.0813
ENSG00000139645	ANKRD52	283373	12	0.403308	0.0472698	8.53204	1.43793e-17	1.91958e-16	13113.5	9903.15
ENSG00000129250	KIF1C	10749	17	-0.441753	0.0517783	-8.53161	1.44324e-17	1.92547e-16	6903.1	9391.32
ENSG00000072501	SMC1A	8243	X	-0.605001	0.07092	-8.53075	1.45399e-17	1.93859e-16	7323.31	11185.3
ENSG00000162623	TYW3	127253	1	0.555916	0.0651754	8.52954	1.46927e-17	1.95774e-16	1667.59	1129.56
ENSG00000197296	FITM2	128486	20	-0.63929	0.074959	-8.52853	1.48224e-17	1.97379e-16	764.793	1196.89
ENSG00000101361	NOP56	10528	20	-0.421021	0.0493962	-8.52336	1.54988e-17	2.06258e-16	14823.7	19873.8
ENSG00000143947	RPS27A	6233	2	-0.696572	0.0817264	-8.52323	1.5517e-17	2.06371e-16	27999.4	45675.5
ENSG00000245571	FAM111A-DT	101927204	11	1.08909	0.127837	8.51933	1.60482e-17	2.13302e-16	273.292	125.159
ENSG00000136026	CKAP4	10970	12	0.306164	0.0359605	8.5139	1.68183e-17	2.23398e-16	8059.9	6514.84
ENSG00000144063	MALL	7851	2	0.581017	0.0682907	8.50799	1.7698e-17	2.34936e-16	3756.76	2502.25
ENSG00000135655	USP15	9958	12	0.479185	0.0563263	8.5073	1.7803e-17	2.36183e-16	4228.26	3026.84
ENSG00000105245	NUMBL	9253	19	-0.528849	0.0621673	-8.50688	1.78679e-17	2.36898e-16	1619.67	2343.35
ENSG00000130939	UBE4B	10277	1	-0.646813	0.0760451	-8.50565	1.8058e-17	2.3912e-16	1159.17	1823.6
ENSG00000145912	NHP2	55651	5	-0.399629	0.0469838	-8.50569	1.8052e-17	2.3912e-16	4627.45	6111.63
ENSG00000196177	ACADSB	36	10	-0.52362	0.0616057	-8.49954	1.90346e-17	2.51895e-16	1197	1725.52
ENSG00000130164	LDLR	3949	19	0.627521	0.0738718	8.49472	1.98405e-17	2.62397e-16	4170.63	2686.84
ENSG00000231607	DLEU2	8847	13	-0.906379	0.106703	-8.49441	1.98938e-17	2.62939e-16	315.283	601.049
ENSG00000170191	NANP	140838	20	-0.589094	0.069418	-8.48619	2.13517e-17	2.82033e-16	970.934	1465.24
ENSG00000105854	PON2	5445	7	0.490035	0.0577895	8.47965	2.25873e-17	2.98169e-16	20741.5	14735.7
ENSG00000105290	APLP1	333	19	0.533633	0.062938	8.47872	2.27686e-17	3.00376e-16	1868.76	1287.09
ENSG00000135956	TMEM127	55654	2	0.37009	0.0436779	8.47316	2.38834e-17	3.14888e-16	4594.26	3552.1
ENSG00000090889	KIF4A	24137	X	-0.511957	0.0604266	-8.47238	2.40419e-17	3.16783e-16	2413.96	3450.99
ENSG00000142945	KIF2C	11004	1	-0.559329	0.066026	-8.47134	2.42586e-17	3.1944e-16	1693.78	2503.73
ENSG00000265962	GACAT2	100287082	18	0.953336	0.112573	8.46859	2.48377e-17	3.26863e-16	490.995	249.363
ENSG00000141664	ZCCHC2	54877	18	0.547259	0.0646322	8.46728	2.51183e-17	3.30352e-16	1361.83	928.738
ENSG00000143458	GABPB2	126626	1	-0.79551	0.0939636	-8.46614	2.53649e-17	3.33389e-16	575.295	1008.07
ENSG00000138449	SLC40A1	30061	2	-0.737636	0.0871506	-8.46393	2.58515e-17	3.39575e-16	851.475	1431.85
ENSG00000132670	PTPRA	5786	20	0.45574	0.0538523	8.46278	2.61086e-17	3.42741e-16	3875.05	2820.23
ENSG00000138587	MNS1	55329	15	-0.861009	0.101803	-8.45764	2.72848e-17	3.57962e-16	288.198	529.971
ENSG00000176148	TCP11L1	55346	11	0.62066	0.0734466	8.4505	2.90067e-17	3.80318e-16	1872.58	1212.51
ENSG00000169976	SF3B5	83443	6	-0.437913	0.0518311	-8.44885	2.94179e-17	3.85472e-16	2039.59	2767.56
ENSG00000157514	TSC22D3	1831	X	0.44177	0.0523214	8.44339	3.08273e-17	4.03692e-16	3159.66	2322.57
ENSG00000013588	GPRC5A	9052	12	0.704822	0.0835077	8.44021	3.1677e-17	4.14563e-16	23623	14393.5
ENSG00000198863	RUNDC1	146923	17	0.446614	0.052943	8.43575	3.29089e-17	4.30422e-16	1916.31	1403.26
ENSG00000132359	RAP1GAP2	23108	17	0.576395	0.0683402	8.4342	3.33469e-17	4.35883e-16	2025.56	1353.7
ENSG00000091136	LAMB1	3912	7	0.464144	0.0550472	8.43174	3.40551e-17	4.44866e-16	22350.9	16170.4
ENSG00000101782	RIOK3	8780	18	0.4484	0.0532007	8.42846	3.50242e-17	4.57246e-16	2922.43	2138.14
ENSG00000164823	OSGIN2	734	8	-0.424745	0.050402	-8.42715	3.54195e-17	4.62124e-16	2496.65	3355.18
ENSG00000132199	ENOSF1	55556	18	-0.489644	0.0581053	-8.42683	3.5516e-17	4.63099e-16	1824.19	2566.64
ENSG00000124802	EEF1E1	9521	6	-0.792378	0.094048	-8.42525	3.59981e-17	4.69098e-16	451.507	790.055
ENSG00000150593	PDCD4	27250	10	0.463847	0.0550587	8.4246	3.61984e-17	4.71419e-16	3879.58	2806.93
ENSG00000095015	MAP3K1	4214	5	0.753592	0.0894752	8.42236	3.6897e-17	4.80224e-16	612.639	360.716
ENSG00000141480	ARRB2	409	17	-0.557037	0.066148	-8.42106	3.73079e-17	4.85276e-16	1949.6	2877.22
ENSG00000197958	RPL12	6136	9	-0.408298	0.0485088	-8.41698	3.86302e-17	5.0217e-16	26776.4	35581.1
ENSG00000182180	MRPS16	51021	10	-0.390842	0.0464359	-8.41682	3.86852e-17	5.02577e-16	5605.53	7356.87
ENSG00000218739	CEBPZOS	100505876	2	-0.518018	0.0615481	-8.41647	3.87983e-17	5.0374e-16	2571.92	3692.47
ENSG00000109458	GAB1	2549	4	0.918346	0.109124	8.41562	3.90821e-17	5.07116e-16	343.574	179.13
ENSG00000143702				0.665976	0.0791558	8.41348	3.98006e-17	5.1581e-16	3431.13	2150.08
ENSG00000158402	CDC25C	995	5	-0.679392	0.0807499	-8.41354	3.97832e-17	5.1581e-16	398.283	642.814
ENSG00000271601	LIX1L	128077	1	0.552703	0.0657044	8.41196	4.032e-17	5.22223e-16	1734.88	1179.02
ENSG00000262879			17	-0.597202	0.0710088	-8.41025	4.09134e-17	5.29588e-16	941.879	1431.76
ENSG00000103855	CD276	80381	15	0.518725	0.0617062	8.40636	4.22923e-17	5.47104e-16	2373.7	1653.1
ENSG00000138399	FASTKD1	79675	2	-0.534965	0.0636911	-8.39937	4.48878e-17	5.80327e-16	1298.38	1886.22
ENSG00000131747	TOP2A	7153	17	-0.586354	0.0698422	-8.39542	4.64242e-17	5.99826e-16	25906.2	39051.9
ENSG00000146757	ZNF92	168374	7	0.712145	0.0848335	8.39462	4.67398e-17	6.03538e-16	1086.35	658.433
ENSG00000113448	PDE4D	5144	5	0.539025	0.0642161	8.39393	4.70163e-17	6.0674e-16	14305.6	9815.72
ENSG00000250508	LINC02701	105369364	11	2.74351	0.326887	8.39283	4.74567e-17	6.12054e-16	34.5075	0.685179
ENSG00000165675	ENOX2	10495	X	-0.74442	0.0888232	-8.38091	5.25181e-17	6.76921e-16	516.048	870.577
ENSG00000183010	PYCR1	5831	17	-0.644712	0.0769633	-8.37688	5.43487e-17	7.00092e-16	5057.69	7946.96
ENSG00000161016	RPL8	6132	8	-0.400997	0.0478699	-8.3768	5.43868e-17	7.0016e-16	47791.1	63184.9
ENSG00000143217	NECTIN4	81607	1	1.12857	0.134767	8.37426	5.55699e-17	7.14959e-16	242.007	107.416
ENSG00000168994	PXDC1	221749	6	0.845146	0.101	8.36776	5.87235e-17	7.55077e-16	629.932	347.099
ENSG00000143398	PIP5K1A	8394	1	0.436916	0.0522477	8.3624	6.14561e-17	7.89737e-16	4787.03	3529.95
ENSG00000083844	ZNF264	9422	19	0.623468	0.0746032	8.35713	6.42644e-17	8.25327e-16	1119.8	723.903
ENSG00000166471	TMEM41B	440026	11	0.407458	0.0487856	8.35202	6.71055e-17	8.61296e-16	2868.55	2160.31
ENSG00000173120	KDM2A	22992	11	0.439456	0.0526335	8.34937	6.86273e-17	8.80297e-16	5414.32	3986.13
ENSG00000164237	CMBL	134147	5	-0.774129	0.0927863	-8.34314	7.23457e-17	9.27435e-16	847.406	1462.9
ENSG00000146433	TMEM181	57583	6	-0.575777	0.0690272	-8.34131	7.34702e-17	9.41285e-16	1380.7	2065.78
ENSG00000163788	SNRK	54861	3	0.602888	0.0722828	8.34068	7.38632e-17	9.45751e-16	836.468	548.435
ENSG00000236618	PITPNA-AS1	100306951	17	-0.96872	0.11618	-8.33812	7.54798e-17	9.65869e-16	308.742	617.096
ENSG00000105711	SCN1B	6324	19	0.87005	0.104425	8.33183	7.96013e-17	1.018e-15	456.272	246.222
ENSG00000146223	RPL7L1	285855	6	-0.426364	0.0512219	-8.32387	8.51385e-17	1.08816e-15	5697.67	7666
ENSG00000196387	ZNF140	7699	12	0.633453	0.07612	8.32177	8.66616e-17	1.10696e-15	1098.73	704.829
ENSG00000148950	IMMP1L	196294	11	-1.00065	0.120294	-8.31832	8.92226e-17	1.13899e-15	225.515	460.959
ENSG00000198727	MT-CYB	4519	MT	-0.731525	0.0879503	-8.31749	8.9846e-17	1.14626e-15	151210	253080
ENSG00000188153	COL4A5	1287	X	0.522474	0.0628169	8.31741	8.99038e-17	1.14631e-15	4626.1	3211.36
ENSG00000196396	PTPN1	5770	20	0.46518	0.0559302	8.31715	9.0103e-17	1.14817e-15	3904.68	2823.31
ENSG00000142178	SIK1	150094	21	1.42925	0.171853	8.31671	9.04357e-17	1.15172e-15	142.438	49.3915
ENSG00000117450	PRDX1	5052	1	-0.445401	0.0535673	-8.3148	9.19062e-17	1.16974e-15	40116.7	54721.8
ENSG00000007202	KIAA0100	9703	17	-0.42652	0.051297	-8.31472	9.19664e-17	1.16981e-15	8317.39	11196.2
ENSG00000151690	MFSD6	54842	2	0.506092	0.0608902	8.31155	9.44627e-17	1.20085e-15	1610.57	1131.25
ENSG00000211448	DIO2	1734	14	0.596126	0.0717306	8.31062	9.52004e-17	1.2095e-15	2231.23	1469.94
ENSG00000196353	CPNE4	131034	3	0.898315	0.108099	8.31008	9.56371e-17	1.21433e-15	328.195	172.961
ENSG00000117543	DPH5	51611	1	-0.602127	0.0724698	-8.30867	9.67808e-17	1.22812e-15	970.02	1478.6
ENSG00000106665	CLIP2	7461	7	0.505835	0.0610006	8.2923	1.11079e-16	1.40872e-15	2152.39	1512.47
ENSG00000180787	ZFP3	124961	17	0.679275	0.081944	8.2895	1.13723e-16	1.44139e-15	667.773	414.491
ENSG00000151224	MAT1A	4143	10	2.27749	0.274869	8.28573	1.17389e-16	1.48697e-15	66.3536	9.38296
ENSG00000142408	CACNG8	59283	19	0.529827	0.0639543	8.28446	1.18645e-16	1.50199e-15	3742.02	2583.01
ENSG00000143740	SNAP47	116841	1	-0.539657	0.065156	-8.28253	1.20582e-16	1.5256e-15	865.274	1260.48
ENSG00000184216	IRAK1	3654	X	-0.470125	0.0567972	-8.27726	1.2604e-16	1.59371e-15	8714.66	12095.9
ENSG00000166716	ZNF592	9640	15	0.481755	0.0582249	8.27404	1.29496e-16	1.63645e-15	3390.55	2422.15
ENSG00000054148	PHPT1	29085	9	-0.46933	0.0568109	-8.26126	1.44147e-16	1.82051e-15	3396.45	4710.41
ENSG00000204852	TCTN1	79600	12	-0.492502	0.0596178	-8.26098	1.44482e-16	1.82366e-15	1348.68	1901.99
ENSG00000087299	L2HGDH	79944	14	0.589408	0.0713587	8.25979	1.45924e-16	1.84076e-15	1549.78	1025.48
ENSG00000212719	LINC02693	339263	17	-0.493979	0.0598067	-8.25959	1.46174e-16	1.84283e-15	1177.04	1661.4
ENSG00000174327	SLC16A13	201232	17	0.615591	0.0745757	8.25458	1.52438e-16	1.92066e-15	1246.08	809.132
ENSG00000137713	PPP2R1B	5519	11	-0.562768	0.0681773	-8.25448	1.52571e-16	1.9212e-15	1241.33	1839.77
ENSG00000136999	CCN3	4856	8	1.4325	0.173549	8.25413	1.53009e-16	1.92558e-15	171.381	59.4795
ENSG00000122565	CBX3	11335	7	-0.470652	0.0570588	-8.24854	1.60339e-16	2.01663e-15	12617.9	17522.1
ENSG00000198900	TOP1	7150	20	0.537639	0.0651819	8.24828	1.60694e-16	2.01991e-15	10027.3	6886.16
ENSG00000104142	VPS18	57617	15	0.550108	0.0667146	8.24569	1.64215e-16	2.06173e-15	1537.93	1046.65
ENSG00000141504	SAT2	112483	17	-0.552414	0.0669941	-8.24572	1.64175e-16	2.06173e-15	1220.32	1793.71
ENSG00000168487	BMP1	649	8	0.533187	0.0646736	8.24428	1.66152e-16	2.08483e-15	3343.55	2303.66
ENSG00000153130	SCOC	60592	4	-0.657239	0.0797356	-8.24273	1.68322e-16	2.11081e-15	2278.7	3615.82
ENSG00000145920	CPLX2	10814	5	0.694753	0.0842929	8.24213	1.69176e-16	2.12028e-15	53327.8	32718.4
ENSG00000242732	RTL5	340526	X	0.719222	0.0872864	8.23979	1.72511e-16	2.1608e-15	585.422	352.584
ENSG00000286802			1	2.4123	0.292861	8.23702	1.76558e-16	2.2102e-15	52.1135	5.37813
ENSG00000114127	XRN1	54464	3	0.905132	0.109889	8.23682	1.76848e-16	2.21252e-15	2741.48	1441.17
ENSG00000149503	INCENP	3619	11	-0.532317	0.0646652	-8.23189	1.84281e-16	2.30416e-15	2603.56	3777.83
ENSG00000107949	BCCIP	56647	10	-0.452682	0.0550087	-8.22928	1.88346e-16	2.3536e-15	3310.61	4538.1
ENSG00000132356	PRKAA1	5562	5	-0.454494	0.0552575	-8.22502	1.95151e-16	2.43722e-15	3715.27	5100.55
ENSG00000136052	SLC41A2	84102	12	0.467237	0.0568283	8.22191	2.00284e-16	2.49839e-15	1886.27	1361.51
ENSG00000183527	PSMG1	8624	21	-0.458426	0.0557564	-8.22194	2.00234e-16	2.49839e-15	1264.18	1740.18
ENSG00000077264	PAK3	5063	X	1.87419	0.228074	8.21747	2.07834e-16	2.59105e-15	95.4058	21.8375
ENSG00000172037	LAMB2	3913	3	0.412964	0.0502649	8.21574	2.10865e-16	2.62731e-15	5179.47	3884.44
ENSG00000123146	ADGRE5	976	19	0.478418	0.0582458	8.21377	2.14344e-16	2.66909e-15	3071.6	2200.37
ENSG00000215068	ANXA2R-AS1	153684	5	0.777217	0.094651	8.2114	2.18625e-16	2.72081e-15	675.446	390.16
ENSG00000115520	COQ10B	80219	2	0.578309	0.0704388	8.21008	2.21041e-16	2.74927e-15	1974.26	1317.1
ENSG00000122034	GTF3A	2971	13	-0.752078	0.0916205	-8.20862	2.23745e-16	2.78128e-15	1795.97	3053.23
ENSG00000048649	RSF1	51773	11	0.669987	0.0816337	8.20724	2.26326e-16	2.81173e-15	3396.28	2121.21
ENSG00000155868	MED7	9443	5	-0.578801	0.0705632	-8.20258	2.3528e-16	2.92125e-15	716.766	1075.1
ENSG00000105993	DNAJB6	10049	7	0.398348	0.0485645	8.20246	2.35522e-16	2.92256e-15	4118.79	3121.6
ENSG00000110925	CSRNP2	81566	12	0.49177	0.0599909	8.1974	2.45634e-16	3.04626e-15	1410.54	1000.65
ENSG00000117419	ERI3	79033	1	-0.526445	0.0642739	-8.19065	2.59814e-16	3.22024e-15	1112.25	1605.4
ENSG00000163191	S100A11	6282	1	0.47758	0.0583206	8.18887	2.63689e-16	3.26637e-15	18710.6	13407.5
ENSG00000112237	CCNC	892	6	-0.536971	0.0655983	-8.18575	2.70616e-16	3.35024e-15	1328.36	1932.82
ENSG00000155100	OTUD6B	51633	8	-0.526737	0.0644085	-8.17807	2.88435e-16	3.56875e-15	1393.82	2013.89
ENSG00000085760	MTIF2	4528	2	-0.395542	0.0483967	-8.17292	3.01014e-16	3.72223e-15	3634.95	4786.87
ENSG00000113749	HRH2	3274	5	1.35348	0.165624	8.17198	3.03369e-16	3.74917e-15	197.789	73.1277
ENSG00000172466	ZNF24	7572	18	0.462143	0.0565752	8.16865	3.11865e-16	3.85194e-15	4600.68	3332.03
ENSG00000163682	RPL9	6133	4	-0.713535	0.0873596	-8.1678	3.14067e-16	3.87689e-15	12059.6	19927.9
ENSG00000118785	SPP1	6696	4	-0.532758	0.065253	-8.1645	3.22769e-16	3.98201e-15	9609.91	13946.6
ENSG00000121390	PSPC1	55269	13	-0.573779	0.0702814	-8.16402	3.24044e-16	3.99541e-15	1223.27	1828.55
ENSG00000186204	CYP4F12	66002	19	1.19443	0.146307	8.16387	3.2446e-16	3.99824e-15	271.993	114.143
ENSG00000149212	SESN3	143686	11	1.19009	0.14578	8.16361	3.25149e-16	4.00441e-15	215.588	90.7564
ENSG00000132429	POPDC3	64208	6	-0.775295	0.0950062	-8.16046	3.33747e-16	4.10793e-15	290.471	502.342
ENSG00000169410	PTPN9	5780	15	0.431632	0.052895	8.16016	3.34581e-16	4.11581e-15	4035.36	2986.98
ENSG00000103187	COTL1	23406	16	-0.420049	0.0515092	-8.15485	3.49612e-16	4.29823e-15	11232.8	15051.2
ENSG00000139182	CLSTN3	9746	12	0.626877	0.0769381	8.1478	3.70591e-16	4.55352e-15	2778.21	1790.01
ENSG00000130119	GNL3L	54552	X	-0.495432	0.0608164	-8.14635	3.75089e-16	4.60613e-15	2957.49	4178.79
ENSG00000163041	H3-3A	3020	1	-0.551012	0.0676657	-8.14316	3.85086e-16	4.72618e-15	2916.68	4288.08
ENSG00000240891	PLCXD2	257068	3	0.722752	0.0887598	8.14278	3.863e-16	4.73835e-15	1334.4	802.42
ENSG00000163362	INAVA	55765	1	0.598384	0.0735138	8.13975	3.96086e-16	4.85559e-15	3233.03	2126.27
ENSG00000183605	SFXN4	119559	10	-0.513171	0.0630597	-8.13785	4.02353e-16	4.92958e-15	1321.5	1890.9
ENSG00000101474	APMAP	57136	20	-0.375856	0.0461888	-8.13738	4.03918e-16	4.94591e-15	6083.29	7902.44
ENSG00000131473	ACLY	47	17	0.402967	0.0495907	8.12585	4.44237e-16	5.43648e-15	38626.1	29172.7
ENSG00000075218	GTSE1	51512	22	-0.505018	0.0621508	-8.12568	4.44858e-16	5.44095e-15	1150.94	1638.72
ENSG00000197535	MYO5A	4644	15	-0.720758	0.0887124	-8.12465	4.48652e-16	5.48421e-15	2273.37	3775.95
ENSG00000165637	VDAC2	7417	10	0.340231	0.0418768	8.12457	4.4897e-16	5.48495e-15	8632.31	6813.77
ENSG00000166311	SMPD1	6609	11	0.82128	0.101111	8.12252	4.5659e-16	5.57485e-15	712.877	398.811
ENSG00000170860	LSM3	27258	3	-0.508695	0.0626354	-8.12153	4.60328e-16	5.61727e-15	1578.86	2253.05
ENSG00000243317	STMP1	647087	7	-0.447841	0.0551577	-8.11929	4.6893e-16	5.71896e-15	1460.01	1995.04
ENSG00000261373	VPS9D1-AS1	100128881	16	-0.796105	0.0980708	-8.11766	4.7527e-16	5.79297e-15	714.339	1253.23
ENSG00000109475	RPL34	6164	4	-0.685897	0.0845633	-8.11106	5.01815e-16	6.11302e-15	4610.34	7468.35
ENSG00000181191	PJA1	64219	X	-0.633195	0.078098	-8.1077	5.15866e-16	6.2806e-15	559.963	872.578
ENSG00000156709	AIFM1	9131	X	-0.484605	0.0598053	-8.10305	5.35979e-16	6.52175e-15	3158.95	4428.6
ENSG00000164463	CREBRF	153222	5	0.734984	0.0907192	8.10174	5.41765e-16	6.58839e-15	723.686	431.077
ENSG00000068784	SRBD1	55133	2	-0.474411	0.0585705	-8.09983	5.50359e-16	6.68907e-15	1184.3	1648.37
ENSG00000168439	STIP1	10963	11	-0.413916	0.0511208	-8.09683	5.6411e-16	6.8523e-15	11196	14937.4
ENSG00000103642	LACTB	114294	15	0.43902	0.0542347	8.09481	5.7354e-16	6.96287e-15	2424.63	1785.38
ENSG00000151729	SLC25A4	291	4	-0.675374	0.0834364	-8.09448	5.75098e-16	6.97782e-15	533.789	857.805
ENSG00000120889	TNFRSF10B	8795	8	0.364595	0.0450572	8.09183	5.87761e-16	7.1274e-15	15175	11773.6
ENSG00000113140	SPARC	6678	5	0.716697	0.0886205	8.08726	6.10239e-16	7.39577e-15	655.998	396.213
ENSG00000101220	C20orf27	54976	20	-0.535715	0.0662838	-8.08214	6.36398e-16	7.70841e-15	2452.96	3568.18
ENSG00000173698	ADGRG2	10149	X	0.695201	0.0860516	8.07888	6.53647e-16	7.91284e-15	741.251	454.834
ENSG00000198203	SULT1C2	6819	2	1.60027	0.198083	8.07875	6.54356e-16	7.91692e-15	154.09	46.4232
ENSG00000117036	ETV3	2117	1	0.494142	0.0612076	8.07321	6.8475e-16	8.27996e-15	2662.47	1885.31
ENSG00000106603	COA1	55744	7	-0.480646	0.0595495	-8.07137	6.95141e-16	8.39608e-15	2094.1	2928.47
ENSG00000112339	HBS1L	10767	6	-0.478758	0.0593154	-8.0714	6.94982e-16	8.39608e-15	1395.88	1949.35
ENSG00000184575	XPOT	11260	12	-0.382309	0.0473665	-8.07129	6.95597e-16	8.39682e-15	12076.5	15758.5
ENSG00000101384	JAG1	182	20	0.387917	0.0480746	8.06907	7.08353e-16	8.54112e-15	13925.3	10628.5
ENSG00000147872	PLIN2	123	9	0.540071	0.0669308	8.0691	7.08186e-16	8.54112e-15	2626.32	1799.77
ENSG00000198168	SVIP	258010	11	-0.735095	0.0911183	-8.06748	7.17653e-16	8.64837e-15	596.328	1001.55
ENSG00000162975	KCNF1	3754	2	-1.04697	0.129782	-8.06718	7.19399e-16	8.66451e-15	155.969	330.723
ENSG00000169727	GPS1	2873	17	-0.417132	0.0517128	-8.06631	7.2453e-16	8.72138e-15	3904.88	5220.21
ENSG00000118600	RXYLT1	10329	12	-0.543611	0.0674031	-8.06508	7.319e-16	8.80511e-15	1156.87	1692.51
ENSG00000267432	DNAH17-AS1		17	-0.895778	0.111237	-8.05289	8.08646e-16	9.72292e-15	218.561	412.498
ENSG00000099377	HSD3B7	80270	16	0.66295	0.0823368	8.05168	8.16632e-16	9.8134e-15	767.88	481.072
ENSG00000264364	DYNLL2	140735	17	0.421158	0.0523448	8.04584	8.56548e-16	1.02873e-14	8932.58	6659.96
ENSG00000124659	TBCC	6903	6	0.546027	0.0678707	8.04511	8.61688e-16	1.03432e-14	919.053	627.188
ENSG00000258947	TUBB3	10381	16	0.638119	0.0793685	8.03995	8.98753e-16	1.0782e-14	3591.27	2294.4
ENSG00000168758	SEMA4C	54910	2	0.433404	0.0539184	8.03815	9.1207e-16	1.09356e-14	1865.34	1378.56
ENSG00000232112	TMA7	51372	3	-0.607463	0.0756237	-8.03272	9.53376e-16	1.14244e-14	2566.81	3929.05
ENSG00000120837	NFYB	4801	12	-0.494659	0.0616116	-8.02866	9.85412e-16	1.18017e-14	1482.42	2094.28
ENSG00000166405	RIC3	79608	11	0.98804	0.123069	8.02836	9.87826e-16	1.18239e-14	283.663	140.12
ENSG00000228649	SNHG26	109729180	7	-0.725295	0.0903563	-8.02706	9.98373e-16	1.19435e-14	543.486	904.119
ENSG00000235552	RPL6P27		18	-0.704278	0.0877539	-8.0256	1.01033e-15	1.20797e-14	519.858	853.928
ENSG00000168090	COPS6	10980	7	-0.368962	0.0460047	-8.0201	1.05662e-15	1.26262e-14	3136.54	4054.39
ENSG00000143355	LHX9	56956	1	1.47902	0.184431	8.0194	1.06262e-15	1.26907e-14	131.307	43.718
ENSG00000085231	AK6	102157402	5	-0.504863	0.06297	-8.01752	1.07899e-15	1.28789e-14	1003.39	1428.32
ENSG00000116584	ARHGEF2	9181	1	0.488168	0.0608954	8.0165	1.08803e-15	1.29796e-14	4604.09	3274.11
ENSG00000179958	DCTPP1	79077	16	-0.410352	0.0512064	-8.01369	1.11314e-15	1.32717e-14	2835.41	3772.54
ENSG00000169991	IFFO2	126917	1	0.402199	0.0501896	8.01359	1.11406e-15	1.32753e-14	4686.41	3540.67
ENSG00000135686	KLHL36	79786	16	-0.445372	0.0555905	-8.01165	1.13175e-15	1.34785e-14	1918.49	2617.38
ENSG00000196526	AFAP1	60312	4	0.526175	0.0656804	8.01113	1.13658e-15	1.35285e-14	6009.1	4159.44
ENSG00000079462	PAFAH1B3	5050	19	-0.450207	0.0562155	-8.00859	1.16033e-15	1.38035e-14	2263.77	3099.46
ENSG00000183576	SETD3	84193	14	-0.391286	0.0488839	-8.00438	1.20065e-15	1.42752e-14	2180.48	2863.3
ENSG00000159256	MORC3	23515	21	0.550202	0.0687451	8.00351	1.2092e-15	1.43688e-14	1516.14	1031.36
ENSG00000170099	SERPINA6	866	14	-2.28303	0.285272	-8.00299	1.21435e-15	1.44219e-14	6.35803	51.0709
ENSG00000080031	PTPRH	5794	19	0.930352	0.116254	8.00276	1.21664e-15	1.44411e-14	448.586	231.219
ENSG00000156959	LHFPL4	375323	3	1.78295	0.222902	7.99877	1.25668e-15	1.4908e-14	116.131	29.2685
ENSG00000059377	TBXAS1	6916	7	-0.82813	0.103552	-7.99721	1.27269e-15	1.50895e-14	221.174	398.815
ENSG00000141738	GRB7	2886	17	0.930033	0.116306	7.99645	1.28054e-15	1.51742e-14	554.13	285.497
ENSG00000111358	GTF2H3	2967	12	-0.402922	0.0503965	-7.99503	1.29538e-15	1.53415e-14	2806.74	3716.06
ENSG00000119862	LGALSL	29094	2	0.612588	0.0766426	7.99279	1.31919e-15	1.56149e-14	1076.99	700.933
ENSG00000203667	COX20	116228	1	-0.572579	0.0716545	-7.99082	1.3404e-15	1.5857e-14	1729.3	2581.37
ENSG00000129048	ACKR4	51554	3	2.62969	0.329162	7.98904	1.35995e-15	1.60794e-14	35.13	1.01115
ENSG00000067057	PFKP	5214	10	0.317261	0.0397127	7.98889	1.36157e-15	1.60897e-14	30023.5	24080.2
ENSG00000139684	ESD	2098	13	-0.495834	0.062084	-7.9865	1.38819e-15	1.63951e-14	2426.13	3430.12
ENSG00000189067	LITAF	9516	16	0.318146	0.0398446	7.98467	1.40894e-15	1.66309e-14	10543.5	8450.6
ENSG00000154447	SH3RF1	57630	4	0.507431	0.0637021	7.96568	1.64312e-15	1.93844e-14	2027.67	1422.19
ENSG00000242265	PEG10	23089	7	0.612374	0.0768918	7.96411	1.66417e-15	1.9622e-14	5346.8	3480.16
ENSG00000213699	SLC35F6	54978	2	0.395772	0.0497182	7.9603	1.71618e-15	2.02239e-14	6204.56	4708.54
ENSG00000227097	RPS28P7		11	-0.459998	0.0578148	-7.95641	1.77098e-15	2.08582e-14	2278.26	3140.13
ENSG00000159200	RCAN1	1827	21	0.682434	0.0857832	7.95534	1.78646e-15	2.10288e-14	786.007	486.372
ENSG00000091490	SEL1L3	23231	4	-0.379714	0.047755	-7.95129	1.84576e-15	2.1715e-14	3027.15	3941.87
ENSG00000236901	MIR600HG	81571	9	-1.58161	0.198929	-7.95063	1.85566e-15	2.18194e-14	40.1228	134.935
ENSG00000213523	SRA1	10011	5	-0.482503	0.0606965	-7.94943	1.87374e-15	2.20198e-14	1341.62	1877.74
ENSG00000279861			19	1.30737	0.164513	7.94696	1.91151e-15	2.24513e-14	186.766	71.4298
ENSG00000196092	PAX5	5079	9	2.49873	0.314485	7.94547	1.93457e-15	2.27096e-14	42.6811	2.67652
ENSG00000169436	COL22A1	169044	8	1.78097	0.224234	7.94246	1.98214e-15	2.32552e-14	79.4921	18.937
ENSG00000114631	PODXL2	50512	3	0.714809	0.0900162	7.94089	2.00739e-15	2.35385e-14	775.125	468.881
ENSG00000148334	PTGES2	80142	9	-0.646489	0.0814639	-7.93589	2.08993e-15	2.44929e-14	1580.68	2489.19
ENSG00000164329	TENT2	167153	5	-0.478673	0.0603263	-7.93473	2.10953e-15	2.4709e-14	1511.09	2110.05
ENSG00000171606	ZNF274	10782	19	0.45812	0.0577409	7.93407	2.12076e-15	2.48269e-14	1793.34	1302.65
ENSG00000128973	CLN6	54982	15	-0.328868	0.0414623	-7.93173	2.16108e-15	2.52849e-14	3331.56	4187.08
ENSG00000122026	RPL21	6144	13	-0.660876	0.0833374	-7.93012	2.18931e-15	2.56013e-14	12639.6	20112.9
ENSG00000076382	SPAG5	10615	17	-0.423329	0.0533889	-7.92916	2.20629e-15	2.57856e-14	3277.72	4402.36
ENSG00000213853	EMP2	2013	16	-0.453824	0.057263	-7.92526	2.27677e-15	2.65948e-14	1516.22	2080.84
ENSG00000166689	PLEKHA7	144100	11	0.421194	0.0531811	7.91998	2.37546e-15	2.77323e-14	1730.98	1290.12
ENSG00000182518	FAM104B	90736	X	-0.785343	0.0991774	-7.91856	2.40272e-15	2.80353e-14	364.22	634.499
ENSG00000082212	ME2	4200	18	-0.374148	0.0472719	-7.91479	2.47664e-15	2.88819e-14	2114.28	2744.31
ENSG00000100478	AP4S1	11154	14	-0.607552	0.0767696	-7.91397	2.49313e-15	2.90583e-14	650.147	995.573
ENSG00000167283	ATP5MG	10632	11	-0.498895	0.0630463	-7.91315	2.50954e-15	2.92337e-14	1609.06	2279.72
ENSG00000171163	ZNF692	55657	1	-0.557663	0.0704869	-7.91158	2.54146e-15	2.95893e-14	1083.6	1600.35
ENSG00000142168	SOD1	6647	21	-0.357098	0.0451433	-7.91031	2.56753e-15	2.98765e-14	6913.56	8865.52
ENSG00000167191	GPRC5B	51704	16	-0.505216	0.0638797	-7.90887	2.59739e-15	3.02074e-14	1080.82	1538.97
ENSG00000105204	DYRK1B	9149	19	0.636505	0.0804812	7.90874	2.59997e-15	3.0221e-14	1177.89	753.658
ENSG00000170537	TMC7	79905	16	0.649351	0.0821166	7.90767	2.62259e-15	3.04672e-14	648.144	411.304
ENSG00000005156	LIG3	3980	17	-0.521784	0.0660267	-7.90262	2.73094e-15	3.17087e-14	1871.94	2695.2
ENSG00000169136	ATF5	22809	19	0.482521	0.0610941	7.89799	2.83431e-15	3.2891e-14	2516.89	1797.71
ENSG00000006634	DBF4	10926	7	-0.45865	0.058076	-7.89741	2.84755e-15	3.30266e-14	1652.43	2276.65
ENSG00000187051	RPS19BP1	91582	22	-0.632057	0.0800473	-7.89604	2.87903e-15	3.33736e-14	1124.64	1753.59
ENSG00000089057	SLC23A2	9962	20	0.391245	0.0495636	7.89379	2.93142e-15	3.39527e-14	4683.93	3567.83
ENSG00000156110	ADK	132	10	-0.524092	0.0663932	-7.89376	2.93218e-15	3.39527e-14	1410.91	2034.46
ENSG00000186648	CARMIL3	90668	14	1.10053	0.139433	7.89291	2.95228e-15	3.41669e-14	253.365	114.451
ENSG00000091483	FH	2271	1	-0.382839	0.0485431	-7.88658	3.10579e-15	3.5924e-14	2787.94	3642.11
ENSG00000090612	ZNF268	10795	12	0.541643	0.0687051	7.88359	3.18102e-15	3.67742e-14	1535.49	1051.03
ENSG00000224531	SMIM13	221710	6	0.463742	0.0588321	7.88246	3.20996e-15	3.70886e-14	2080.44	1505.56
ENSG00000273611	ZNHIT3	9326	17	-0.521268	0.0661527	-7.87977	3.27995e-15	3.78768e-14	1698.1	2444.92
ENSG00000133678	TMEM254	80195	10	0.585441	0.0743086	7.87852	3.31281e-15	3.82355e-14	1003.12	665.054
ENSG00000104611	SH2D4A	63898	8	0.395287	0.0501869	7.8763	3.37212e-15	3.8899e-14	4194.93	3184.5
ENSG00000001629	ANKIB1	54467	7	0.448449	0.056939	7.87595	3.38166e-15	3.89879e-14	5503.35	4025.28
ENSG00000074410	CA12	771	15	0.306752	0.0389503	7.87546	3.39486e-15	3.91189e-14	27381.9	22124.4
ENSG00000145860	RNF145	153830	5	0.358072	0.045473	7.87437	3.42453e-15	3.94394e-14	6503.57	5068.96
ENSG00000150991	UBC	7316	12	0.623256	0.0791928	7.87011	3.54328e-15	4.0785e-14	30304.9	19565.6
ENSG00000119042	SATB2	23314	2	0.749902	0.0952885	7.8698	3.55197e-15	4.08631e-14	537.129	316.501
ENSG00000175581	MRPL48	51642	11	-0.573403	0.0729006	-7.86555	3.6748e-15	4.22533e-14	556.623	832.982
ENSG00000149485	FADS1	3992	11	-0.277903	0.0353329	-7.86528	3.68279e-15	4.23223e-14	12388.6	15028.1
ENSG00000163635	ATXN7	6314	3	0.712542	0.0905945	7.86518	3.68574e-15	4.23334e-14	1788.97	1082.9
ENSG00000113583	C5orf15	56951	5	-0.460697	0.0585793	-7.86451	3.70546e-15	4.2537e-14	2985.94	4119.69
ENSG00000113356	POLR3G	10622	5	0.48196	0.0612952	7.86293	3.75251e-15	4.30539e-14	1310.07	935.838
ENSG00000116711	PLA2G4A	5321	1	0.546804	0.0695536	7.86162	3.79207e-15	4.34843e-14	1928.59	1315.56
ENSG00000137834	SMAD6	4091	15	0.377023	0.0479651	7.86035	3.83061e-15	4.39026e-14	6198.79	4768.27
ENSG00000256683	ZNF350	59348	19	0.767118	0.0976045	7.85945	3.8581e-15	4.41939e-14	650.559	378.339
ENSG00000085415	SEH1L	81929	18	-0.432861	0.0551188	-7.85323	4.05446e-15	4.64182e-14	1805.83	2442.49
ENSG00000141068	KSR1	8844	17	0.561943	0.0715626	7.85247	4.07924e-15	4.66769e-14	1616.05	1090.78
ENSG00000149658	YTHDF1	54915	20	0.334471	0.0426102	7.84954	4.17556e-15	4.77534e-14	3951.08	3131.14
ENSG00000167196	FBXO22	26263	15	-0.419649	0.0534644	-7.84913	4.18928e-15	4.78845e-14	4127.68	5530.34
ENSG00000124508	BTN2A2	10385	6	0.65504	0.0835166	7.84323	4.39099e-15	5.01633e-14	764.787	482.522
ENSG00000144724	PTPRG	5793	3	-0.778937	0.0993215	-7.84258	4.41389e-15	5.03978e-14	366.39	635.946
ENSG00000155961	RAB39B	116442	X	-0.976313	0.124507	-7.84142	4.45477e-15	5.08374e-14	212.632	425.505
ENSG00000100207	TCF20	6942	22	0.441078	0.056262	7.83972	4.51544e-15	5.15021e-14	2985.34	2195.13
ENSG00000115364	MRPL19	9801	2	-0.42305	0.0539767	-7.83764	4.59108e-15	5.23088e-14	3717.38	4991.78
ENSG00000139132	FGD4	121512	12	0.753647	0.0961571	7.83766	4.59028e-15	5.23088e-14	538.071	315.792
ENSG00000121964	GTDC1	79712	2	-0.694057	0.0885822	-7.83518	4.68167e-15	5.33125e-14	396.137	644.721
ENSG00000174669	SLC29A2	3177	11	-0.676756	0.0863845	-7.83423	4.7171e-15	5.36872e-14	450.741	725.436
ENSG00000106993	CDC37L1	55664	9	0.4956	0.0632731	7.8327	4.7749e-15	5.43161e-14	1431.76	1012.71
ENSG00000212232	SNORD17	692086	20	-0.881651	0.112588	-7.8308	4.84761e-15	5.51137e-14	238.014	446.019
ENSG00000267680	ZNF224	7767	19	0.502435	0.0642011	7.82596	5.03804e-15	5.72483e-14	1741.5	1225.25
ENSG00000197747	S100A10	6281	1	0.463086	0.0591753	7.82566	5.04997e-15	5.73533e-14	20224.8	14639.9
ENSG00000147996	CBWD5	220869	9	-0.589915	0.0754239	-7.82133	5.22684e-15	5.93303e-14	857.987	1295.59
ENSG00000089060	SLC8B1	80024	12	0.565102	0.0722611	7.82028	5.27065e-15	5.97957e-14	1078.67	726.214
ENSG00000139112	GABARAPL1	23710	12	0.521477	0.0666866	7.81982	5.29002e-15	5.99836e-14	2083.51	1446.81
ENSG00000233887			X	2.64442	0.338258	7.81775	5.37778e-15	6.09463e-14	26.7926	0
ENSG00000115484	CCT4	10575	2	-0.349559	0.0447199	-7.81664	5.42513e-15	6.14502e-14	18661.9	23800.9
ENSG00000035862	TIMP2	7077	17	0.372181	0.0476358	7.81305	5.58199e-15	6.31933e-14	11092.2	8560.17
ENSG00000287188			4	2.33982	0.299482	7.81288	5.58939e-15	6.32436e-14	45.3919	4.70143
ENSG00000135486	HNRNPA1	3178	12	-0.419433	0.0537248	-7.80707	5.85349e-15	6.61966e-14	37678.6	50473.5
ENSG00000118263	KLF7	8609	2	0.593316	0.0760234	7.80439	5.97896e-15	6.75797e-14	4735.82	3124.13
ENSG00000167645	YIF1B	90522	19	-0.38213	0.0489643	-7.80426	5.98519e-15	6.76142e-14	2715.02	3543.22
ENSG00000182481	KPNA2	3838	17	-0.447595	0.057401	-7.79769	6.30519e-15	7.11915e-14	17585	24030.6
ENSG00000133112	TPT1	7178	13	-0.471026	0.0604102	-7.79713	6.33302e-15	7.14678e-14	37627.7	52280
ENSG00000154065	ANKRD29	147463	18	-0.6038	0.077445	-7.79651	6.36444e-15	7.17844e-14	460.154	703.669
ENSG00000135535	CD164	8763	6	0.464169	0.0595406	7.79584	6.39799e-15	7.21247e-14	12192.2	8817.81
ENSG00000174227	PIGG	54872	4	0.451604	0.0579321	7.7954	6.42044e-15	7.23395e-14	2075.76	1514.95
ENSG00000188761	BCL2L15	440603	1	1.74418	0.223763	7.79476	6.45285e-15	7.26662e-14	98.4571	24.4302
ENSG00000177879	AP3S1	1176	5	-0.378322	0.0485576	-7.7912	6.63769e-15	7.47082e-14	2157.71	2808.23
ENSG00000124459	ZNF45	7596	19	0.506661	0.0650525	7.78848	6.7818e-15	7.62899e-14	1256.1	881.387
ENSG00000153294	ADGRF4	221393	6	0.676509	0.0868634	7.78819	6.79742e-15	7.64253e-14	647.998	402.439
ENSG00000178826	TMEM139	135932	7	1.75289	0.225099	7.7872	6.85131e-15	7.69905e-14	102.957	26.1523
ENSG00000251664	PCDHA12	56137	5	0.996938	0.128036	7.78637	6.89594e-15	7.74511e-14	326.886	160.158
ENSG00000114861	FOXP1	27086	3	0.660189	0.0848	7.78525	6.95762e-15	7.81028e-14	879.819	553.114
ENSG00000064651	SLC12A2	6558	5	-0.460004	0.0590929	-7.78443	7.00302e-15	7.8571e-14	2548.03	3513.62
ENSG00000169252	ADRB2	154	5	1.60345	0.206083	7.78058	7.21906e-15	8.09522e-14	119.122	34.9117
ENSG00000214087	ARL16	339231	17	-0.485226	0.0623821	-7.77829	7.35131e-15	8.23919e-14	1141.95	1602.09
ENSG00000143162	CREG1	8804	1	-0.421869	0.0542445	-7.77719	7.41534e-15	8.30659e-14	2556.2	3431.93
ENSG00000176853	FAM91A1	157769	8	-0.466318	0.059969	-7.77598	7.48636e-15	8.38173e-14	3466.19	4799.6
ENSG00000197555	SIPA1L1	26037	14	0.607686	0.078196	7.77131	7.7676e-15	8.69204e-14	1239.89	809.394
ENSG00000149948	HMGA2	8091	12	-0.469655	0.0604351	-7.77123	7.77261e-15	8.69308e-14	4432	6151.93
ENSG00000140990	NDUFB10	4716	16	-0.541925	0.0697828	-7.76588	8.10797e-15	9.0634e-14	2543.08	3717.29
ENSG00000204323	SMIM5	643008	17	2.1123	0.272022	7.76516	8.15406e-15	9.11015e-14	58.3101	9.46705
ENSG00000072609	CHFR	55743	12	0.517368	0.0666596	7.76135	8.40286e-15	9.38319e-14	1512.09	1053.36
ENSG00000075188	NUP37	79023	12	-0.53591	0.0690528	-7.76087	8.43473e-15	9.41385e-14	2416.8	3516.69
ENSG00000156671	SAMD8	142891	10	0.53159	0.0685285	7.75721	8.682e-15	9.68475e-14	3339.37	2302.46
ENSG00000158796	DEDD	9191	1	0.465207	0.0599824	7.75572	8.78465e-15	9.79413e-14	1659.74	1199.68
ENSG00000144596	GRIP2	80852	3	0.948252	0.122269	7.75545	8.80303e-15	9.80948e-14	271.226	137.564
ENSG00000048828	FAM120A	23196	9	-0.455981	0.0588473	-7.74855	9.2948e-15	1.03521e-13	7659.89	10529.1
ENSG00000125827	TMX4	56255	20	-0.421814	0.0544392	-7.74836	9.30905e-15	1.03625e-13	2137.5	2869.85
ENSG00000110048	OSBP	5007	11	0.410215	0.0529503	7.74716	9.39716e-15	1.04551e-13	3917.15	2942.31
ENSG00000106733	NMRK1	54981	9	0.784185	0.101251	7.74498	9.55966e-15	1.06304e-13	507.662	291.277
ENSG00000054793	ATP9A	10079	20	-0.453648	0.0585856	-7.74332	9.68508e-15	1.07642e-13	2295.01	3148.95
ENSG00000114268	PFKFB4	5210	3	0.768892	0.0993201	7.74156	9.82068e-15	1.09092e-13	442.923	256.529
ENSG00000132405	TBC1D14	57533	4	-0.41563	0.0536889	-7.74145	9.82885e-15	1.09126e-13	2292.09	3061.82
ENSG00000149187	CELF1	10658	11	0.351656	0.0454302	7.74058	9.89657e-15	1.09821e-13	10749.6	8415.21
ENSG00000159873	CCDC117	150275	22	0.427958	0.0552948	7.73957	9.97555e-15	1.1064e-13	1786.05	1325.6
ENSG00000115425	PECR	55825	2	-0.558559	0.0722017	-7.73609	1.02524e-14	1.13651e-13	584.064	864.675
ENSG00000156675	RAB11FIP1	80223	8	0.479782	0.0620312	7.73454	1.03781e-14	1.14985e-13	3062.15	2190.6
ENSG00000000003	TSPAN6	7105	X	-0.54227	0.0701372	-7.73156	1.06238e-14	1.17645e-13	1982.97	2899.19
ENSG00000105053	VRK3	51231	19	0.467414	0.0604601	7.73095	1.06744e-14	1.18145e-13	2091.58	1508.56
ENSG00000133056	PIK3C2B	5287	1	0.452542	0.0585405	7.73041	1.07199e-14	1.18587e-13	1804.85	1316.37
ENSG00000116641	DOCK7	85440	1	-0.634917	0.0821419	-7.72952	1.07954e-14	1.1936e-13	1377.96	2153.31
ENSG00000172572	PDE3A	5139	12	0.708468	0.0916718	7.72831	1.08987e-14	1.2044e-13	1034.25	627.565
ENSG00000119900	OGFRL1	79627	6	-0.613237	0.0793716	-7.72615	1.10852e-14	1.22437e-13	2014.5	3096.88
ENSG00000127585	FBXL16	146330	16	1.29574	0.167923	7.71626	1.19789e-14	1.32239e-13	205.94	79.7096
ENSG00000263874	LINC00672		17	1.33322	0.172908	7.71056	1.25268e-14	1.38216e-13	173.91	65.0317
ENSG00000110321	EIF4G2	1982	11	-0.331163	0.0429497	-7.71049	1.25337e-14	1.38221e-13	43793	55137.6
ENSG00000115963	RND3	390	2	0.479098	0.0621379	7.71023	1.25596e-14	1.38435e-13	6534.79	4675.81
ENSG00000131323	TRAF3	7187	14	-0.388624	0.0504056	-7.70993	1.25883e-14	1.3868e-13	2629.66	3447.51
ENSG00000180628	PCGF5	84333	10	0.494351	0.0641202	7.70976	1.26054e-14	1.38796e-13	4306.13	3048.16
ENSG00000254087	LYN	4067	8	-0.496544	0.0644153	-7.70848	1.27324e-14	1.40122e-13	1006.41	1424.81
ENSG00000141736	ERBB2	2064	17	0.422791	0.0548547	7.70748	1.28327e-14	1.41153e-13	3637.28	2708.16
ENSG00000105327	BBC3	27113	19	0.590827	0.0766607	7.70705	1.28763e-14	1.4156e-13	1676.19	1108.24
ENSG00000230989	HSBP1	3281	16	-0.492563	0.0639146	-7.70658	1.29234e-14	1.42005e-13	4949.26	6983.07
ENSG00000188419	CHM	1121	X	-0.486924	0.063223	-7.70169	1.34274e-14	1.47466e-13	1415.96	1989.93
ENSG00000162620	LRRIQ3	127255	1	-1.19758	0.155518	-7.70062	1.35408e-14	1.48635e-13	86.7998	207.594
ENSG00000144034	TPRKB	51002	2	-0.616423	0.080086	-7.69702	1.3928e-14	1.52806e-13	1671.68	2576.94
ENSG00000077097	TOP2B	7155	3	-0.618758	0.0803977	-7.69622	1.40156e-14	1.53688e-13	5766.05	8902.85
ENSG00000163541	SUCLG1	8802	2	-0.413474	0.0537335	-7.6949	1.41601e-14	1.55193e-13	3697.77	4932.7
ENSG00000131143	COX4I1	1327	16	-0.31388	0.0407911	-7.6948	1.41711e-14	1.55234e-13	9117.14	11339.2
ENSG00000178904	DPY19L3	147991	19	-0.536778	0.0697787	-7.69257	1.4421e-14	1.5789e-13	2671.44	3889.35
ENSG00000106144	CASP2	835	7	0.356439	0.046351	7.68999	1.47146e-14	1.61022e-13	3229.76	2519.32
ENSG00000003249	DBNDD1	79007	16	-0.550496	0.0716137	-7.68701	1.50608e-14	1.64726e-13	1142.09	1679.27
ENSG00000077522	ACTN2	88	1	2.54893	0.331594	7.68691	1.50736e-14	1.64781e-13	26.1784	0
ENSG00000154027	AK5	26289	1	-1.02552	0.133555	-7.67865	1.60778e-14	1.75669e-13	157.216	329.744
ENSG00000100242	SUN2	25777	22	-0.463439	0.0603751	-7.676	1.64127e-14	1.79236e-13	1600.87	2212.25
ENSG00000223891	OSER1-DT	100505783	20	-1.06278	0.138491	-7.67401	1.66704e-14	1.81956e-13	110.354	237.308
ENSG00000123685	BATF3	55509	1	0.928047	0.120951	7.67294	1.681e-14	1.83386e-13	327.099	168.55
ENSG00000198763	MT-ND2	4536	MT	-0.555468	0.0724155	-7.67057	1.71237e-14	1.86713e-13	85028.8	125471
ENSG00000152234	ATP5F1A	498	18	-0.316164	0.0412232	-7.66957	1.72575e-14	1.88076e-13	11732	14616.6
ENSG00000151612	ZNF827	152485	4	0.655126	0.0854537	7.66645	1.76827e-14	1.92611e-13	681.016	429.502
ENSG00000138430	OLA1	29789	2	-0.490597	0.0640282	-7.66221	1.82762e-14	1.98974e-13	4587.16	6462.48
ENSG00000212978	C2orf74-DT	339803	2	-0.537415	0.0701458	-7.66141	1.83907e-14	2.00118e-13	1054.39	1535.45
ENSG00000115946	PNO1	56902	2	-0.405225	0.0528954	-7.66087	1.84675e-14	2.00851e-13	3398.95	4507.74
ENSG00000149357	LAMTOR1	55004	11	-0.451504	0.0589411	-7.66026	1.85557e-14	2.01708e-13	2661.86	3648.69
ENSG00000131373	HACL1	26061	3	-0.474984	0.0620296	-7.65738	1.89768e-14	2.06135e-13	1051.44	1464.89
ENSG00000179562	GCC1	79571	7	0.545783	0.0712758	7.65734	1.89823e-14	2.06135e-13	2488.14	1698.23
ENSG00000014824	SLC30A9	10463	4	-0.411549	0.0537566	-7.65579	1.92124e-14	2.08527e-13	1986.07	2645.61
ENSG00000006756	ARSD	414	X	0.448276	0.0585634	7.65455	1.9399e-14	2.10445e-13	1984.37	1451.67
ENSG00000134371	CDC73	79577	1	0.402037	0.0525481	7.65084	1.99675e-14	2.16503e-13	4066.62	3071.91
ENSG00000148303	RPL7A	6130	9	-0.383727	0.0501756	-7.64768	2.04634e-14	2.21766e-13	39601.4	51736.1
ENSG00000165283	STOML2	30968	9	-0.392443	0.0513314	-7.64528	2.08485e-14	2.25826e-13	5211.74	6849.31
ENSG00000101773	RBBP8	5932	18	-0.397255	0.0519699	-7.64394	2.10674e-14	2.2808e-13	2153.66	2839.84
ENSG00000175711	B3GNTL1	146712	17	-0.697237	0.0912247	-7.64307	2.12095e-14	2.29502e-13	312.305	510.871
ENSG00000123219	CENPK	64105	5	-0.535753	0.0701347	-7.63891	2.19067e-14	2.36926e-13	1827.72	2659.56
ENSG00000114126	TFDP2	7029	3	-0.56908	0.0745107	-7.63755	2.2139e-14	2.39317e-13	1057.53	1575.77
ENSG00000106628	POLD2	5425	7	-0.475167	0.0622529	-7.63284	2.29637e-14	2.48106e-13	3712.46	5171.91
ENSG00000239713	APOBEC3G	60489	22	2.50258	0.327962	7.63069	2.33504e-14	2.52156e-13	26.5597	0.342589
ENSG00000138172	CALHM2	51063	10	1.00328	0.131512	7.62881	2.36937e-14	2.55733e-13	237.141	115.524
ENSG00000101849	TBL1X	6907	X	-0.454467	0.059581	-7.62771	2.38956e-14	2.57782e-13	2256.42	3098.22
ENSG00000158373	H2BC5	3017	6	0.729723	0.0956713	7.6274	2.39544e-14	2.58286e-13	502.175	299.99
ENSG00000067704	IARS2	55699	1	-0.34561	0.0453306	-7.62421	2.45543e-14	2.6462e-13	7594.02	9659.96
ENSG00000198840	MT-ND3	4537	MT	-0.646072	0.0847581	-7.62254	2.4874e-14	2.67929e-13	18304.1	28831.8
ENSG00000112139	MDGA1	266727	6	0.607723	0.0797554	7.61984	2.53996e-14	2.73453e-13	1116.17	728.498
ENSG00000143228	NUF2	83540	1	-0.472662	0.062031	-7.61977	2.54125e-14	2.73454e-13	1269.65	1766.83
ENSG00000117525	F3	2152	1	0.984276	0.129253	7.61512	2.63453e-14	2.83349e-13	280.072	138.162
ENSG00000092969	TGFB2	7042	1	-0.562194	0.0738302	-7.61469	2.64322e-14	2.8414e-13	1930.55	2862.7
ENSG00000021574	SPAST	6683	2	-0.412516	0.0542031	-7.61056	2.72915e-14	2.93228e-13	1980.8	2642.32
ENSG00000179240	GVQW3	100506127	11	-0.627533	0.0824573	-7.6104	2.73257e-14	2.93448e-13	484.921	753.39
ENSG00000160602	NEK8	284086	17	0.647526	0.0851132	7.60783	2.78742e-14	2.99188e-13	699.268	443.17
ENSG00000136098	NEK3	4752	13	0.56185	0.0738548	7.6075	2.79449e-14	2.99795e-13	789.922	532.98
ENSG00000091073	DTX2	113878	7	0.549985	0.0723726	7.59936	2.97605e-14	3.19113e-13	1247.86	848.638
ENSG00000187098	MITF	4286	3	0.46993	0.0618799	7.59423	3.09622e-14	3.31831e-13	1337.22	962.653
ENSG00000145703	IQGAP2	10788	5	0.703657	0.092661	7.59389	3.10445e-14	3.32546e-13	614.942	374.686
ENSG00000123600	METTL8	79828	2	-0.491418	0.0647261	-7.59226	3.14379e-14	3.36591e-13	1528.77	2155.33
ENSG00000101000	PROCR	10544	20	0.462558	0.0609776	7.5857	3.30693e-14	3.53879e-13	2845.89	2059.93
ENSG00000108010	GLRX3	10539	10	-0.422065	0.0556425	-7.5853	3.31719e-14	3.54799e-13	3599.13	4830.08
ENSG00000101574	METTL4	64863	18	-0.578438	0.0762618	-7.5849	3.32741e-14	3.55713e-13	497.289	746.027
ENSG00000173706	HEG1	57493	3	0.80293	0.10589	7.58272	3.38394e-14	3.61576e-13	1799.3	1017.9
ENSG00000107819	SFXN3	81855	10	0.514833	0.0679064	7.5815	3.41573e-14	3.6479e-13	3220.48	2245.61
ENSG00000174021	GNG5	2787	1	0.493589	0.0651245	7.57916	3.47797e-14	3.7125e-13	2513.88	1781.5
ENSG00000148516	ZEB1	6935	10	0.462698	0.0610696	7.57657	3.54812e-14	3.78549e-13	1817.48	1315.34
ENSG00000137563	GGH	8836	8	-0.519364	0.0685503	-7.57638	3.55319e-14	3.78901e-13	2383.52	3429.57
[truncated: 58,666 more rows]
