# Supplementary material for: Lactate dehydrogenase B noncanonically promotes ferroptosis defense in KRAS-driven lung cancer
Source: Cell Death Differ. 2024 Dec 7;32(4):632–45. doi: 10.1038/s41418-024-01427-x (PMC11982314; doi:10.1038/s41418-024-01427-x)
Supplement: Supplementary file 6 — Original Data File 4 [file 41418_2024_1427_MOESM6_ESM.xlsx]

## Sheet: ions
Related to Figure 5 : Metabolomics profiling of A549 cells transfected with siNT or siLDHB and treated with Erastin.
ionIdx	ionMz	ionActive	ionAverageInt	ionQualTIC	Top annotation name	Top annotation ids	Top annotation formula	Top annotation ion	Top annotation score
1	59.0137	1	8.09604e+06	0.960961	Acetatic acid	C00033; CHEBI:15366; HMDB0000042; HMDB00042	C2H4O2	-H(-)	100
2	60.0092	1	8698.38	0.573241	Carbamate	C01563; CHEBI:28616; HMDB0003551; HMDB03551	CH3NO2	-H(-)	100
3	60.993	1	348213	0.405905	Hydrogen carbonate	C01353; CHEBI:28976; HMDB0000595; HMDB0003538; HMDB0031453; HMDB00595; HMDB03538; HMDB31453	CH2O3	-H(-)	100
4	69.0458	1	6615.02	0.509753	Beta-Aminopropionitrile	C05670; CHEBI:27413; HMDB0004101; HMDB04101	C3H6N2	-H(-)	100
5	71.0138	1	1.31175e+06	0.967673	Propenoic acid C3:1	C00546; CHEBI:17158; HMDB0001167; HMDB01167	C3H4O2	-H(-)	100
6	72.0454	1	28697.2	0.697104	Aminoacetone	C01888; C05665; CHEBI:17906; CHEBI:18090; HMDB0001106; HMDB0002134; HMDB0060177; HMDB01106; HMDB02134; HMDB60177	C3H7NO	-H(-)	100
7	72.9932	1	47401.8	0.605765	Glyoxylic acid	C00048; CHEBI:16891; HMDB0000119; HMDB00119	C2H2O3	-H(-)	100
8	73.0294	1	136147	0.724005	C3:0 (Propionic acid)	C00163; C00937; CHEBI:17167; CHEBI:30768; HMDB0000237; HMDB0006458; HMDB0006949; HMDB00237; HMDB06458; HMDB06949	C3H6O2	-H(-)	100
9	74.0247	1	584472	0.849244	Glycine	C00037; CHEBI:15428; HMDB0000123; HMDB00123	C2H5NO2	-H(-)	100
10	75.0088	1	189963	0.847316	Glycolate	C03547; CHEBI:17497; HMDB0000115; HMDB0003035; HMDB00115; HMDB03035	C2H4O3	-H(-)	100
11	75.0453	1	15090.9	0.395032	Propanediol	C00583; CHEBI:16997; HMDB0001881; HMDB01881	C3H8O2	-H(-)	100
12	80.9649	1	129910	0.530161	Sulfite	C00094; CHEBI:48854; HMDB0000240; HMDB0001033; HMDB0003008; HMDB00240; HMDB0034829; HMDB01033; HMDB03008; HMDB34829	H2O3S	-H(-)	100
13	84.0454	1	126020	0.880436	Acetone cyanohydrin	C02659; CHEBI:15348; HMDB0060427; HMDB60427	C4H7NO	-H(-)	100
14	86.0247	1	103553	0.793966	Dehydroalanine	C02218; CHEBI:17123; HMDB0003609; HMDB0006356; HMDB03609; HMDB06356	C3H5NO2	-H(-)	100
15	87.0088	1	738589	0.911884	Pyruvate	C00022; C00222; CHEBI:17960; CHEBI:32816; HMDB0000243; HMDB0011111; HMDB0011666; HMDB00243; HMDB11111; HMDB11666	C3H4O3	-H(-)	100
16	87.0452	1	165587	0.893307	C4:0 (Butyric acid)	C00246; CHEBI:30772; HMDB0000039; HMDB00039	C4H8O2	-H(-)	100
17	87.081	1	9164.43	0.501986	Pentanol	C16834; CHEBI:44884; HMDB0013036; HMDB13036	C5H12O	-H(-)	100
18	88.0403	1	5.15242e+06	0.980304	Alanine	C00041; C00099; C00213; CHEBI:15611; CHEBI:16958; CHEBI:16977; HMDB0000056; HMDB0000161; HMDB0000271; HMDB00056; HMDB00161; HMDB00271	C3H7NO2	-H(-)	100
19	89.0243	1	1.33275e+07	0.934023	Lactate	C00184; C00256; C01013; CHEBI:16016; CHEBI:33404; CHEBI:42111; HMDB0000171; HMDB0000190; HMDB0000700; HMDB0001311; HMDB0001882; HMDB0003328; HMDB00171; HMDB00190; HMDB0062492; HMDB00700; HMDB01311; HMDB01882; HMDB03328; HMDB62492	C3H6O3	-H(-)	66
20	91.0401	1	939884	0.724858	Glycerol	C00116; CHEBI:17754; HMDB0000131; HMDB00131	C3H8O3	-H(-)	100
21	93.035	1	106961	0.736454	Phenol	C15584; CHEBI:15882; HMDB0000228; HMDB00228	C6H6O	-H(-)	100
22	95.0141	1	139429	0.627824	Furfural	C07090; CHEBI:28906; HMDB0060503; HMDB60503	C5H4O2	-H(-)	100
23	96.9599	1	3.06276e+06	0.931248	Sulfate	C00059; CHEBI:26836; HMDB0001448; HMDB01448	H2O4S	-H(-)	100
24	96.9692	1	4.65669e+06	0.975117	Hydrogen phosphate	C00009; CHEBI:26078; HMDB0000973; HMDB0001429; HMDB0002105; HMDB0002142; HMDB0005947; HMDB00973; HMDB01429; HMDB02105; HMDB02142; HMDB05947	H3O4P	-H(-)	100
25	99.0452	1	153593	0.880737	Valerolactone	C12518; CHEBI:64276; HMDB0029599; HMDB29599	C5H8O2	-H(-)	100
26	99.0813	1	28075.2	0.672842	Cyclohexanol	C02373; CHEBI:121338; CHEBI:17998; HMDB0001318; HMDB0005994; HMDB01318; HMDB05994	C6H12O	-H(-)	100
27	101.024	1	1.28563e+06	0.953466	Oxobutanoic acid	C00109; C00164; C00232; C00349; C06002; CHEBI:15344; CHEBI:16256; CHEBI:16265; CHEBI:27821; CHEBI:30831; HMDB0000005; HMDB0000060; HMDB00005; HMDB0001172; HMDB0001259; HMDB0002217; HMDB00060; HMDB0006544; HMDB01172; HMDB01259; HMDB02217; HMDB06544	C4H6O3	-H(-)	100
28	101.085	1	20494.7	0.5942	Betaine aldehyde	C00576; CHEBI:15710; HMDB0001252; HMDB01252	C5H12NO	-H(-)	100
29	102.056	1	4.04412e+06	0.942797	Aminobutanoic acid (ABA)	C00334; C01026; C01205; C02356; C03284; CHEBI:16320; CHEBI:16865; CHEBI:17724; CHEBI:33094; CHEBI:35619; HMDB0000092; HMDB0000112; HMDB0000452; HMDB0000581; HMDB0002166; HMDB0002299; HMDB0005815; HMDB00092; HMDB00112; HMDB00452; HMDB00581; HMDB02166; HMDB02299; HMDB05815	C4H9NO2	-H(-)	100
30	103.004	1	181518	0.694126	Hydroxypyruvate	C00168; C01146; CHEBI:16992; CHEBI:30841; HMDB0001352; HMDB0006781; HMDB0006938; HMDB01352; HMDB06781; HMDB06938	C3H4O4	-H(-)	100
31	103.04	1	1.09331e+06	0.908143	Hydroxybutanoic acid	C01089; C05984; C06001; CHEBI:1148; CHEBI:17066; CHEBI:20067; CHEBI:37373; HMDB0000008; HMDB0000011; HMDB0000023; HMDB0000357; HMDB0000435; HMDB00008; HMDB00011; HMDB00023; HMDB00357; HMDB00435	C4H8O3	-H(-)	100
32	104.035	1	1.27444e+06	0.834773	Serine	C00065; C00740; CHEBI:16523; CHEBI:17115; HMDB0000187; HMDB0000589; HMDB0003406; HMDB00187; HMDB00589; HMDB03406	C3H7NO3	-H(-)	100
33	105.02	1	308062	0.89006	D-Glyceric acid	C00258; CHEBI:32398; HMDB0000139; HMDB00139; HMDB0031818; HMDB31818	C3H6O4	-H(-)	100
34	107.013	1	10287	0.620262	Benzoquinone	C00472; CHEBI:16509; HMDB0003364; HMDB03364	C6H4O2	-H(-)	95
35	108.013	1	1.28013e+06	0.577925	Hypotaurine	C00519; CHEBI:16668; HMDB0000965; HMDB00965	C2H7NO2S	-H(-)	100
36	109.03	1	55840.7	0.59945	Catechol	C00530; CHEBI:17594; HMDB0002434; HMDB02434	C6H6O2	-H(-)	100
37	109.041	1	151587	0.872411	N-Acetylimidazole	C05130; CHEBI:27398; HMDB0003905; HMDB0006237; HMDB03905; HMDB06237	C5H6N2O	-H(-)	100
38	110.072	1	81985.9	-0.112159	Histamine	C00388; CHEBI:18295; HMDB0000870; HMDB0060263; HMDB00870; HMDB60263	C5H9N3	-H(-)	100
39	111.02	1	197115	0.790812	Uracil	C00106; CHEBI:17568; HMDB0000300; HMDB00300	C4H4N2O2	-H(-)	100
40	112.04	1	162112	0.88356	Pyrroline carboxylic acid	C03564; CHEBI:36761; HMDB0006875; HMDB06875	C5H7NO2	-H(-)	100
41	113.024	1	926286	0.84343	2-Hydroxy-2,4-pentadienoic acid	C07091; CHEBI:28993; HMDB0060461; HMDB60461	C5H6O3	-H(-)	100
42	113.036	1	189833	0.862271	Dihydrouracil	C00429; C02512; CHEBI:15901; CHEBI:16934; HMDB0000076; HMDB00076; HMDB0060245; HMDB60245	C4H6N2O2	-H(-)	100
43	113.061	1	77080	0.753526	epsilon-Caprolactone	C01880; CHEBI:17915; HMDB0060476; HMDB60476	C6H10O2	-H(-)	100
44	114.056	1	2.83929e+06	0.941113	Proline	C00148; C00763; C18170; CHEBI:16313; CHEBI:17203; CHEBI:30322; HMDB0000162; HMDB0003411; HMDB0012880; HMDB00162; HMDB03411; HMDB12880	C5H9NO2	-H(-)	100
45	115.003	1	1.05437e+06	0.90582	Fumarate	C00122; CHEBI:18012; HMDB0000134; HMDB0000176; HMDB00134; HMDB00176	C4H4O4	-H(-)	100
46	115.04	1	472759	0.970863	Ketovaline	C00141; CHEBI:16530; HMDB0000019; HMDB00019; HMDB0004260; HMDB04260	C5H8O3	-H(-)	100
47	116.035	1	154383	0.857143	Aspartate semialdehyde	C03508; CHEBI:40673; HMDB0006454; HMDB06454	C4H7NO3	-H(-)	100
48	116.072	1	3.23314e+06	0.953359	Valine; Betaine	C00183; C00719; CHEBI:16414; CHEBI:17750; HMDB0000043; HMDB0000883; HMDB00043; HMDB0034366; HMDB00883; HMDB34366	C5H11NO2	-H(-)	100
49	117.019	1	899409	0.908578	Succinate	C00042; C02170; CHEBI:15741; CHEBI:30860; HMDB0000202; HMDB0000254; HMDB00202; HMDB00254	C4H6O4	-H(-)	100
50	118.051	1	3.24481e+06	0.375036	Threonine	C00188; CHEBI:16857; HMDB0000167; HMDB00167	C4H9NO3	-H(-)	100
51	119.017	1	26332.6	-0.454697	3-(Methylthio)propionic acid	C08276; CHEBI:1438; HMDB0001527; HMDB01527	C4H8O2S	-H(-)	100
52	119.05	1	315739	0.954504	Phenylacetaldehyde	C00601; CHEBI:16424; HMDB0006236; HMDB06236	C8H8O	-H(-)	100
53	120.012	1	679892	-0.0409331	Cys	C00097; CHEBI:17561; HMDB0000574; HMDB00574	C3H7NO2S	-H(-)	100
54	120.996	1	167644	0.866248	3-Mercaptolactate	C05823; HMDB0002127; HMDB02127	C3H6O3S	-H(-)	100
55	121.041	1	559563	0.0709249	Nicotinamide	C00153; CHEBI:17154; HMDB0001406; HMDB01406	C6H6N2O	-H(-)	100
56	123.056	1	90875.8	0.609119	1-(1-Oxopropyl)-1H-imidazole	C05827; CHEBI:28104; HMDB0004181; HMDB04181	C6H8N2O	-H(-)	100
57	124.007	1	2.52218e+07	0.957508	Taurine	C00245; CHEBI:15891; HMDB0000251; HMDB00251	C2H7NO3S	-H(-)	67
58	125.035	1	88503.3	0.791359	Thymine	C00178; C02835; CHEBI:16974; CHEBI:17821; HMDB0000262; HMDB0002024; HMDB00262; HMDB0060261; HMDB02024; HMDB60261	C5H6N2O2	-H(-)	100
59	125.047	1	35263.9	-0.0738505	5-Amino-4-imidazolecarboxyamide	C04051; CHEBI:2030; HMDB0003192; HMDB03192	C4H6N4O	-H(-)	100
60	126.056	1	55004.2	0.603762	(S)-2,3,4,5-Tetrahydropyridine-2-carboxylate	C00450; CHEBI:49014; HMDB0059657; HMDB59657	C6H9NO2	-H(-)	100
61	128.035	1	1.54848e+07	0.977671	Oxoproline	C01879; C02237; C04281; C04282; CHEBI:16010; CHEBI:16352; CHEBI:18183; CHEBI:27391; CHEBI:6151; HMDB0000267; HMDB0000805; HMDB0001369; HMDB0002234; HMDB00267; HMDB0060262; HMDB0062585; HMDB00805; HMDB01369; HMDB02234; HMDB60262; HMDB62585	C5H7NO3	-H(-)	100
62	128.072	1	37601.3	0.656682	Pipecolate	C00408; C05936; CHEBI:17964; CHEBI:30913; CHEBI:7386; HMDB0000070; HMDB0000716; HMDB0004226; HMDB00070; HMDB00716; HMDB04226	C6H11NO2	-H(-)	100
63	129.019	1	491366	0.828714	Itaconate	C00433; C00490; CHEBI:17415; CHEBI:30838; HMDB0002092; HMDB0060365; HMDB02092; HMDB60365	C5H6O4	-H(-)	100
64	129.056	1	369853	0.922633	4-Methyl-2-oxopentanoate	C00233; C06102; CHEBI:2490; CHEBI:48430; HMDB0000695; HMDB0000762; HMDB0012882; HMDB00695; HMDB00762; HMDB12882	C6H10O3	-H(-)	100
65	129.103	1	33136.2	0.828273	N-Acetylputrescine	C02714; CHEBI:17768; HMDB0002064; HMDB0060268; HMDB02064; HMDB60268	C6H14N2O	-H(-)	100
66	129.117	1	17932.5	0.917023	4-Trimethylammoniobutanal	C01149; CHEBI:18020; HMDB0001345; HMDB01345	C7H16NO	-H(-)	100
67	130.015	1	16340.9	0.533255	2-Oxosuccinamate	C02362; C05840; CHEBI:16327; CHEBI:50616; HMDB0001131; HMDB0060350; HMDB01131; HMDB60350	C4H5NO4	-H(-)	100
68	130.051	1	1.60179e+06	0.959183	5-Aminolevulinic acid	C00430; C01110; C01157; C01165; C03440; C05147; CHEBI:16231; CHEBI:16889; CHEBI:17232; CHEBI:17549; CHEBI:18095; CHEBI:49268; HMDB0000725; HMDB0001149; HMDB0002104; HMDB0006055; HMDB0006272; HMDB0036576; HMDB0059659; HMDB0060460; HMDB00725; HMDB01149; HMDB02104; HMDB06055; HMDB06272; HMDB36576; HMDB59659; HMDB60460	C5H9NO3	-H(-)	100
69	130.087	1	1.33232e+07	0.965194	(Iso)Leucine	C00123; C00407; CHEBI:15603; CHEBI:17191; HMDB0000172; HMDB0000687; HMDB00172; HMDB0033923; HMDB00687; HMDB33923	C6H13NO2	-H(-)	100
70	130.999	1	30666.7	0.749254	Oxaloacetic acid	C00036; CHEBI:30744; HMDB0000223; HMDB00223	C4H4O5	-H(-)	100
71	131.046	1	1.1789e+06	0.956958	Asparagine	C00152; C02642; CHEBI:17196; CHEBI:18261; HMDB0000026; HMDB0000168; HMDB00026; HMDB00168	C4H8N2O3	-H(-)	100
72	131.071	1	160940	0.853177	D-2-Hydroxyisocaproate	C06103; CHEBI:17869; HMDB0012843; HMDB12843	C6H12O3	-H(-)	100
73	132.03	1	4.63755e+06	0.941815	Aspartate	C00049; C00402; CHEBI:17053; CHEBI:17364; HMDB0000191; HMDB0006483; HMDB00191; HMDB06483	C4H7NO4	-H(-)	100
74	133.014	1	4.30522e+06	0.856031	Malate	C00149; CHEBI:30797; HMDB0000156; HMDB00156	C4H6O5	-H(-)	100
75	133.051	1	137215	0.678089	Deoxyribose	C01801; CHEBI:28816; HMDB0003224; HMDB03224	C5H10O4	-H(-)	100
76	135.045	1	504833	0.959992	Phenyl acetate	C03765; C07086; CHEBI:15621; CHEBI:30745; HMDB0000209; HMDB0001326; HMDB0003767; HMDB00209; HMDB01326; HMDB03767	C8H8O2	-H(-)	100
77	136.041	1	53591.5	0.521489	Anthranilate	C00108; CHEBI:30754; HMDB0001123; HMDB01123	C7H7NO2	-H(-)	100
78	137.036	1	907934	0.340289	Urocanate	C00785; CHEBI:30817; HMDB0000301; HMDB0002280; HMDB00301; HMDB0034174; HMDB02280; HMDB34174	C6H6N2O2	-H(-)	100
79	138.98	1	45733.4	0.671129	Acetyl-P	C00227; CHEBI:15350; HMDB0001494; HMDB01494	C2H5O5P	-H(-)	100
80	139.051	1	77130.2	-0.215399	Methylimidazoleacetic acid	C05828; CHEBI:1606; HMDB0002820; HMDB02820	C6H8N2O2	-H(-)	100
81	139.976	1	21969.4	0.176602	Carbamoyl phosphate	C00169; CHEBI:17672; HMDB0001096; HMDB01096	CH4NO5P	-H(-)	100
82	140.012	1	714957	0.970789	Ethanolamine phosphate	C00346; CHEBI:17553; HMDB0000224; HMDB0012279; HMDB00224; HMDB0060151; HMDB0060152; HMDB12279; HMDB60151; HMDB60152	C2H8NO4P	-H(-)	100
83	140.035	1	77729.3	0.0230716	2-Aminomuconate semialdehyde	C03824; CHEBI:15745; HMDB0001280; HMDB01280	C6H7NO3	-H(-)	100
84	141.092	1	52435.6	0.798734	Cycloheptanecarboxylic acid	C16648; CHEBI:410867; HMDB0013897; HMDB13897	C8H14O2	-H(-)	100
85	143.108	1	330322	0.929214	Octanoic acid	C06423; C07185; CHEBI:28837; CHEBI:39867; HMDB0000482; HMDB0001877; HMDB00482; HMDB01877	C8H16O2	-H(-)	100
86	144.03	1	75426	0.850767	2-Oxoglutaramate	C00940; CHEBI:30882; HMDB0001552; HMDB01552	C5H7NO4	-H(-)	100
87	144.067	1	76742.8	0.785023	4-Acetamidobutanoate	C02946; C04076; CHEBI:17645; CHEBI:17917; HMDB0003681; HMDB0006238; HMDB0059595; HMDB0060265; HMDB03681; HMDB06238; HMDB59595; HMDB60265	C6H11NO3	-H(-)	100
88	144.078	1	45287.1	0.73453	4-Guanidinobutanoate	C01035; CHEBI:15728; HMDB0003464; HMDB0005991; HMDB03464; HMDB05991	C5H11N3O2	-H(-)	100
89	145.014	1	425563	0.885253	Oxoglutarate	C00026; CHEBI:30915; HMDB0000208; HMDB0002812; HMDB00208; HMDB02812	C5H6O5	-H(-)	100
90	145.062	1	8.76283e+06	0.971851	Glutamine	C00064; C00819; CHEBI:17061; CHEBI:18050; HMDB0000641; HMDB0003423; HMDB00641; HMDB03423	C5H10N2O3	-H(-)	100
91	146.024	1	83511.3	0.427325	Indole-5,6-quinone	C05579; CHEBI:27406; HMDB0006779; HMDB06779	C8H5NO2	-H(-)	100
92	146.046	1	2.60389e+07	0.972371	Glutamate	C00025; C00217; C00302; C05938; CHEBI:15966; CHEBI:16015; CHEBI:18237; CHEBI:27809; HMDB0000148; HMDB0003339; HMDB0006556; HMDB00148; HMDB0060475; HMDB03339; HMDB06556; HMDB60475	C5H9NO4	-H(-)	100
93	147.03	1	327965	0.884602	Hydroxyglutarate	C02266; C02630; CHEBI:15867; CHEBI:17084; HMDB0011676; HMDB0059655; HMDB11676; HMDB59655	C5H8O5	-H(-)	100
94	147.067	1	248368	0.545924	Mevalonate	C00418; CHEBI:25351; HMDB0000227; HMDB00227; HMDB0059629; HMDB59629	C6H12O4	-H(-)	100
95	148.044	1	1.12273e+06	0.770396	Methionine	C00073; CHEBI:16643; HMDB0000696; HMDB00696	C5H11NO2S	-H(-)	100
96	149.046	1	325550	0.92603	Pentose	C00121; C00181; C00259; C00309; C00310; C00312; CHEBI:16880; CHEBI:17173; CHEBI:17399; CHEBI:17535; CHEBI:47013; CHEBI:53455; HMDB0000098; HMDB0000283; HMDB0000487; HMDB0000621; HMDB0000646; HMDB0000751; HMDB0002245; HMDB0003371; HMDB0003763; HMDB00098; HMDB0012194; HMDB00283; HMDB00487; HMDB0060254; HMDB00621; HMDB00646; HMDB00751; HMDB02245; HMDB03371; HMDB03763; HMDB12194; HMDB60254	C5H10O5	-H(-)	100
97	149.061	1	81414.7	0.829121	4-Coumaryl alcohol	C02646; CHEBI:64555; HMDB0003654; HMDB03654	C9H10O2	-H(-)	100
98	149.097	1	18061.8	0.665845	Perillyl aldehyde	C02576; CHEBI:15421; HMDB0003647; HMDB0006315; HMDB03647; HMDB06315	C10H14O	-H(-)	100
99	150.989	1	21226.5	0.43624	Oxidized dithiothreitol	C01119; CHEBI:42147; HMDB0059664; HMDB59664	C4H8O2S2	-H(-)	100
100	151.026	1	57913.9	0.833371	Xanthine	C00385; CHEBI:17712; HMDB0000292; HMDB00292	C5H4N4O2	-H(-)	100
101	151.04	1	89381.5	0.697089	p-Hydroxyphenylacetic acid	C00642; C04043; C05852; CHEBI:18101; CHEBI:27978; CHEBI:28478; HMDB0000020; HMDB0000669; HMDB00020; HMDB0003791; HMDB0006256; HMDB0006778; HMDB00669; HMDB03791; HMDB06256; HMDB06778	C8H8O3	-H(-)	100
102	151.052	1	69854.3	0.741981	N1-Methyl-2-pyridone-5-carboxamide	C05842; C05843; CHEBI:27410; CHEBI:27838; HMDB0004193; HMDB0004194; HMDB04193; HMDB04194	C7H8N2O2	-H(-)	100
103	151.061	1	199500	0.834222	L-Arabitol	C00379; C00532; CHEBI:1305691; CHEBI:18403; HMDB0000199; HMDB0001851; HMDB0002917; HMDB00199; HMDB01851; HMDB02917	C5H12O5	-H(-)	100
104	151.985	1	9604.05	0.453464	Thiocysteine	C01962; CHEBI:28839; HMDB0003585; HMDB0006337; HMDB03585; HMDB06337	C3H7NO2S2	-H(-)	100
105	152.002	1	17029.8	0.594442	3-Sulfinoalanine	C00606; CHEBI:16345; CHEBI:41721; HMDB0000996; HMDB0060179; HMDB00996; HMDB60179	C3H7NO4S	-H(-)	100
106	152.036	1	97090.1	0.455507	3-Hydroxyanthranilic acid	C00632; CHEBI:15793; HMDB0001476; HMDB01476	C7H7NO3	-H(-)	100
107	152.072	1	21928.4	0.510443	Dopamine	C03758; CHEBI:18243; HMDB0000073; HMDB00073	C8H11NO2	-H(-)	100
108	153.004	1	14572.7	0.622462	1,4-Dithiothreitol	C00265; CHEBI:42106; HMDB0013593; HMDB13593	C4H10O2S2	-H(-)	77
109	154.062	1	2.19683e+06	-0.301378	Histidine	C00135; CHEBI:15971; HMDB0000177; HMDB0003412; HMDB00177; HMDB03412	C6H9N3O2	-H(-)	100
110	154.975	1	27443.8	0.624479	Phosphoglycolic acid	C00988; CHEBI:17150; HMDB0000816; HMDB0060148; HMDB00816; HMDB60148	C2H5O6P	-H(-)	100
111	155.01	1	38543.9	0.798475	Orotate	C00295; CHEBI:16742; HMDB0000226; HMDB00226	C5H4N2O4	-H(-)	100
112	155.046	1	1.71778e+06	0.945031	4-Imidazolone-5-propionic acid	C03680; CHEBI:27384; HMDB0001014; HMDB01014	C6H8N2O3	-H(-)	100
113	156.03	1	130746	0.851101	2-Aminomuconic acid	C02220; CHEBI:15745; HMDB0001241; HMDB0002018; HMDB01241; HMDB02018	C6H7NO4	-H(-)	100
114	157.014	1	107721	0.514163	2-Maleylacetate	C02222; CHEBI:1184; HMDB0060348; HMDB60348	C6H6O5	-H(-)	100
115	159.03	1	105612	0.291093	Oxoadipate	C00322; CHEBI:15753; HMDB0000225; HMDB00225	C6H8O5	-H(-)	100
116	159.093	1	27299.3	0.587276	Tryptamine	C00398; CHEBI:16765; HMDB0000303; HMDB00303; HMDB0060064; HMDB60064	C10H12N2	-H(-)	100
117	159.103	1	87780.7	0.367336	Propylhydroxypentanoic acid	C16649; C16650; C16651; CHEBI:80635; CHEBI:80636; CHEBI:80637; HMDB0013898; HMDB0013899; HMDB0013900; HMDB13898; HMDB13899; HMDB13900	C8H16O3	-H(-)	100
118	160.061	1	3.84684e+06	0.799387	Aminoadipate	C00956; CHEBI:37024; HMDB0000510; HMDB00510	C6H11NO4	-H(-)	100
119	163.04	1	110265	0.800512	Coumarate	C00166; C02763; C05838; CHEBI:16815; CHEBI:28873; CHEBI:30851; HMDB0000205; HMDB0001237; HMDB0012225; HMDB00205; HMDB0031629; HMDB0041592; HMDB01237; HMDB12225; HMDB31629; HMDB41592	C9H8O3	-H(-)	100
120	164.072	1	4.48802e+06	0.931752	Phenylalanine	C00079; CHEBI:17295; HMDB0000159; HMDB0000612; HMDB00159; HMDB00612	C9H11NO2	-H(-)	100
121	165.056	1	52565.2	0.704547	Homovanillin	C05581; CHEBI:28111; HMDB0005175; HMDB05175	C9H10O3	-H(-)	100
122	165.092	1	33321.2	0.744231	C10:3	C11924; CHEBI:36999; HMDB0004586; HMDB0006539; HMDB04586; HMDB06539	C10H14O2	-H(-)	100
123	166.051	1	120852	0.58626	Pyridoxal	C00250; C05831; CHEBI:17310; CHEBI:27440; HMDB0001545; HMDB0060374; HMDB01545; HMDB60374	C8H9NO3	-H(-)	100
124	166.062	1	28505.4	0.634113	2,4-Diamino-6-nitrotoluene	C16396; CHEBI:19342; HMDB0060362; HMDB60362	C7H9N3O2	-H(-)	100
125	166.086	1	19574.1	0.545519	3-Methoxytyramine	C05587; CHEBI:742324; HMDB0000022; HMDB00022; HMDB0006022; HMDB06022	C9H13NO2	-H(-)	75
126	166.975	1	25973.2	0.678221	Phosphoenolpyruvate	C00074; CHEBI:44897; HMDB0000263; HMDB00263	C3H5O6P	-H(-)	100
127	167.022	1	44012.2	0.825807	Urate	C00366; CHEBI:17775; HMDB0000289; HMDB00289	C5H4N4O3	-H(-)	100
128	167.997	1	17187.1	0.619641	Cysteic acid	C00506; CHEBI:21260; HMDB0002757; HMDB02757	C3H7NO5S	-H(-)	100
129	168.066	1	409814	0.590337	Pyridoxine	C00314; C00547; CHEBI:16709; CHEBI:18357; HMDB0000216; HMDB0000239; HMDB0002075; HMDB00216; HMDB00239; HMDB0037685; HMDB02075; HMDB37685	C8H11NO3	-H(-)	100
130	168.991	1	207311	0.91698	Glycerone phosphate	C00111; CHEBI:16108; HMDB0001473; HMDB0011735; HMDB01473; HMDB11735	C3H7O6P	-H(-)	100
131	171.006	1	183266	0.925959	Glycerol 3-phosphate	C00093; CHEBI:15978; HMDB0000126; HMDB0002722; HMDB00126; HMDB02722	C3H9O6P	-H(-)	100
132	171.139	1	279524	0.879999	Decanoic acid (FA10:0)	C01571; CHEBI:30813; HMDB0000511; HMDB00511	C10H20O2	-H(-)	100
133	173.009	1	317617	0.765243	Aconitate	C00417; CHEBI:32805; HMDB0000072; HMDB0000461; HMDB00072; HMDB00461	C6H6O6	-H(-)	100
134	173.057	1	34072.7	0.79074	Formimino-Glu	C00439; CHEBI:7274; HMDB0000854; HMDB00854	C6H10N2O4	-H(-)	100
135	173.093	1	104446	0.635615	Acetylornithine	C00437; CHEBI:16543; HMDB0003357; HMDB0006489; HMDB03357; HMDB06489	C7H14N2O3	-H(-)	100
136	174.041	1	8.79411e+06	0.880107	Acetyl-Asp	C01042; C01045; CHEBI:21547; CHEBI:48309; HMDB0000812; HMDB0003470; HMDB00812; HMDB03470	C6H9NO5	-H(-)	100
137	174.088	1	149105	0.894652	Citrulline	C00327; CHEBI:16349; HMDB0000904; HMDB00904	C6H13N3O3	-H(-)	100
138	175.025	1	73273.2	0.834895	Hexuronic acid; Ascorbate	C01041; C02670; CHEBI:18268; CHEBI:29073; HMDB0000044; HMDB00044; HMDB0006355; HMDB0014273; HMDB0029945; HMDB06355; HMDB14273; HMDB29945	C6H8O6	-H(-)	100
139	177.034	1	9.93713e+06	0.853429	Cys-Gly	C01419; CHEBI:4047; HMDB0000078; HMDB00078; HMDB0028775; HMDB28775	C5H10N2O3S	-H(-)	89
140	178.051	1	331533	0.912409	Hippurate	C01586; CHEBI:18089; HMDB0000714; HMDB00714	C9H9NO3	-H(-)	100
141	179.056	1	4.06584e+06	0.954865	Hexose	C00031; C00137; C00159; C00221; C00267; C00962; C00984; CHEBI:15903; CHEBI:17268; CHEBI:17925; CHEBI:27667; CHEBI:28061; CHEBI:4167; CHEBI:4208; HMDB0000122; HMDB0000143; HMDB0000169; HMDB0000211; HMDB0000516; HMDB0002256; HMDB0003340; HMDB0003345; HMDB0003449; HMDB0005762; HMDB0006564; HMDB00122; HMDB00143; HMDB00169; HMDB00211; HMDB0033704; HMDB00516; HMDB02256; HMDB03340; HMDB03345; HMDB03449;…	C6H12O6	-H(-)	100
142	180.067	1	2.30633e+06	0.959556	Tyrosine	C00082; CHEBI:17895; HMDB0000158; HMDB0000647; HMDB00158; HMDB00647	C9H11NO3	-H(-)	100
143	181.051	1	195988	-0.380763	Homovanillic acid	C05582; C05583; CHEBI:545959; HMDB0000118; HMDB0004061; HMDB0004285; HMDB0006776; HMDB00118; HMDB04061; HMDB04285; HMDB06776	C9H10O4	-H(-)	100
144	182.083	1	34590.4	0.599323	L-Adrenaline	C00788; C05589; CHEBI:144308; CHEBI:28918; HMDB0000068; HMDB0000615; HMDB0000819; HMDB00068; HMDB00615; HMDB00819	C9H13NO3	-H(-)	100
145	182.97	1	71493.9	0.833222	3-Phosphonooxypyruvate	C03232; CHEBI:30933; HMDB0001024; HMDB0060175; HMDB01024; HMDB60175	C3H5O7P	-H(-)	100
146	183.067	1	75642.1	0.669875	7-Methyl-2-hydroxy-6-oxoocta-2,4-dienoate; Choline-P	C00588; C05594; CHEBI:18132; CHEBI:846276; HMDB0000284; HMDB0001490; HMDB0001565; HMDB0002909; HMDB0006775; HMDB00284; HMDB01490; HMDB01565; HMDB02909; HMDB06775	C5H15NO4P; C9H12O4	-H(-); -H(-)	100
147	184.002	1	3.98122e+06	0.87659	Phosphoserine	C01005; CHEBI:15811; CHEBI:37712; HMDB0000272; HMDB0001721; HMDB00272; HMDB01721	C3H8NO6P	-H(-)	100
148	184.985	1	153662	0.901164	Phosphoglycerate	C00197; C00631; CHEBI:17794; CHEBI:17835; HMDB0003391; HMDB0060180; HMDB03391; HMDB60180	C3H7O7P	-H(-)	100
149	186.161	1	31158	-0.151993	Acetylspermidine	C00612; CHEBI:17927; HMDB0001276; HMDB01276	C9H21N3O	-H(-)	100
150	188.056	1	409681	0.91363	Acetyl-Glu	C00624; CHEBI:12575; HMDB0001138; HMDB01138	C7H11NO5	-H(-)	100
151	191.02	1	2.99526e+06	0.782646	(Iso)Citrate	C00158; C00311; CHEBI:30769; CHEBI:30887; HMDB0000094; HMDB0000193; HMDB00094; HMDB00193	C6H8O7	-H(-)	99
152	193.035	1	103026	0.888419	Hexuronate	C00191; C00618; C06472; CHEBI:16142; CHEBI:24769; CHEBI:42717; HMDB0000127; HMDB0002704; HMDB0006334; HMDB00127; HMDB02704; HMDB06334	C6H10O7	-H(-)	100
153	194.082	1	25949.7	0.648778	Methyl-Tyr	C16586; CHEBI:80585; HMDB0060351; HMDB60351	C10H13NO3	-H(-)	100
154	195.051	1	549021	0.944742	Hexonic acid	C00257; C00800; CHEBI:33198; CHEBI:87753; HMDB0000625; HMDB0003290; HMDB0003373; HMDB00625; HMDB03290; HMDB03373	C6H12O7	-H(-)	100
155	196.097	1	20341.2	0.69947	Metanephrine	C05588; CHEBI:144365; CHEBI:6270; HMDB0004063; HMDB0062493; HMDB04063; HMDB62493	C10H15NO3	-H(-)	100
156	197.045	1	55400.6	0.592601	Vanillylmandelic acid	C05584; CHEBI:1127735; HMDB0000291; HMDB00291	C9H10O5	-H(-)	100
157	198.017	1	36097	0.795439	P-homoserine	C12215; HMDB0060483; HMDB60483	C4H10NO6P	-H(-)	100
158	198.088	1	53315.5	0.791144	gamma-Glutamyl-beta-aminopropiononitrile	C06114; CHEBI:28092; HMDB0060477; HMDB60477	C8H13N3O3	-H(-)	100
159	198.112	1	17476.8	0.741972	Ecgonine methyl ester	C12448; CHEBI:708640; HMDB0006406; HMDB06406	C10H17NO3	-H(-)	40
160	199.002	1	52391	0.855657	D-Erythrose 4-phosphate	C00279; CHEBI:48153; HMDB0001321; HMDB01321	C4H9O7P	-H(-)	100
161	199.17	1	336806	0.944867	Dodecanoic acid (FA12:0)	C02679; CHEBI:30805; HMDB0000638; HMDB00638	C12H24O2	-H(-)	100
162	203.082	1	984133	0.959428	Tryptophan	C00078; CHEBI:16828; HMDB0000929; HMDB00929	C11H12N2O2	-H(-)	100
163	204.03	1	40748.3	0.473664	Xanthurenic acid	C02470; CHEBI:10072; HMDB0000881; HMDB00881	C10H7NO4	-H(-)	100
164	204.053	1	188051	0.857962	Lipoamide	C00248; CHEBI:17460; HMDB0000962; HMDB0006877; HMDB0006950; HMDB00962; HMDB06877; HMDB06950	C8H15NOS2	-H(-)	100
165	206.069	1	20720.8	0.742694	Dihydrolipoamide	C00579; CHEBI:17694; HMDB0000985; HMDB0006948; HMDB00985; HMDB06948	C8H17NOS2	-H(-)	83
166	206.091	1	29105.6	0.797152	4-(Methylnitrosamino)-1-(3-pyridyl)-1-butanone	C16453; CHEBI:32692; HMDB0011603; HMDB11603	C10H13N3O2	-H(-)	15
167	207.078	1	31626.1	0.690978	Kynurenine	C00328; C05647; CHEBI:16946; CHEBI:28736; HMDB0000183; HMDB0000684; HMDB0012948; HMDB00183; HMDB00684; HMDB12948	C10H12N2O3	-H(-)	100
168	208.073	1	23580.5	0.832946	4-Acetamido-2-amino-6-nitrotoluene	C16420; CHEBI:20302; HMDB0060384; HMDB60384	C9H11N3O3	-H(-)	100
169	208.11	1	15459.2	0.551593	4-(Methylnitrosamino)-1-(3-pyridyl)-1-butanol	C19574; HMDB0041809; HMDB41809	C10H15N3O2	-H(-)	100
170	209.067	1	27464.1	0.710487	Sedoheptulose	C02076; CHEBI:130460; HMDB0003219; HMDB03219	C7H14O7	-H(-)	100
171	209.082	1	49102.5	0.829058	Sinapyl alcohol	C02325; CHEBI:64557; HMDB0013070; HMDB13070	C11H14O4	-H(-)	100
172	210.028	1	193915	0.936962	Phosphocreatine	C02305; CHEBI:17287; HMDB0001511; HMDB01511	C4H10N3O5P	-H(-)	100
173	210.063	1	20312.9	0.777911	6-Carboxy-5,6,7,8-tetrahydropterin	C20239; CHEBI:61126; HMDB0060410; HMDB60410	C7H9N5O3	-H(-)	100
174	214.049	1	997472	0.958077	Glycerylphosphorylethanolamine	C01233; HMDB0000114; HMDB00114	C5H14NO6P	-H(-)	100
175	216.135	1	43636.5	0.0896742	beta-Alanyl-L-lysine	C05341; CHEBI:27749; HMDB0060442; HMDB60442	C9H19N3O3	-H(-)	100
176	217.083	1	313105	0.928042	gamma-Glutamylalanine	C03740; CHEBI:50619; HMDB0006248; HMDB0029142; HMDB0061369; HMDB06248; HMDB29142; HMDB61369	C8H14N2O5	-H(-)	100
177	218.104	1	1.33387e+07	0.947885	Pantothenic acid	C00864; CHEBI:46905; HMDB0000210; HMDB00210; HMDB0062717; HMDB62717	C9H17NO5	-H(-)	100
178	219.077	1	101939	0.897699	5-Hydroxy-L-tryptophan	C00643; CHEBI:17780; HMDB0000472; HMDB0000504; HMDB0015571; HMDB00472; HMDB00504; HMDB15571	C11H12N2O3	-H(-)	100
179	219.175	1	503911	0.937218	2-trans,6-trans-Farnesal	C03461; CHEBI:15894; HMDB0060356; HMDB60356	C15H24O	-H(-)	100
180	220.082	1	34090.9	0.69399	N-Acetylgalactosamine	C00140; C00645; C01074; CHEBI:40356; CHEBI:506227; CHEBI:63154; HMDB0000212; HMDB0000215; HMDB0000533; HMDB0000835; HMDB0001129; HMDB0014288; HMDB00212; HMDB00215; HMDB00533; HMDB0062724; HMDB00835; HMDB01129; HMDB14288; HMDB62724	C8H15NO6	-H(-)	100
181	221.059	1	115457	0.90991	L-Cystathionine	C02291; CHEBI:17482; HMDB0000099; HMDB0003614; HMDB00099; HMDB03614	C7H14N2O4S	-H(-)	100
182	224.104	1	210791	0.307626	alpha-[3-[(Hydroxymethyl)nitrosoamino]propyl]-3-pyridinemethanol	C19580; CHEBI:82574; HMDB0062444; HMDB62444	C10H15N3O3	-H(-)	100
183	225.088	1	47177.1	0.774856	Porphobilinogen	C00931; CHEBI:17381; HMDB0000245; HMDB00245	C10H14N2O4	-H(-)	100
184	225.099	1	54084.6	0.211266	Carnosine	C00386; C15522; CHEBI:15374; CHEBI:15727; HMDB0000033; HMDB00033; HMDB0012482; HMDB12482	C9H14N4O3	-H(-)	100
185	227.202	1	862113	0.960752	C14:0	C06424; CHEBI:28875; HMDB0000806; HMDB00806	C14H28O2	-H(-)	100
186	228.028	1	36341.3	0.662909	5-Phosphoribosylamine	C03090; CHEBI:37737; HMDB0001128; HMDB0002347; HMDB01128; HMDB02347	C5H12NO7P	-H(-)	100
187	229.011	1	70467.2	0.811581	Pentose P	C00117; C00199; C00231; C00620; CHEBI:16300; CHEBI:16332; CHEBI:17363; CHEBI:52742; HMDB0000618; HMDB0000868; HMDB0001489; HMDB0001548; HMDB0002033; HMDB0002694; HMDB0006212; HMDB00618; HMDB00868; HMDB01489; HMDB01548; HMDB02033; HMDB02694; HMDB06212	C5H11O8P	-H(-)	100
188	233.164	1	24064.3	0.776995	Lidocaine	C07073; CHEBI:6456; HMDB0014426; HMDB14426	C14H22N2O	-H(-)	41
189	235.072	1	69310.6	0.713014	L-Formylkynurenine	C02700; CHEBI:30249; HMDB0060485; HMDB60485	C11H12N2O4	-H(-)	100
190	238.094	1	130611	0.800016	Dihydrobiopterin	C00268; C02953; C04244; CHEBI:17248; CHEBI:64277; HMDB0000038; HMDB0002065; HMDB0002215; HMDB00038; HMDB02065; HMDB02215	C9H13N5O3	-H(-)	100
191	239.115	1	25121.7	0.592451	Anserine	C00884; C01262; CHEBI:18323; CHEBI:85981; HMDB0000194; HMDB0000745; HMDB00194; HMDB00745	C10H16N4O3	-H(-)	100
192	239.237	1	16875.7	0.765184	Palmitaldehyde	C00517; CHEBI:17600; HMDB0001551; HMDB01551	C16H32O	-H(-)	100
193	241.059	1	142860	0.926968	5-phosphonooxy-L-lysine	C03366; CHEBI:16752; HMDB0059600; HMDB59600	C6H15N2O6P	-H(-)	100
194	241.084	1	81452	0.84821	Thymidine	C00214; CHEBI:17748; HMDB0000273; HMDB00273	C10H14N2O5	-H(-)	100
195	243.027	1	47343.3	0.844265	Fucose 1-phosphate	C02985; CHEBI:28319; HMDB0001265; HMDB01265	C6H13O8P	-H(-)	100
196	243.062	1	133640	0.909352	Uridine	C00299; C02067; CHEBI:16704; CHEBI:17802; HMDB0000296; HMDB0000767; HMDB0006075; HMDB00296; HMDB00767; HMDB06075	C9H12N2O6	-H(-)	100
197	244.999	1	22261.7	0.711071	Dimethylallylpyrophosphate	C00129; C00235; CHEBI:16057; CHEBI:16584; HMDB0001120; HMDB0001347; HMDB0002101; HMDB0004196; HMDB01120; HMDB01347; HMDB02101; HMDB04196	C5H12O7P2	-H(-)	100
198	246.099	1	58916.1	0.849372	Linamarin	C01594; CHEBI:16441; HMDB0033699; HMDB33699	C10H17NO6	-H(-)	100
199	247.049	1	52437.9	0.875476	Pyridoxamine 5''-phosphate	C00647; CHEBI:18335; HMDB0001555; HMDB01555	C8H13N2O5P	-H(-)	100
200	249.055	1	122408	0.881876	gamma-Glutamylcysteine	C00669; CHEBI:17515; HMDB0001049; HMDB0029146; HMDB01049; HMDB29146	C8H14N2O5S	-H(-)	100
201	249.111	1	29182.5	0.743147	Ubiquinone-1	C00399; CHEBI:46234; HMDB0002012; HMDB02012	C14H18O4	-H(-)	29
202	251.077	1	25750.9	0.577607	Deoxyinosine	C05512; CHEBI:28997; HMDB0000071; HMDB00071	C10H12N4O4	-H(-)	45
203	253.05	1	183359	0.87669	5-L-Glutamyl-taurine; Daidzein	C05844; C10208; CHEBI:28197; HMDB0003312; HMDB0004195; HMDB03312; HMDB04195	C15H10O4; C7H14N2O6S	-H(-); -H(-)	100
204	253.218	1	1.40087e+06	0.957451	Palmitoleic acid	C08362; CHEBI:28716; HMDB0003229; HMDB0060082; HMDB03229; HMDB60082	C16H30O2	-H(-)	100
205	258.029	1	28651.5	0.740139	Glucosamine 6-sulfate	C04132; CHEBI:743540; HMDB0000592; HMDB00592	C6H13NO8S	-H(-)	100
206	258.038	1	322323	0.893634	Hexosamine P	C00352; C12214; CHEBI:15873; CHEBI:31203; HMDB0001254; HMDB0060436; HMDB01254; HMDB60436	C6H14NO8P	-H(-)	59
207	259.022	1	404945	0.955467	Hexose P	C00085; C00092; C00103; C00275; C00636; C01094; C01097; C01172; C01177; C03546; C03862; C04006; C05345; CHEBI:1220424; CHEBI:15946; CHEBI:16077; CHEBI:16084; CHEBI:17719; CHEBI:18169; CHEBI:18384; CHEBI:35374; CHEBI:4170; CHEBI:4251; CHEBI:49728; CHEBI:64838; CHEBI:704854; HMDB0000124; HMDB0000213; HMDB0000645; HMDB0000994; HMDB0001076; HMDB0001078; HMDB0001306; HMDB0001313; HMDB0001401; HMDB0001…	C6H13O9P	-H(-)	100
208	264.952	1	25758.3	0.771262	Glyceric acid 1,3-biphosphate	C00236; C01159; CHEBI:17720; CHEBI:89363; HMDB0001270; HMDB0001294; HMDB01270; HMDB01294	C3H8O10P2	-H(-)	100
209	266.089	1	52735.2	0.710898	Adenosine	C00212; C00330; CHEBI:16335; CHEBI:17172; HMDB0000050; HMDB0000085; HMDB0004401; HMDB0004402; HMDB0004421; HMDB00050; HMDB00085; HMDB04401; HMDB04402; HMDB04421	C10H13N5O4	-H(-)	100
210	267.073	1	85088	0.859021	Inosine	C00294; CHEBI:17596; HMDB0000195; HMDB00195	C10H12N4O5	-H(-)	100
211	271.171	1	24441.5	0.657773	Estradiol	C00951; CHEBI:16469; HMDB0000151; HMDB0004481; HMDB00151; HMDB04481	C18H24O2	-H(-)	100
212	275.017	1	42096.2	0.794635	6-Phosphogluconate	C00345; CHEBI:48928; HMDB0001316; HMDB01316	C6H13O10P	-H(-)	100
213	275.125	1	29489.4	0.799831	Saccharopine	C00449; CHEBI:16927; HMDB0000279; HMDB00279	C11H20N2O6	-H(-)	100
214	275.201	1	19293.6	0.551531	Stearidonic acid	C16300; CHEBI:32389; HMDB0006547; HMDB06547	C18H28O2	-H(-)	100
215	277.122	1	37707.2	0.769489	Pantetheine	C00831; CHEBI:16753; HMDB0003426; HMDB03426	C11H22N2O4S	-H(-)	100
216	277.219	1	78560.8	0.906817	Alpha-Linolenic acid	C06426; C06427; CHEBI:27432; CHEBI:28661; HMDB0001388; HMDB0003073; HMDB01388; HMDB03073	C18H30O2	-H(-)	28
217	279.233	1	372090	0.908935	C18:2	C01595; CHEBI:17351; HMDB0000673; HMDB00673	C18H32O2	-H(-)	100
218	282.084	1	45801.8	0.805137	Guanosine	C00387; CHEBI:16750; HMDB0000133; HMDB00133	C10H13N5O5	-H(-)	100
219	284.029	1	34509.1	0.703955	2-(Formamido)-N1-(5-phospho-D-ribosyl)acetamidine	C04640; CHEBI:18413; HMDB0006211; HMDB06211	C6H12N3O8P	-H(-)	100
220	285.049	1	185077	0.85588	Glycineamideribotide	C03838; CHEBI:18349; HMDB0002022; HMDB02022	C7H15N2O8P	-H(-)	100
221	285.148	1	27357.1	0.85644	16b-Hydroxyestrone	C05298; C05300; CHEBI:1156; CHEBI:776; CHEBI:87628; HMDB0000313; HMDB0000335; HMDB0000343; HMDB00313; HMDB00335; HMDB00343	C18H22O3	-H(-)	62
222	287.165	1	29072.4	0.862324	Estriol	C05141; C05301; CHEBI:27974; CHEBI:28744; HMDB0000153; HMDB0000338; HMDB0003962; HMDB00153; HMDB00338; HMDB03962	C18H24O3	-H(-)	100
223	287.2	1	17701.6	0.767091	Dehydroepiandrosterone	C00674; C01227; C03772; CHEBI:15994; CHEBI:16985; CHEBI:220467; HMDB0000077; HMDB0000899; HMDB0003769; HMDB00077; HMDB0011608; HMDB00899; HMDB03769; HMDB11608	C19H28O2	-H(-)	26
224	287.236	1	17125.7	0.815756	All-trans-13,14-dihydroretinol	C15492; CHEBI:52075; HMDB0011618; HMDB11618	C20H32O	-H(-)	31
225	289.116	1	36919.1	0.79543	Argininosuccinic acid	C03406; CHEBI:15682; HMDB0000052; HMDB0001006; HMDB00052; HMDB01006	C10H18N4O6	-H(-)	100
226	289.124	1	58462.7	0.873666	trans-3,4-Dihydro-3,4-dihydroxy-7,12-dimethylbenz[a]anthracene	C19490; C19607; CHEBI:82518; CHEBI:82593; HMDB0060517; HMDB0060519; HMDB60517; HMDB60519	C20H18O2	-H(-)	100
227	289.218	1	15930.8	0.755935	Androsterone	C00523; C03917; C04295; C04373; C05293; CHEBI:16032; CHEBI:16330; CHEBI:2710; CHEBI:28195; CHEBI:428206; HMDB0000031; HMDB0000490; HMDB0002961; HMDB00031; HMDB0003818; HMDB0006770; HMDB00490; HMDB02961; HMDB03818; HMDB06770	C19H30O2	-H(-)	100
228	294.05	1	71205.9	0.844387	5-Aminoimidazole ribonucleotide	C03373; CHEBI:28843; HMDB0001235; HMDB0002316; HMDB0011609; HMDB01235; HMDB02316; HMDB11609	C8H14N3O7P	-H(-)	100
229	295.228	1	80286.8	0.83126	9,10-Epoxyoctadecenoic acid	C14825; C14826; CHEBI:34494; CHEBI:38299; HMDB0004701; HMDB0004702; HMDB04701; HMDB04702	C18H32O3	-H(-)	100
230	296.082	1	113731	0.457813	5''-Methylthioadenosine	C00170; CHEBI:17509; HMDB0001173; HMDB01173	C11H15N5O3S	-H(-)	100
231	298.275	1	32454.1	0.781218	Sphingosine	C00319; C02934; CHEBI:16393; CHEBI:17862; HMDB0000252; HMDB0001480; HMDB00252; HMDB01480	C18H37NO2	-H(-)	100
232	299.202	1	86683	0.816829	all-trans-Retinoic acid	C00777; C15493; CHEBI:15367; CHEBI:50648; HMDB0001852; HMDB0002369; HMDB0012874; HMDB01852; HMDB02369; HMDB12874	C20H28O2	-H(-)	100
233	300.049	1	109828	0.564866	Acetylglucosamine P	C00357; C04257; C18060; CHEBI:15784; CHEBI:44313; CHEBI:62165; HMDB0001062; HMDB0001121; HMDB0059626; HMDB01062; HMDB01121; HMDB59626	C8H16NO9P	-H(-)	100
234	301.179	1	30676.1	0.831728	2-Methoxyestradiol	C05140; C05284; C05290; C05295; C05302; CHEBI:27576; CHEBI:27582; CHEBI:27967; CHEBI:28955; CHEBI:75308; HMDB0000405; HMDB0003955; HMDB0003959; HMDB0006773; HMDB0006774; HMDB00405; HMDB03955; HMDB03959; HMDB06773; HMDB06774	C19H26O3	-H(-)	30
235	301.217	1	84333.1	0.837199	Eicosapentaenoic acid	C02075; C06428; CHEBI:28364; CHEBI:545914; HMDB0001999; HMDB0003598; HMDB01999; HMDB03598	C20H30O2	-H(-)	100
236	303.083	1	638741	0.927733	N-Acetylaspartylglutamic acid	C12270; CHEBI:200472; HMDB0001067; HMDB01067	C11H16N2O8	-H(-)	100
237	303.16	1	45422.1	0.926798	3-Polyprenyl-4-hydroxy-5-methoxybenzoate	C17559; HMDB0060379; HMDB60379	C18H24O4	-H(-)	100
238	303.233	1	263385	0.953599	Arachidonic acid	C00219; CHEBI:15843; HMDB0001043; HMDB0060102; HMDB01043; HMDB60102	C20H32O2	-H(-)	100
239	305.118	1	35121.9	0.806657	(1aalpha,2beta,3alpha,11calpha)-1a,2,3,11c-Tetrahydro-6,11-dimethylbenzo[6,...	C19559; CHEBI:82558; HMDB0062223; HMDB62223	C20H18O3	-H(-)	100
240	305.249	1	114464	0.926443	8,11,14-Eicosatrienoic acid	C03242; CHEBI:53486; HMDB0002925; HMDB0006735; HMDB02925; HMDB06735	C20H34O2	-H(-)	100
241	306.048	1	35415.4	0.758732	dCMP	C00239; CHEBI:15918; HMDB0001202; HMDB01202	C9H14N3O7P	-H(-)	46
242	311.223	1	77001.6	0.86231	13-L-Hydroperoxylinoleic acid	C04717; CHEBI:15655; HMDB0003871; HMDB03871	C18H32O4	-H(-)	100
243	311.295	1	221091	0.841023	Arachidic acid	C06425; CHEBI:28822; HMDB0002212; HMDB02212	C20H40O2	-H(-)	100
244	312.06	1	33306.3	0.813599	FGAM	C04640; CHEBI:18413; HMDB0000999; HMDB0002305; HMDB00999; HMDB02305	C8H16N3O8P	-H(-)	100
245	313.044	1	62065.2	0.869955	FGAR	C04376; HMDB0001308; HMDB0006476; HMDB01308; HMDB06476	C8H15N2O9P	-H(-)	100
246	313.062	1	23465.6	0.794622	Geranyl-PP	C05847; CHEBI:17211; HMDB0001285; HMDB0001560; HMDB0002239; HMDB0006506; HMDB01285; HMDB01560; HMDB02239; HMDB06506	C10H20O7P2	-H(-)	100
247	313.105	1	28046	0.733778	7,8-Dihydropteroic acid	C00921; CHEBI:4581; HMDB0001412; HMDB01412	C14H14N6O3	-H(-)	100
248	313.217	1	50172.8	0.881406	Progesterone	C00410; CHEBI:17026; HMDB0001830; HMDB01830	C21H30O2	-H(-)	100
249	315.196	1	52993.3	0.842545	4-Hydroxyretinoic acid	C16677; C16679; C16680; CHEBI:63795; CHEBI:80657; CHEBI:80658; HMDB0006254; HMDB0012451; HMDB0012452; HMDB0060093; HMDB0061095; HMDB06254; HMDB12451; HMDB12452; HMDB60093; HMDB61095	C20H28O3	-H(-)	100
250	315.232	1	15650	0.813062	C21:5	C01953; C03681; C04042; CHEBI:16581; CHEBI:28952; CHEBI:36729; HMDB0000253; HMDB0003069; HMDB0003759; HMDB00253; HMDB03069; HMDB03759	C21H32O2	-H(-)	100
251	317.174	1	29777	0.839556	Ubiquinone-2	C00399; CHEBI:46372; HMDB0006709; HMDB06709	C19H26O4	-H(-)	30
252	317.212	1	34425.5	0.780751	Leukotriene A4	C00909; C14807; CHEBI:15651; CHEBI:34151; HMDB0001337; HMDB0013633; HMDB01337; HMDB13633	C20H30O3	-H(-)	100
253	322.045	1	150158	0.826004	CMP	C00055; CHEBI:17361; HMDB0000095; HMDB00095	C9H14N3O8P	-H(-)	100
254	327.233	1	367837	0.968377	C22:6	C06429; CHEBI:28125; HMDB0002183; HMDB02183	C22H32O2	-H(-)	100
255	329.212	1	27083.5	0.839365	Deoxycorticosterone	C01176; C03205; CHEBI:16973; CHEBI:17252; HMDB0000016; HMDB0000374; HMDB00016; HMDB00374	C21H30O3	-H(-)	100
256	331.191	1	37420.5	0.806616	11b-Hydroxyprogesterone	C05498; HMDB0004031; HMDB0013594; HMDB04031; HMDB13594	C20H28O4	-H(-)	100
257	335.223	1	43149.1	0.820735	5(S)-Hydroperoxyeicosatetraenoic acid	C04853; C05356; C05965; C05966; C14781; C14808; C14810; C14812; C14813; C14823; CHEBI:15626; CHEBI:15628; CHEBI:15631; CHEBI:15632; CHEBI:34137; CHEBI:34145; CHEBI:34160; CHEBI:34487; CHEBI:34784; CHEBI:72795; CHEBI:91268; HMDB0001193; HMDB0004243; HMDB0004244; HMDB0004683; HMDB0004688; HMDB0004690; HMDB0004692; HMDB0004693; HMDB0004699; HMDB0005050; HMDB0005088; HMDB0005089; HMDB0006501; HMDB001…	C20H32O4	-H(-)	100
258	338.988	1	130721	0.874692	Hexose bisP	C00354; C00665; C01220; C01231; C03785; C04062; C04063; CHEBI:17816; CHEBI:18148; CHEBI:18225; CHEBI:28602; CHEBI:28858; CHEBI:40595; CHEBI:4250; HMDB0000968; HMDB0001047; HMDB0001058; HMDB0003514; HMDB0003973; HMDB0006234; HMDB0006235; HMDB0006872; HMDB0060444; HMDB00968; HMDB01047; HMDB01058; HMDB03514; HMDB03973; HMDB06234; HMDB06235; HMDB06872; HMDB60444	C6H14O12P2	-H(-)	100
259	340.125	1	1.00273e+06	0.0151582	Lactosamine	C00203; CHEBI:25001; HMDB0006591; HMDB06591	C12H23NO10	-H(-)	100
260	341.109	1	117851	0.792378	Disaccharide	C00089; C00208; C00243; C01083; C01235; C05400; CHEBI:16551; CHEBI:17505; CHEBI:17992; CHEBI:36219; CHEBI:47937; CHEBI:4808; HMDB0000048; HMDB0000163; HMDB0000186; HMDB0000258; HMDB0000975; HMDB0002923; HMDB00048; HMDB0005761; HMDB0005826; HMDB0006792; HMDB00163; HMDB00186; HMDB00258; HMDB0029880; HMDB00975; HMDB02923; HMDB05761; HMDB05826; HMDB06792; HMDB29880	C12H22O11	-H(-)	100
261	343.19	1	37702.8	0.761695	11-Dehydrocorticosterone	C05490; HMDB0004029; HMDB04029	C21H28O4	-H(-)	94
262	345.208	1	26943.6	0.787843	Cortexolone	C02140; C05477; C05488; C05497; CHEBI:16827; CHEBI:28324; HMDB0000015; HMDB00015; HMDB0001547; HMDB0004030; HMDB0006756; HMDB01547; HMDB04030; HMDB06756	C21H30O4	-H(-)	100
263	346.056	1	967690	0.966799	AMP	C00020; C00362; CHEBI:16027; CHEBI:16192; HMDB0000045; HMDB0001044; HMDB00045; HMDB01044	C10H14N5O7P	-H(-)	100
264	347.04	1	70050.3	0.791216	IMP	C00130; CHEBI:17202; HMDB0000175; HMDB00175	C10H13N4O8P	-H(-)	100
265	349.202	1	37555.5	0.785898	15-Keto-prostaglandin E2	C04707; CHEBI:15547; HMDB0003175; HMDB03175	C20H30O5	-H(-)	100
266	349.24	1	24192.9	0.747596	Tetrahydrocorticosterone	C05476; HMDB0000268; HMDB00268	C21H34O4	-H(-)	54
267	351.218	1	53284.2	0.792889	Prostaglandin E2	C00427; C00584; C00696; C01312; C02198; C04654; C04671; C04853; C05960; CHEBI:15548; CHEBI:15550; CHEBI:15551; CHEBI:15552; CHEBI:15554; CHEBI:15555; CHEBI:15627; CHEBI:15646; CHEBI:28442; HMDB0001220; HMDB0001320; HMDB0001335; HMDB0001381; HMDB0001403; HMDB0001452; HMDB0001509; HMDB0002776; HMDB0004240; HMDB0005092; HMDB0011598; HMDB0011650; HMDB0012481; HMDB01220; HMDB01320; HMDB01335; HMDB0138…	C20H32O5	-H(-)	100
268	356.201	1	19451.8	0.45553	N-Desmethyltamoxifen	C16546; CHEBI:80554; HMDB0013866; HMDB13866	C25H27NO	-H(-)	100
269	361.203	1	31110.8	0.78606	Cortisol	C00735; C01124; C05469; CHEBI:16485; CHEBI:17650; CHEBI:18093; HMDB0000063; HMDB0000319; HMDB00063; HMDB0006758; HMDB0014879; HMDB00319; HMDB06758; HMDB14879	C21H30O5	-H(-)	100
270	362.049	1	171337	0.879592	GMP	C00144; C18239; CHEBI:17345; CHEBI:60210; HMDB0001397; HMDB0059639; HMDB01397; HMDB59639	C10H14N5O8P	-H(-)	49
271	363.219	1	24066.5	0.732098	Dihydrocortisol	C05471; C05473; C05474; C05489; CHEBI:732; HMDB0003259; HMDB0006753; HMDB0006754; HMDB0006760; HMDB0006761; HMDB0012460; HMDB03259; HMDB06753; HMDB06754; HMDB06760; HMDB06761; HMDB12460	C21H32O5	-H(-)	100
272	365.234	1	24042.9	0.787665	Tetrahydrocortisol	C05472; HMDB0000949; HMDB00949	C21H34O5	-H(-)	100
273	367.156	1	39692.1	0.824388	Dehydroepiandrosterone sulfate	C04555; CHEBI:16814; HMDB0001032; HMDB01032	C19H28O5S	-H(-)	14
274	367.213	1	58659.9	0.85281	Prostaglandin G2	C05956; CHEBI:27647; HMDB0003235; HMDB0005100; HMDB03235; HMDB05100	C20H32O6	-H(-)	100
275	378.097	1	44571.9	0.830783	S-Lactoylglutathione	C03451; CHEBI:15694; HMDB0001066; HMDB01066	C13H21N3O8S	-H(-)	100
276	378.241	1	41920.1	0.843054	Sphingosine 1-phosphate	C06124; CHEBI:37550; HMDB0000277; HMDB00277; HMDB0062531; HMDB62531	C18H38NO5P	-H(-)	100
277	381.316	1	33670.2	0.765531	7-Dehydrodesmosterol	C05107; CHEBI:27910; HMDB0003896; HMDB03896	C27H42O	-H(-)	100
278	385.33	1	17874.4	0.867316	DG(18:0e/2:0/0:0)	C03820; HMDB0011147; HMDB11147	C23H46O4	-H(-)	10
279	385.348	1	20379.3	0.836537	Cholesterol	C00187; C01189; C03845; CHEBI:16113; CHEBI:16608; CHEBI:17168; HMDB0000067; HMDB0000507; HMDB0001170; HMDB0006541; HMDB00067; HMDB0006841; HMDB00507; HMDB0059618; HMDB0062453; HMDB01170; HMDB06541; HMDB06841; HMDB59618; HMDB62453	C27H46O	-H(-)	100
280	386.017	1	53806.8	0.818821	dCDP	C00705; CHEBI:28846; HMDB0001245; HMDB01245	C9H15N3O10P2	-H(-)	100
281	387.001	1	22660.8	0.63641	dUDP	C01346; CHEBI:28850; HMDB0001000; HMDB01000	C9H14N2O11P2	-H(-)	81
282	389.05	1	54641.2	0.856308	1-Phosphatidyl-D-myo-inositol	C01194; CHEBI:16749; HMDB0006953; HMDB06953	C11H19O13P	-H(-)	100
283	393.24	1	17793.4	0.741599	LysoPA(P-16:0e/0:0)	C15646; HMDB0011154; HMDB11154	C19H39O6P	-H(-)	90
284	399.327	1	18837.6	0.717869	7a-Hydroxy-cholestene-3-one	C01561; C05455; CHEBI:17899; CHEBI:17933; HMDB0001331; HMDB0001993; HMDB0003550; HMDB0005997; HMDB01331; HMDB01993; HMDB03550; HMDB05997	C27H44O2	-H(-)	100
285	401.014	1	38058.3	0.746831	dTDP	C00363; CHEBI:18075; HMDB0001274; HMDB01274	C10H16N2O11P2	-H(-)	16
286	401.343	1	11209.2	0.694285	24-Hydroxycholesterol	C03594; C05451; C05500; C05502; C13550; C15519; CHEBI:1296; CHEBI:17500; CHEBI:2290; CHEBI:34310; CHEBI:37616; CHEBI:67237; HMDB0001419; HMDB0001496; HMDB0004035; HMDB0006247; HMDB0006283; HMDB0006892; HMDB01419; HMDB01496; HMDB04035; HMDB06247; HMDB06283; HMDB06892	C27H46O2	-H(-)	100
287	402.011	1	298587	0.895118	CDP	C00112; CHEBI:17239; HMDB0001546; HMDB01546	C9H15N3O11P2	-H(-)	100
288	402.995	1	905697	0.928033	UDP	C00015; CHEBI:17659; HMDB0000295; HMDB00295	C9H14N2O12P2	-H(-)	100
289	403.357	1	11576.1	0.763044	3a,7a-Dihydroxy-5b-cholestane	C05452; CHEBI:28047; HMDB0006893; HMDB06893	C27H48O2	-H(-)	36
290	409.383	1	11200.7	0.830255	Squalene	C00751; CHEBI:15440; HMDB0000256; HMDB00256	C30H50	-H(-)	100
291	410.027	1	31624	0.79449	dADP	C00206; CHEBI:16174; HMDB0001508; HMDB01508	C10H15N5O9P2	-H(-)	100
292	415.321	1	22488.8	0.708818	Calcitriol	C01673; C17331; C17332; C17333; C17336; CHEBI:17823; CHEBI:48701; CHEBI:81013; HMDB0001903; HMDB0012453; HMDB0012457; HMDB0012459; HMDB0060425; HMDB0062401; HMDB01903; HMDB12453; HMDB12457; HMDB12459; HMDB60425; HMDB62401	C27H44O3	-H(-)	100
293	417.285	1	22008	0.67663	Palmitoyl glucuronide	C03033; HMDB0010331; HMDB10331	C22H42O7	-H(-)	100
294	417.337	1	26750.5	0.760991	7-a,25-Dihydroxycholesterol	C05445; C05453; C05499; C05501; C06341; C15518; C15520; CHEBI:1294; CHEBI:18431; CHEBI:2288; CHEBI:27428; CHEBI:37623; CHEBI:37640; CHEBI:783; HMDB0006280; HMDB0006281; HMDB0006763; HMDB0006764; HMDB0006887; HMDB0006894; HMDB0060136; HMDB06280; HMDB06281; HMDB06763; HMDB06764; HMDB06887; HMDB06894; HMDB60136	C27H46O3	-H(-)	100
295	419.352	1	20531.9	0.810202	5-b-Cholestane-3a ,7a ,12a-triol	C05444; C05454; CHEBI:16496; CHEBI:28540; HMDB0001457; HMDB0012455; HMDB01457; HMDB12455	C27H48O3	-H(-)	100
296	425.377	1	18164	0.783463	(S)-2,3-Epoxysqualene	C01054; C01724; CHEBI:15441; CHEBI:16521; HMDB0001188; HMDB0001251; HMDB0001323; HMDB0001462; HMDB0059621; HMDB01188; HMDB01251; HMDB01323; HMDB01462; HMDB59621	C30H50O	-H(-)	40
297	426.022	1	2.03182e+06	0.883208	ADP	C00008; C00054; C00361; CHEBI:16761; CHEBI:17985; CHEBI:28862; HMDB0000061; HMDB0000960; HMDB0001341; HMDB0001468; HMDB00061; HMDB00960; HMDB01341; HMDB01468	C10H15N5O10P2	-H(-)	100
298	427.358	1	13113.7	0.764101	Cholesteryl acetate	C02530; HMDB0003822; HMDB03822	C29H48O2	-H(-)	100
299	429.301	1	18513.6	0.780051	7alpha-Hydroxy-3-oxo-4-cholestenoate	C17337; CHEBI:83036; HMDB0012458; HMDB0062430; HMDB12458; HMDB62430	C27H42O4	-H(-)	100
300	433.332	1	35930.4	0.793657	3a,7a,12a-Trihydroxy-5b-cholestan-26-al	C01301; CHEBI:16466; HMDB0003533; HMDB0006263; HMDB03533; HMDB06263	C27H46O4	-H(-)	100
301	435.347	1	26273.3	0.824999	27-Deoxy-5b-cyprinol	C05446; CHEBI:17278; HMDB0001231; HMDB0006264; HMDB01231; HMDB06264	C27H48O4	-H(-)	100
302	441.34	1	15757.3	0.675667	4a-Carboxy-4b-methyl-5a-cholesta-8,24-dien-3b-ol	C15808; HMDB0001181; HMDB0006927; HMDB01181; HMDB06927	C29H46O3	-H(-)	15
303	441.373	1	13530.4	0.727972	Obtusifoliol	C01943; HMDB0001242; HMDB0006843; HMDB01242; HMDB06843	C30H50O2	-H(-)	100
304	442.015	1	282870	0.872809	GDP	C00035; CHEBI:17552; HMDB0001201; HMDB01201	C10H15N5O11P2	-H(-)	10
305	443.351	1	12938.8	0.665324	3-beta-Hydroxy-4-beta-methyl-5-alpha-cholest-7-ene-4-alpha-carboxylate	C04840; CHEBI:18134; HMDB0011662; HMDB11662	C29H48O3	-H(-)	29
306	445.053	1	64193	0.886819	CDP-ethanolamine	C00570; CHEBI:16732; HMDB0001564; HMDB01564	C11H20N4O11P2	-H(-)	100
307	445.187	1	5.93992e+06	0.880417	Estrone glucuronide	C11133; CHEBI:28919; HMDB0004483; HMDB04483	C24H30O8	-H(-)	100
308	447.204	1	104229	0.757956	17-beta-Estradiol-3-glucuronide	C05503; CHEBI:36489; HMDB0006224; HMDB0006767; HMDB06224; HMDB06767	C24H32O8	-H(-)	88
309	448.307	1	15670.1	0.766003	Chenodeoxycholic acid glycine conjugate	C05466; HMDB0000637; HMDB0004013; HMDB00637; HMDB04013	C26H43NO5	-H(-)	100
310	449.184	1	23555.5	0.813776	Geranylgeranyl-PP	C00353; CHEBI:48861; HMDB0004486; HMDB0060109; HMDB04486; HMDB60109	C20H36O7P2	-H(-)	19
311	449.341	1	15841.8	0.758699	Vitamin K1	C02059; C05850; CHEBI:18067; CHEBI:583972; HMDB0003555; HMDB0003596; HMDB0004198; HMDB0015157; HMDB03555; HMDB03596; HMDB04198; HMDB15157	C31H46O2	-H(-)	33
312	451.358	1	13037.7	0.830873	Phylloquinol	C03313; CHEBI:28433; HMDB0060502; HMDB60502	C31H48O2	-H(-)	100
313	454.148	1	16805.9	0.815249	5,10-Methenyltetrahydrofolic acid	C00445; CHEBI:15636; HMDB0001354; HMDB01354	C20H21N7O6	-H(-)	100
314	455.096	1	22004.6	0.776589	FMN (ox)	C00061; CHEBI:17621; HMDB0001520; HMDB01520	C17H21N4O9P	-H(-)	100
315	456.149	1	16045.9	0.733187	Amygdalin	C08325; CHEBI:27613; HMDB0035030; HMDB35030	C20H27NO11	-H(-)	11
316	458.181	1	18410.2	0.56518	5-Methyltetrahydrofolic acid	C00440; CHEBI:15641; HMDB0001396; HMDB01396	C20H25N7O6	-H(-)	68
317	460.16	1	20710.6	0.680405	Morphine-3-glucuronide	C16578; C16643; HMDB0041936; HMDB0041937; HMDB41936; HMDB41937	C23H27NO9	-H(-)	100
318	465.304	1	606193	0.934263	Cholesterol sulfate	C18043; CHEBI:41321; HMDB0000653; HMDB00653	C27H46O4S	-H(-)	100
319	466.967	1	22435.6	0.664407	dUTP	C00460; CHEBI:17625; HMDB0001191; HMDB01191	C9H15N2O14P3	-H(-)	100
320	469.404	1	9495.93	0.721376	CE(5:0)	C02530; HMDB0003442; HMDB03442	C32H54O2	-H(-)	100
321	480.309	1	272954	0.915893	LysoPC(15:0)	C04230; CHEBI:580912; HMDB0010381; HMDB10381	C23H48NO7P	-H(-)	100
322	481.977	1	383031	0.855761	CTP	C00063; CHEBI:17677; HMDB0000082; HMDB00082	C9H16N3O14P3	-H(-)	100
323	482.961	1	916583	0.882028	UTP	C00075; CHEBI:15713; HMDB0000285; HMDB00285	C9H15N2O15P3	-H(-)	100
324	487.1	1	33255.6	0.719747	CDP-choline	C00307; CHEBI:16436; HMDB0001413; HMDB01413	C14H26N4O11P2	-H(-)	100
325	489.993	1	33845.5	0.736456	dATP	C00131; CHEBI:16284; HMDB0001532; HMDB01532	C10H16N5O12P3	-H(-)	100
326	492.31	1	22519.1	0.75242	LysoPC(16:1(9Z)/0:0)	C04230; CHEBI:73851; HMDB0010383; HMDB10383	C24H48NO7P	-H(-)	100
327	498.291	1	27821.5	0.852697	Taurochenodesoxycholic acid	C05465; CHEBI:16525; HMDB0000951; HMDB00951	C26H45NO6S	-H(-)	73
328	505.989	1	3.06049e+06	0.850147	ATP	C00002; C00286; CHEBI:15422; CHEBI:16497; HMDB0000538; HMDB0001440; HMDB00538; HMDB01440	C10H16N5O13P3	-H(-)	100
329	508.34	1	77442.9	0.832872	LysoPC(17:0)	C04230; CHEBI:74340; HMDB0012108; HMDB12108	C25H52NO7P	-H(-)	100
330	508.375	1	18152.9	0.487525	LysoPC(O-18:0)	C04317; CHEBI:75216; HMDB0011149; HMDB11149	C26H56NO6P	-H(-)	23
331	521.983	1	354797	0.732676	GTP	C00044; CHEBI:15996; HMDB0001273; HMDB01273	C10H16N5O14P3	-H(-)	100
332	522.358	1	17171.2	0.743469	LysoPC(18:0)	C04230; CHEBI:73858; HMDB0010384; HMDB10384	C26H54NO7P	-H(-)	100
333	534.088	1	18050.7	0.789666	Lipoyl-AMP	C16238; CHEBI:55451; HMDB0059635; HMDB59635	C18H26N5O8PS2	-H(-)	100
334	536.505	1	241465	0.917646	C16 Cer	C00195; CHEBI:72959; HMDB0004949; HMDB04949	C34H67NO3	-H(-)	100
335	550.39	1	12891.3	0.723507	LysoPC(20:0/0:0)	C04230; CHEBI:74968; HMDB0010390; HMDB10390	C28H58NO7P	-H(-)	13
336	558.064	1	66329.7	0.8626	ADP-ribose	C00301; CHEBI:16960; HMDB0001178; HMDB01178	C15H23N5O14P2	-H(-)	100
337	562.521	1	18051.8	0.77424	C18:1 Cer	C00195; CHEBI:77996; HMDB0004948; HMDB04948	C36H69NO3	-H(-)	100
338	563.068	1	78301.4	0.88028	dTDP-hexose	C00842; C02097; CHEBI:14086; CHEBI:35248; HMDB0001328; HMDB0006876; HMDB01328; HMDB06876	C16H26N2O16P2	-H(-)	100
339	564.535	1	21361.3	0.826978	C18 Cer	C00195; CHEBI:72961; HMDB0004950; HMDB04950	C36H71NO3	-H(-)	100
340	565.048	1	851459	0.909345	UDP-hexose	C00029; C00052; CHEBI:67119; HMDB0000286; HMDB0000302; HMDB00286; HMDB00302; HMDB0060079; HMDB60079	C15H24N2O17P2	-H(-)	100
341	568.34	1	22247.3	0.781494	LysoPC(22:5(4Z,7Z,10Z,13Z,16Z))	C04230; CHEBI:74348; CHEBI:88949; HMDB0010402; HMDB0010403; HMDB10402; HMDB10403	C30H52NO7P	-H(-)	65
342	570.356	1	20326.4	0.812119	LysoPC(22:4(7Z,10Z,13Z,16Z))	C04230; CHEBI:88953; HMDB0010401; HMDB10401	C30H54NO7P	-H(-)	100
343	579.027	1	988928	0.912029	Uridine diphosphate glucuronic acid	C00167; CHEBI:17200; HMDB0000935; HMDB0001384; HMDB00935; HMDB01384	C15H22N2O18P2	-H(-)	100
344	588.074	1	38488.8	0.845343	GDP-L-fucose	C00325; CHEBI:13332; CHEBI:17009; HMDB0001095; HMDB0062554; HMDB01095; HMDB62554	C16H25N5O15P2	-H(-)	100
345	592.569	1	10962.8	0.712813	C20 Cer	C00195; CHEBI:72962; HMDB0004951; HMDB04951	C38H75NO3	-H(-)	21
346	611.144	1	198669	0.873577	Oxidized glutathione	C00127; CHEBI:17858; HMDB0003337; HMDB03337	C20H32N6O12S2	-H(-)	100
347	620.598	1	16078.8	0.656798	C22 Cer	C00195; CHEBI:72966; HMDB0004952; HMDB04952	C40H79NO3	-H(-)	100
348	646.613	1	42617	0.816468	C24:1 Cer	C00195; CHEBI:74450; HMDB0004953; HMDB04953	C42H81NO3	-H(-)	100
349	648.629	1	27804.2	0.665802	C24 Cer	C00195; CHEBI:72965; HMDB0004956; HMDB04956	C42H83NO3	-H(-)	100
350	662.646	1	14196.8	0.742089	Ceramide (d18:1/25:0)	C00195; HMDB0004957; HMDB04957	C43H85NO3	-H(-)	100
351	665.215	1	16596.8	0.652617	Stachyose	C01613; CHEBI:17164; HMDB0003553; HMDB03553	C24H42O21	-H(-)	100
352	665.626	1	18214.6	0.560046	CE(19:0)	C02530; HMDB0006738; HMDB06738	C46H82O2	-H(-)	37
353	673.481	1	128318	0.907811	PA(16:0/18:1(11Z))	C00416; CHEBI:64844; CHEBI:89530; HMDB0007858; HMDB0007859; HMDB07858; HMDB07859	C37H71O8P	-H(-)	100
354	676.662	1	12804.9	0.498216	C26 Cer	C00195; CHEBI:72968; HMDB0004955; HMDB04955	C44H87NO3	-H(-)	78
355	684.461	1	18004.7	0.788048	PE(18:3(9Z,12Z,15Z)/14:0)	C00350; HMDB0009151; HMDB09151	C37H68NO8P	-H(-)	100
356	686.142	1	30042.3	0.815947	Dephospho-CoA	C00882; CHEBI:15468; HMDB0001373; HMDB01373	C21H35N7O13P2S	-H(-)	100
357	698.512	1	210531	0.858629	PE(16:1(9Z)/P-18:1(11Z))	C00350; HMDB0008984; HMDB0008985; HMDB08984; HMDB08985	C39H74NO7P	-H(-)	100
358	699.496	1	101616	0.910083	PA(18:0/18:2(9Z,12Z))	C00416; CHEBI:77248; CHEBI:89528; HMDB0007861; HMDB0007862; HMDB07861; HMDB07862	C39H73O8P	-H(-)	100
359	702.507	1	57987.6	0.907453	PC(16:0/14:1(9Z))	C00157; HMDB0007966; HMDB07966	C38H74NO8P	-H(-)	100
360	710.476	1	36657.8	0.770203	PE(18:3(9Z,12Z,15Z)/16:1(9Z))	C00350; HMDB0009155; HMDB09155	C39H70NO8P	-H(-)	100
361	712.492	1	69510.8	0.857954	PE(14:0/20:3(8Z,11Z,14Z))	C00350; HMDB0008837; HMDB0009154; HMDB08837; HMDB09154	C39H72NO8P	-H(-)	100
362	716.522	1	424377	0.846029	PC(15:0/16:1(9Z))	C00157; HMDB0007936; HMDB07936	C39H76NO8P	-H(-)	37
363	722.513	1	3.26924e+06	0.885107	PE(18:3(6Z,9Z,12Z)/P-18:1(9Z))	C00350; HMDB0009150; HMDB09150	C41H74NO7P	-H(-)	66
364	734.478	1	51188.8	0.832602	PE(14:0/22:6(4Z,7Z,10Z,13Z,16Z,19Z))	C00350; HMDB0008847; HMDB08847	C41H70NO8P	-H(-)	94
365	736.492	1	295823	0.888466	PE(14:0/22:5(4Z,7Z,10Z,13Z,16Z))	C00350; HMDB0008845; HMDB0008846; HMDB0008971; HMDB08845; HMDB08846; HMDB08971	C41H72NO8P	-H(-)	100
366	738.507	1	673660	0.90324	PC(18:4(6Z,9Z,12Z,15Z)/15:0)	C00157; C00350; HMDB0008231; HMDB0008844; HMDB08231; HMDB08844	C41H74NO8P	-H(-)	100
367	742.575	1	351727	0.223827	PC(16:1(9Z)/P-18:0)	C00157; CHEBI:89593; CHEBI:89650; HMDB0008028; HMDB0008126; HMDB08028; HMDB08126	C42H82NO7P	-H(-)	100
368	746.512	1	1.19038e+06	0.899844	PE(O-16:1(1Z)/22:6(4Z,7Z,10Z,13Z,16Z,19Z))	C00350; CHEBI:90479; HMDB0005780; HMDB0011361; HMDB05780; HMDB11361	C43H74NO7P	-H(-)	43
369	750.509	1	116988	0.900852	PC(18:4(6Z,9Z,12Z,15Z)/16:1(9Z))	C00157; HMDB0008233; HMDB0008427; HMDB08233; HMDB08427	C42H74NO8P	-H(-)	100
370	750.544	1	2.24114e+06	0.768576	PE(O-18:1(1Z)/20:4(5Z,8Z,11Z,14Z))	C00350; CHEBI:78342; HMDB0005779; HMDB0011385; HMDB05779; HMDB11385	C43H78NO7P	-H(-)	91
371	752.523	1	158686	0.910421	PC(14:0/20:4(8Z,11Z,14Z,17Z))	C00157; CHEBI:88884; CHEBI:88917; CHEBI:89416; CHEBI:89512; HMDB0007884; HMDB0007914; HMDB0008232; HMDB0008426; HMDB07884; HMDB07914; HMDB08232; HMDB08426	C42H76NO8P	-H(-)	100
372	755.076	1	31384.1	0.848015	Diadenosine triphosphate	C06197; CHEBI:27775; HMDB0001155; HMDB0001435; HMDB01155; HMDB01435	C20H27N10O16P3	-H(-)	29
373	758.57	1	95689.5	0.741709	PC(14:0/20:1(11Z))	C00157; CHEBI:84570; CHEBI:88928; CHEBI:89520; CHEBI:89677; HMDB0007879; HMDB0007911; HMDB0008003; HMDB0008067; HMDB07879; HMDB07911; HMDB08003; HMDB08067	C42H82NO8P	-H(-)	100
374	762.508	1	748741	0.897703	PE(16:1(9Z)/22:5(7Z,10Z,13Z,16Z,19Z))	C00350; HMDB0008978; HMDB08978	C43H74NO8P	-H(-)	46
375	764.524	1	2.49434e+06	0.910249	PE(16:1(9Z)/22:4(7Z,10Z,13Z,16Z))	C00350; HMDB0008976; HMDB08976	C43H76NO8P	-H(-)	100
376	766.107	1	51783.1	0.886551	Coenzyme A	C00010; CHEBI:15346; HMDB0001423; HMDB0062184; HMDB01423; HMDB62184	C21H36N7O16P3S	-H(-)	79
377	778.54	1	126007	0.946528	PC(16:0/20:5(5Z,8Z,11Z,14Z,17Z))	C00157; CHEBI:86137; HMDB0007984; HMDB07984	C44H78NO8P	-H(-)	100
378	784.149	1	89782.3	0.876113	FAD (ox)	C00016; CHEBI:16238; HMDB0001248; HMDB01248	C27H33N9O15P2	-H(-)	100
379	788.524	1	501056	0.896404	PE(18:3(6Z,9Z,12Z)/22:4(7Z,10Z,13Z,16Z))	C00350; HMDB0009141; HMDB09141	C45H76NO8P	-H(-)	100
380	808.118	1	37797.3	0.865714	Acetyl-CoA	C00024; CHEBI:15351; HMDB0001206; HMDB01206	C23H38N7O17P3S	-H(-)	100
381	818.591	1	2.33719e+06	0.975527	PS(18:0/20:0)	C02737; HMDB0010164; HMDB10164	C44H86NO10P	-H(-)	64
382	862.609	1	126098	0.904621	3-O-Sulfogalactosylceramide (d18:1/22:0)	C06125; HMDB0012316; HMDB12316	C46H89NO11S	-H(-)	100
383	909.791	1	16399.7	0.213655	TG(16:0/20:0/20:4(5Z,8Z,11Z,14Z))	C00422; HMDB0005373; HMDB0005398; HMDB0005460; HMDB0005472; HMDB05373; HMDB05398; HMDB05460; HMDB05472	C59H106O6	-H(-)	73
384	916.681	1	37342.8	0.908114	PC(22:5(4Z,7Z,10Z,13Z,16Z)/24:1(15Z))	C00157; HMDB0008684; HMDB0008749; HMDB08684; HMDB08749	C54H96NO8P	-H(-)	100
385	937.824	1	15403	0.655449	TG(18:0/20:0/20:4(5Z,8Z,11Z,14Z))	C00422; HMDB0005401; HMDB0005470; HMDB0050513; HMDB05401; HMDB05470; HMDB50513	C61H110O6	-H(-)	76
386	945.883	1	22042	0.786204	TG(18:0/20:0/20:0)	C00422; HMDB0005399; HMDB05399	C61H118O6	-H(-)	12
387	948.275	1	16434.1	0.635505	Lauroyl-CoA	C01832; CHEBI:15521; HMDB0003571; HMDB03571	C33H58N7O17P3S	-H(-)	100

## Sheet: annotation
Related to Figure 5 : Metabolomics profiling of A549 cells transfected with siNT or siLDHB and treated with Erastin.
ionIdx	ionMz	ionActive	ionQualTIC	ionAverageInt	mz delta	formula	ion	score	label (bona fide)	desc	HMDB ids	KEGG ids	other ids
1	59.0137	TRUE	0.960961	8.09604e+06	0.000129315	C2H4O2	-H(-)	100	Acetatic acid	Acetic acid is one of the simplest carboxylic acids. It is an important chemical reagent and industrial chemical that is used in the production of plastic soft drink bottles, photographic film; and polyvinyl acetate for wood glue, as well as many synthetic fibres and fabrics. In households diluted acetic acid is often used as a cleaning agent. In the food industry acetic acid is used as an acidit…	HMDB0000042; HMDB00042	C00033	CHEBI:15366
2	60.0092	TRUE	0.573241	8698.38	-6.48539e-05	CH3NO2	-H(-)	100	Carbamate	Carbamic acid is occasionally found as carbamate in workers exposed to pesticides. Carbamates, particularly carbofuran, seem to be more associated with exuberant and diversified symptomatology of pesticide exposure than organophosphates. Neurological symptoms occur among farmers occupationally exposed to acetylcholinesterase-inhibiting insecticides such as carbamates. Carbamic acid products of se…	HMDB0003551; HMDB03551	C01563	CHEBI:28616
3	60.993	TRUE	0.405905	348213	0.000167034	CH2O3	-H(-)	100	Hydrogen carbonate	Bicarbonate, or hydrogen carbonate, is a simple single carbon molecule that plays surprisingly important roles in diverse biological processes. Among these are photosynthesis, the Krebs cycle, whole-body and cellular pH regulation, and volume regulation. Since bicarbonate is charged it is not permeable to lipid bilayers. Mammalian membranes thus contain bicarbonate transport proteins to facilitat…	HMDB0000595; HMDB0003538; HMDB0031453; HMDB00595; HMDB03538; HMDB31453	C01353	CHEBI:28976
4	69.0458	TRUE	0.509753	6615.02	1.77296e-05	C3H6N2	-H(-)	100	Beta-Aminopropionitrile	beta-Aminopropionitrile is a toxic amino-acid derivative. On an unusual case of the Cantrell-sequence in a premature infant with associated dysmelia, aplasia of the right kidney, cerebellar hypoplasia and circumscribed aplasia of the cutis, maternal history suggested an occupational exposure to aminopropionitriles prior to pregnancy. The characteristic features of the Cantrell-sequence--anterior …	HMDB0004101; HMDB04101	C05670	CHEBI:27413
5	71.0138	TRUE	0.967673	1.31175e+06	5.95221e-05	C3H4O2	-H(-)	100	Propenoic acid C3:1	Pyruvaldehyde is an organic compound used often as a reagent in organic synthesis, as a flavoring agent, and in tanning. It has been demonstrated as an intermediate in the metabolism of acetone and its derivatives in isolated cell preparations, in various culture media, and in vivo in certain animals.	HMDB0001167; HMDB01167	C00546	CHEBI:17158
6	72.0454	TRUE	0.697104	28697.2	0.00010275	C3H7NO	-H(-)	100	Aminoacetone	3-Aminopropanal is a reactive aldehyde that mediates progressive neuronal necrosis and glial apoptosis. (PMID 11943872). Increased activity of polyamine oxidase catabolizes polyamines (such as spermine, spermidine and putrescine) to produce 3-aminopropanal. (PMID 15246852).Threonine dehydrogenase catalyzes the oxidation of threonine by NAD+ to glycine and acetyl-CoA, but when the ratio acetyl-CoA…	HMDB0001106; HMDB0002134; HMDB0060177; HMDB01106; HMDB02134; HMDB60177	C01888; C05665	CHEBI:17906; CHEBI:18090
7	72.9932	TRUE	0.605765	47401.8	-5.65273e-05	C2H2O3	-H(-)	100	Glyoxylic acid	Glyoxylic acid or oxoacetic acid is an organic compound that is both an aldehyde and a carboxylic acid. Glyoxylic acid is a liquid with a melting point of -93°C and a boiling point of 111°C. It is an intermediate of the glyoxylate cycle, which enables certain organisms to convert fatty acids into carbohydrates. The conjugate base of glyoxylic acid is known as glyoxylate (PMID: 16396466). In human…	HMDB0000119; HMDB00119	C00048	CHEBI:16891
8	73.0294	TRUE	0.724005	136147	9.61176e-05	C3H6O2	-H(-)	100	C3:0 (Propionic acid)	Propionic acid (PA) is widely used as an antifungal agent in food. It is present naturally at low levels in dairy products and occurs ubiquitously, together with other short-chain fatty acids (SCFA), in the gastro-intestinal tract of humans and other mammals as an end-product of the microbial digestion of carbohydrates. It has significant physiological activity in animals. PA is irritant but prod…	HMDB0000237; HMDB0006458; HMDB0006949; HMDB00237; HMDB06458; HMDB06949	C00163; C00937	CHEBI:17167; CHEBI:30768
9	74.0247	TRUE	0.849244	584472	2.22449e-05	C2H5NO2	-H(-)	100	Glycine	Glycine is a simple, nonessential amino acid, although experimental animals show reduced growth on low-glycine diets. The average adult ingests 3 to 5 grams of glycine daily. Glycine is involved in the body''s production of DNA, phospholipids and collagen, and in release of energy. Glycine levels are effectively measured in plasma in both normal patients and those with inborn errors of glycine me…	HMDB0000123; HMDB00123	C00037	CHEBI:15428
10	75.0088	TRUE	0.847316	189963	6.84035e-06	C2H4O3	-H(-)	100	Glycolate	Glycolic acid (or hydroxyacetic acid) is the smallest alpha-hydroxy acid (AHA). This colourless, odourless, and hygroscopic crystalline solid is highly soluble in water. Due to its excellent capability to penetrate skin, glycolic acid is often used in skin care products, most often as a chemical peel. It may reduce wrinkles, acne scarring, and hyperpigmentation and improve many other skin conditi…	HMDB0000115; HMDB0003035; HMDB00115; HMDB03035	C03547	CHEBI:17497
11	75.0453	TRUE	0.395032	15090.9	-0.000100045	C3H8O2	-H(-)	100	Propanediol	Propylene glycol (1,2-propanediol) is an organic compound (a diol alcohol), usually a tasteless, odorless, and colorless clear oily liquid that is hygroscopic and miscible with water, acetone, and chloroform. It is manufactured by the hydration of propylene oxide. Propylene glycol is used as a solvent for intravenous, oral, and topical pharmaceutical preparations It is generally considered safe. …	HMDB0001881; HMDB01881	C00583	CHEBI:16997
12	80.9649	TRUE	0.530161	129910	0.000318001	H2O3S	-H(-)	100	Sulfite	Endogenous sulfite is generated as a consequence of the body''s normal processing of sulfur-containing amino acids. Sulfites occur as a consequence of fermentation and also occur naturally in a number of foods and beverages. As food additives, sulfiting agents were first used in 1664 and have been approved in the United States since the 1800s. Sulfite is an allergen, a neurotoxin, and a metabotox…	HMDB0000240; HMDB0001033; HMDB0003008; HMDB00240; HMDB0034829; HMDB01033; HMDB03008; HMDB34829	C00094	CHEBI:48854
13	84.0454	TRUE	0.880436	126020	8.06832e-05	C4H7NO	-H(-)	100	Acetone cyanohydrin	Acetone cyanohydrin (ACH) is an organic compound used in the production of methyl methacrylate, the monomer of the transparent plastic polymethyl methacrylate (PMMA), also known as acrylic. (Wikipedia)	HMDB0060427; HMDB60427	C02659	CHEBI:15348
14	86.0247	TRUE	0.793966	103553	2.3338e-05	C3H5NO2	-H(-)	100	Dehydroalanine	Dehydroalanine (or (alpha)-(beta)-di-dehydroalanine) is an uncommon amino acid found in peptides of microbial origin (an unsaturated amino acid).	HMDB0003609; HMDB0006356; HMDB03609; HMDB06356	C02218	CHEBI:17123
15	87.0088	TRUE	0.911884	738589	-6.01843e-05	C3H4O3	-H(-)	100	Pyruvate	Pyruvic acid is an intermediate compound in the metabolism of carbohydrates, proteins, and fats. In thiamine deficiency, its oxidation is retarded and it accumulates in the tissues, especially in nervous structures (From Stedman, 26th ed.). Biological Source: Intermediate in primary metabolism including fermentation processes. Present in muscle in redox equilibrium with Lactic acid. A common cons…	HMDB0000243; HMDB0011111; HMDB0011666; HMDB00243; HMDB11111; HMDB11666	C00022; C00222	CHEBI:17960; CHEBI:32816
16	87.0452	TRUE	0.893307	165587	-5.87718e-05	C4H8O2	-H(-)	100	C4:0 (Butyric acid)	Butyric acid, a four-carbon fatty acid, is formed in the human colon by bacterial fermentation of carbohydrates (including dietary fiber), and putatively suppresses colorectal cancer (CRC). Butyrate has diverse and apparently paradoxical effects on cellular proliferation, apoptosis and differentiation that may be either pro-neoplastic or anti-neoplastic, depending upon factors such as the level o…	HMDB0000039; HMDB00039	C00246	CHEBI:30772
17	87.081	TRUE	0.501986	9164.43	0.000571661	C5H12O	-H(-)	100	Pentanol	Amyl alcohol is an organic compound with the formula C5H12O. All eight isomers of amyl alcohol are known:; It is a colourless liquid of density 0.8247 g/cm3 (0 oC), boiling at 131.6 oC, slightly soluble in water, easily soluble in organic solvents. It possesses a characteristic strong smell and a sharp burning taste. When pure, it is nontoxic, while the impure product is toxic. On passing its vap…	HMDB0013036; HMDB13036	C16834	CHEBI:44884
18	88.0403	TRUE	0.980304	5.15242e+06	5.38221e-05	C3H7NO2	-H(-)	100	Alanine	beta-Alanine is the only naturally occurring beta-amino acid - an amino acid in which the amino group is at the beta-position from the carboxylate group. It is formed in vivo by the degradation of dihydrouracil and carnosine. It is a component of the naturally occurring peptides carnosine and anserine and also of pantothenic acid (vitamin B-5), which itself is a component of coenzyme A. Under nor…	HMDB0000056; HMDB0000161; HMDB0000271; HMDB00056; HMDB00161; HMDB00271	C00041; C00099; C00213	CHEBI:15611; CHEBI:16958; CHEBI:16977
19	89.0243	TRUE	0.934023	1.33275e+07	0.000156241	C3H6O3	-H(-)	66	Lactate	Lactic acid is an organic acid. It is a chiral molecule, consisting of two optical isomers, L-lactic acid and D-lactic acid, with the L-isomer being the most common in living organisms. Lactic acid plays a role in several biochemical processes and is produced in the muscles during intense activity. In animals, L-lactate is constantly produced from pyruvate via the enzyme lactate dehydrogenase (LD…	HMDB0000171; HMDB0000190; HMDB0000700; HMDB0001311; HMDB0001882; HMDB0003328; HMDB00171; HMDB00190; HMDB0062492; HMDB00700; HMDB01311; HMDB01882; HMDB03328; HMDB62492	C00184; C00256; C01013	CHEBI:16016; CHEBI:33404; CHEBI:42111
20	91.0401	TRUE	0.724858	939884	-7.06752e-05	C3H8O3	-H(-)	100	Glycerol	Glycerol or glycerin is a colourless, odourless, viscous liquid that is sweet-tasting and mostly non-toxic. It is widely used in the food industry as a sweetener and humectant and in pharmaceutical formulations. Glycerol is an important component of triglycerides (i.e. fats and oils) and of phospholipids. Glycerol is a three-carbon substance that forms the backbone of fatty acids in fats. When th…	HMDB0000131; HMDB00131	C00116	CHEBI:17754
21	93.035	TRUE	0.736454	106961	-0.000406119	C6H6O	-H(-)	100	Phenol	Phenol, is a toxic, colourless crystalline solid with a sweet tarry odor that resembles a hospital smell. It is commonly used as an antiseptic and disinfectant. It is active against a wide range of micro-organisms including some fungi and viruses, but is only slowly effective against spores. It has been used to disinfect skin and to relieve itching. Phenol is also used in the preparation of cosme…	HMDB0000228; HMDB00228	C15584	CHEBI:15882
21	93.035	TRUE	0.736454	106961	0.000736681	C3H6O2	.F(-)	40	C3:0 (Propionic acid)	Propionic acid (PA) is widely used as an antifungal agent in food. It is present naturally at low levels in dairy products and occurs ubiquitously, together with other short-chain fatty acids (SCFA), in the gastro-intestinal tract of humans and other mammals as an end-product of the microbial digestion of carbohydrates. It has significant physiological activity in animals. PA is irritant but prod…	HMDB0000237; HMDB0006458; HMDB0006949; HMDB00237; HMDB06458; HMDB06949	C00163; C00937	CHEBI:17167; CHEBI:30768
22	95.0141	TRUE	0.627824	139429	-0.000235916	C5H4O2	-H(-)	100	Furfural	Protoanemonin (sometimes called anemonol or ranunculol) is a toxin found in all plants of the buttercup family (Ranunculaceae). On maceration, for example when the plant is wounded, it is produced by an enzymatic process from the glucoside ranunculin. It is the lactone of 4-hydroxy-2,4-pentadienoic acid. A wounded plant releases the substance, causing itch, rashes or blistering on contact with th…	HMDB0060503; HMDB60503	C07090	CHEBI:28906
22	95.0141	TRUE	0.627824	139429	0.000906884	C2H4O3	.F(-)	40	Glycolate	Glycolic acid (or hydroxyacetic acid) is the smallest alpha-hydroxy acid (AHA). This colourless, odourless, and hygroscopic crystalline solid is highly soluble in water. Due to its excellent capability to penetrate skin, glycolic acid is often used in skin care products, most often as a chemical peel. It may reduce wrinkles, acne scarring, and hyperpigmentation and improve many other skin conditi…	HMDB0000115; HMDB0003035; HMDB00115; HMDB03035	C03547	CHEBI:17497
23	96.9599	TRUE	0.931248	3.06276e+06	0.000182317	H2O4S	-H(-)	100	Sulfate	The sulfate ion is a polyatomic anion with the empirical formula SO42- and a molecular mass of 96.06 daltons; it consists of one central sulfur atom surrounded by four equivalent oxygen atoms in a tetrahedral arrangement. The sulfate ion carries a negative two charge and is the conjugate base of the hydrogen sulfate ion, HSO4-, which is the conjugate base of H2SO4, sulfuric acid. In inorganic che…	HMDB0001448; HMDB01448	C00059	CHEBI:26836
24	96.9692	TRUE	0.975117	4.65669e+06	0.000380551	H3O4P	-H(-)	100	Hydrogen phosphate	The phosphate ion is a polyatomic ion with the empirical formula PO4H and a molecular mass of 94.97 daltons; it consists of one central phosphorus atom surrounded by four identical oxygen atoms in a tetrahedral arrangement. It is a hypervalent molecule (the phosphorus atom has 10 electrons in its valence shell). A phosphate, in inorganic chemistry, is a salt of phosphoric acid. Phosphates are als…	HMDB0000973; HMDB0001429; HMDB0002105; HMDB0002142; HMDB0005947; HMDB00973; HMDB01429; HMDB02105; HMDB02142; HMDB05947	C00009	CHEBI:26078
25	99.0452	TRUE	0.880737	153593	-1.8499e-05	C5H8O2	-H(-)	100	Valerolactone	Glutaral is used as an antimicrobial agent in sugar mills and as a fixing agent in the immobilisation of glucose isomerase enzyme preparations for use in the manufacture of high fructose corn syrup A polymerized isomer of glutaraldehyde known as polycycloglutaracetal is a fertilizer for aquatic plants. It is claimed that it provides a bioavailable source of carbon for higher plants that is not av…	HMDB0029599; HMDB29599	C12518	CHEBI:64276
26	99.0813	TRUE	0.672842	28075.2	0.000201288	C6H12O	-H(-)	100	Cyclohexanol	4-Methylpentanal is an intermediate in the metabolism of C21-Steroid hormone. It is a substrate for Cytochrome P450 11A1 (mitochondrial).Hexanal is an alkyl aldehyde found in human biofluids. Human milk samples collected from women contains hexanal. Among mediators of oxidative stress, highly reactive secondary aldehydic lipid peroxidation products can initiate the processes of spontaneous mutage…	HMDB0001318; HMDB0005994; HMDB01318; HMDB05994	C02373	CHEBI:121338; CHEBI:17998
27	101.024	TRUE	0.953466	1.28563e+06	-2.81924e-05	C4H6O3	-H(-)	100	Oxobutanoic acid	2-Ketobutyric acid is a substance that is involved in the metabolism of many amino acids (glycine, methionine, valine, leucine, serine, threonine, isoleucine) as well as propanoate metabolism and C-5 branched dibasic acid metabolism. More specifically, alpha-ketobutyric acid is a product of the lysis of cystathionine. It is also one of the degradation products of threonine. It can be converted in…	HMDB0000005; HMDB0000060; HMDB00005; HMDB0001172; HMDB0001259; HMDB0002217; HMDB00060; HMDB0006544; HMDB01172; HMDB01259; HMDB02217; HMDB06544	C00109; C00164; C00232; C00349; C06002	CHEBI:15344; CHEBI:16256; CHEBI:16265; CHEBI:27821; CHEBI:30831
28	101.085	TRUE	0.5942	20494.7	-0.000737264	C5H12NO	-H(-)	100	Betaine aldehyde	Betaine aldehyde is an intermediate in the metabolism of glycine, serine and threonine. The human aldehyde dehydrogenase (EC 1.2.1.3) facilitates the conversion of betaine aldehyde to glycine betaine. Betaine aldehyde is a substrate for Choline dehydrogenase (mitochondrial). (PMID: 12467448, 7646513).	HMDB0001252; HMDB01252	C00576	CHEBI:15710
29	102.056	TRUE	0.942797	4.04412e+06	3.80969e-05	C4H9NO2	-H(-)	100	Aminobutanoic acid (ABA)	Dimethylglycine (DMG) is an amino acid derivative found in the cells of all plants and animals and can be obtained in the diet in small amounts from grains and meat. The human body produces DMG when metabolizing choline into Glycine. Dimethylglycine that is not metabolized in the liver is transported by the circulatory system to body tissue. Dimethylglycine was popular with Russian athletes and c…	HMDB0000092; HMDB0000112; HMDB0000452; HMDB0000581; HMDB0002166; HMDB0002299; HMDB0005815; HMDB00092; HMDB00112; HMDB00452; HMDB00581; HMDB02166; HMDB02299; HMDB05815	C00334; C01026; C01205; C02356; C03284	CHEBI:16320; CHEBI:16865; CHEBI:17724; CHEBI:33094; CHEBI:35619
30	103.004	TRUE	0.694126	181518	8.24625e-05	C3H4O4	-H(-)	100	Hydroxypyruvate	Hydroxypyruvic acid is an intermediate in the metabolism of Glycine, serine and threonine. It is a substrate for Serine--pyruvate aminotransferase and Glyoxylate reductase/hydroxypyruvate reductase.Tartronate semialdehyde is an intermediate in ascorbate and aldarate as well as glyoxylate and dicarboxylate metabolism. It is generated from 2-dehydro-3-deoxy-D-glucarate and 5-dehydro-4-deoxy-D-gluca…	HMDB0001352; HMDB0006781; HMDB0006938; HMDB01352; HMDB06781; HMDB06938	C00168; C01146	CHEBI:16992; CHEBI:30841
31	103.04	TRUE	0.908143	1.09331e+06	0.000179151	C4H8O3	-H(-)	100	Hydroxybutanoic acid	2-Hydroxybutyric acid (alpha-hydroxybutyrate) is an organic acid derived from alpha-ketobutyrate. alpha-Ketobutyrate is produced by amino acid catabolism (threonine and methionine) and glutathione anabolism (cysteine formation pathway) and is metabolized to propionyl-CoA and carbon dioxide (PMID: 20526369). 2-Hydroxybutyric acid is formed as a by-product of the formation of alpha-ketobutyrate via…	HMDB0000008; HMDB0000011; HMDB0000023; HMDB0000357; HMDB0000435; HMDB00008; HMDB00011; HMDB00023; HMDB00357; HMDB00435	C01089; C05984; C06001	CHEBI:1148; CHEBI:17066; CHEBI:20067; CHEBI:37373
32	104.035	TRUE	0.834773	1.27444e+06	-7.13012e-06	C3H7NO3	-H(-)	100	Serine	Serine is a nonessential amino acid derived from glycine. Like all the amino acid building blocks of protein and peptides, serine can become essential under certain conditions, and is thus important in maintaining health and preventing disease. Low-average concentration of serine compared to other amino acids is found in muscle. Serine is highly concentrated in all cell membranes. (http://www.dcn…	HMDB0000187; HMDB0000589; HMDB0003406; HMDB00187; HMDB00589; HMDB03406	C00065; C00740	CHEBI:16523; CHEBI:17115
33	105.02	TRUE	0.89006	308062	-0.000204861	C3H6O4	-H(-)	100	D-Glyceric acid	Glyceric acid is a colourless syrupy acid, obtained from oxidation of glycerol. It is a compound that is secreted excessively in the urine by patients suffering from D-glyceric aciduria, an inborn error of metabolism, and D-glycerate anemia. Deficiency of human glycerate kinase leads to D-glycerate acidemia/D-glyceric aciduria. Symptoms of the disease include progressive neurological impairment, …	HMDB0000139; HMDB00139; HMDB0031818; HMDB31818	C00258	CHEBI:32398
34	107.013	TRUE	0.620262	10287	0.00103414	C6H4O2	-H(-)	95	Benzoquinone	Quinone is also called 1,4-benzoquinone or cyclohexadienedione. Quinones are oxidized derivatives of aromatic compounds and are often readily made from reactive aromatic compounds with electron-donating substituents such as phenols and catechols, which increase the nucleophilicity of the ring and contributes to the large redox potential needed to break aromaticity. Derivatives of quinones are com…	HMDB0003364; HMDB03364	C00472	CHEBI:16509
35	108.013	TRUE	0.577925	1.28013e+06	-0.00014018	C2H7NO2S	-H(-)	100	Hypotaurine	Hypotaurine is a product of enzyme cysteamine dioxygenase [EC 1.13.11.19] in taurine and hypotaurine metabolism pathway (KEGG). It may function as an antioxidant and a protective agent under physiological conditions (PMID 14992269).	HMDB0000965; HMDB00965	C00519	CHEBI:16668
36	109.03	TRUE	0.59945	55840.7	-4.49244e-05	C6H6O2	-H(-)	100	Catechol	Hydroquinone, also known as benzene-1,4-diol, is an aromatic organic compound which is a type of phenol, having the chemical formula C6H4(OH)2. Its chemical structure has two hydroxyl groups bonded to a benzene ring in a para position. Hydroquinone is commonly used as a biomarker for benzene exposure. The presence of hydroquinone in normal individuals stems mainly from direct dietary ingestion, c…	HMDB0002434; HMDB02434	C00530	CHEBI:17594
37	109.041	TRUE	0.872411	151587	-0.000173026	C5H6N2O	-H(-)	100	N-Acetylimidazole	Imidazole-4-acetaldehyde is a naturally occurring aldehyde metabolite of histamine formed by the action of histaminase (E.C. 1.4.3.6), and can be synthesized by oxidation of histidine. Aldehyde dehydrogenase (EC 1.2.1.3) is the only enzyme in the human liver capable of catalyzing dehydrogenation of aldehydes arising via monoamine, diamine, and plasma amine oxidases. NAD-linked dehydrogenation of …	HMDB0003905; HMDB0006237; HMDB03905; HMDB06237	C05130	CHEBI:27398
38	110.072	TRUE	-0.112159	81985.9	-1.55919e-05	C5H9N3	-H(-)	100	Histamine	Histamine is an amine derived by enzymatic decarboxylation of histidine. It is a powerful stimulant of gastric secretion, a constrictor of bronchial smooth muscle, a vasodilator, and also a centrally acting neurotransmitter.This compound belongs to the family of Imidazoles. These are compounds containing an imidazole ring, which is an aromatic five-member ring with two nitrogen atoms at positions…	HMDB0000870; HMDB0060263; HMDB00870; HMDB60263	C00388	CHEBI:18295
39	111.02	TRUE	0.790812	197115	0.000129113	C4H4N2O2	-H(-)	100	Uracil	Uracil is a common naturally occurring pyrimidine found in RNA, it base pairs with adenine and is replaced by thymine in DNA. Methylation of uracil produces thymine. Uracil''s use in the body is to help carry out the synthesis of many enzymes necessary for cell function through bonding with riboses and phosphates. Uracil serves as allosteric regulator and coenzyme for many important biochemical r…	HMDB0000300; HMDB00300	C00106	CHEBI:17568
40	112.04	TRUE	0.88356	162112	0.000182546	C5H7NO2	-H(-)	100	Pyrroline carboxylic acid	1-Pyrroline-2-carboxylic acid is a terminal product of D-proline metabolism. Specifically D-proline is converted to 1-Pyrroline-2-carboxylic acid via D-amino acid oxidase. This spontaneously breaks down to 2-oxo-5-amino-valerate.	HMDB0006875; HMDB06875	C03564	CHEBI:36761
41	113.024	TRUE	0.84343	926286	3.76655e-05	C5H6O3	-H(-)	100	2-Hydroxy-2,4-pentadienoic acid	This compound belongs to the family of Short-chain Keto Acids and Derivatives. These are keto acids with an alkyl chain the contains less than 6 carbon atoms	HMDB0060461; HMDB60461	C07091	CHEBI:28993
42	113.036	TRUE	0.862271	189833	6.00202e-05	C4H6N2O2	-H(-)	100	Dihydrouracil	Dihydrouracil is an intermediate breakdown product of uracil. Dihydropyrimidine dehydrogenase (DHP) catalyzes the reduction of uracil into 5,6-dihydrouracil then dihydropyrimidinase hydrolyzes 5,6-dihydrouracil into N-carbamyl-beta-alanine. Finally, beta-ureidopropionase catalyzes the conversion of N-carbamyl-beta-alanine into beta-alanine. When present at abnormally high levels, dihydrouracil ca…	HMDB0000076; HMDB00076; HMDB0060245; HMDB60245	C00429; C02512	CHEBI:15901; CHEBI:16934
43	113.061	TRUE	0.753526	77080	0.000109843	C6H10O2	-H(-)	100	epsilon-Caprolactone	This compound belongs to the family of Lactones. These are cyclicÂ esters of hydroxyÂ carboxylic acids, containing a 1-oxacycloalkan-2-one structure, or analogues having unsaturation or heteroatoms replacing one or more carbon atoms of the ring [1].	HMDB0060476; HMDB60476	C01880	CHEBI:17915
44	114.056	TRUE	0.941113	2.83929e+06	0.000168886	C5H9NO2	-H(-)	100	Proline	L-proline is one of the twenty amino acids used in living organisms as the building blocks of proteins. Proline is sometimes called an imino acid, although the IUPAC definition of an imine requires a carbon-nitrogen double bond. Proline is a non-essential amino acid that is synthesized from glutamic acid. It is an essential component of collagen and is important for proper functioning of joints a…	HMDB0000162; HMDB0003411; HMDB0012880; HMDB00162; HMDB03411; HMDB12880	C00148; C00763; C18170	CHEBI:16313; CHEBI:17203; CHEBI:30322
45	115.003	TRUE	0.90582	1.05437e+06	0.000195605	C4H4O4	-H(-)	100	Fumarate	Fumaric acid is a dicarboxylic acid. It is a precursor to L-malate in the Krebs tricarboxylic acid (TCA) cycle. It is formed by the oxidation of succinic acid by succinate dehydrogenase. Fumarate is converted by the enzyme fumarase to malate. Fumaric acid has recently been identified as an oncometabolite or an endogenous, cancer causing metabolite. High levels of this organic acid can be found in…	HMDB0000134; HMDB0000176; HMDB00134; HMDB00176	C00122	CHEBI:18012
46	115.04	TRUE	0.970863	472759	-2.4183e-05	C5H8O3	-H(-)	100	Ketovaline	alpha-Ketoisovaleric acid is an abnormal metabolite that arises from the incomplete breakdown of branched-chain amino acids. alpha-Ketoisovaleric acid is a neurotoxin, an acidogen, and a metabotoxin. A neurotoxin causes damage to nerve cells and nerve tissues. An acidogen is an acidic compound that induces acidosis, which has multiple adverse effects on many organ systems. A metabotoxin is an end…	HMDB0000019; HMDB00019; HMDB0004260; HMDB04260	C00141	CHEBI:16530
47	116.035	TRUE	0.857143	154383	0.000290554	C4H7NO3	-H(-)	100	Aspartate semialdehyde	L-2-Amino-3-oxobutanoic acid or L-2-amino acetic acid is involved in glycine/serine metabolism and is a breakdown product from glycine. It spontaneously decomposes to aminoacetone. Delta-aminolevuliinate synthase is the enzyme that catalyzes the interconversion between glycine and L-2-amino-3-oxobutanoic acid. Glycine C-acetyltransferase is also capable of catalyzing this reaction.	HMDB0006454; HMDB06454	C03508	CHEBI:40673
48	116.072	TRUE	0.953359	3.23314e+06	-4.68522e-06	C5H11NO2	-H(-)	100	Valine; Betaine	Betaine (or N,N,N-trimethylglycine) was named after its discovery in sugar beet (Beta vulgaris) in the 19th century. It is a small N-trimethylated amino acid, existing in zwitterionic form at neutral pH. It is now often called glycine betaine to distinguish it from other betaines that are widely distributed in microorganisms, plants, and animals. Many naturally occurring betaines serve as organic…	HMDB0000043; HMDB0000883; HMDB00043; HMDB0034366; HMDB00883; HMDB34366	C00183; C00719	CHEBI:16414; CHEBI:17750
49	117.019	TRUE	0.908578	899409	1.51159e-05	C4H6O4	-H(-)	100	Succinate	Methylmalonic acid is a malonic acid derivative, which is a vital intermediate in the metabolism of fat and protein. In particular, the coenzyme A-linked form of methylmalonic acid, methylmalonyl-CoA, is converted into succinyl-CoA by methylmalonyl-CoA mutase in a reaction that requires vitamin B12 as a cofactor. In this way, methylmalonic acid enters the Krebs cycle and is thus part of one of th…	HMDB0000202; HMDB0000254; HMDB00202; HMDB00254	C00042; C02170	CHEBI:15741; CHEBI:30860
50	118.051	TRUE	0.375036	3.24481e+06	-0.000104696	C4H9NO3	-H(-)	100	Threonine	Threonine is an essential amino acid in humans. It is abundant in human plasma, particularly in newborns. Severe deficiency of threonine causes neurological dysfunction and lameness in experimental animals. Threonine is an immunostimulant which promotes the growth of thymus gland. It also can probably promote cell immune defense function. This amino acid has been useful in the treatment of geneti…	HMDB0000167; HMDB00167	C00188	CHEBI:16857
51	119.017	TRUE	-0.454697	26332.6	0.000525144	C4H8O2S	-H(-)	100	3-(Methylthio)propionic acid	3-methylthiopropionate is one of the metabolites of methionine (especially of D-methionine) and pharmacokinetics of 3-MTP in urine seems to contribute to the clinicopathological investigation of the liver cirrhosis. (PMID 3997054).	HMDB0001527; HMDB01527	C08276	CHEBI:1438
52	119.05	TRUE	0.954504	315739	2.24302e-05	C8H8O	-H(-)	100	Phenylacetaldehyde	Phenylacetaldehyde is one important oxidation-related aldehyde. Exposure to styrene gives phenylacetaldehyde as a secondary metabolite. Styrene has been implicated as reproductive toxicant, neurotoxicant, or carcinogen in vivo or in vitro. Phenylacetaldehyde could be formed by diverse thermal reactions during the cooking process together with C8 compounds is identified as a major aroma- active co…	HMDB0006236; HMDB06236	C00601	CHEBI:16424
53	120.012	TRUE	-0.0409331	679892	0.000107329	C3H7NO2S	-H(-)	100	Cys	Cysteine is a naturally occurring, sulfur-containing amino acid that is found in most proteins, although only in small quantities. Cysteine is unique amongst the twenty natural amino acids as it contains a thiol group. Thiol groups can undergo oxidation/reduction (redox) reactions; when cysteine is oxidized it can form cystine, which is two cysteine residues joined by a disulfide bond. This react…	HMDB0000574; HMDB00574	C00097	CHEBI:17561
54	120.996	TRUE	0.866248	167644	0.000925186	C3H6O3S	-H(-)	100	3-Mercaptolactate	3-Mercaptolactic acid is a thiol that has been confirmed to be found in urine (PMID 8852041).	HMDB0002127; HMDB02127	C05823
55	121.041	TRUE	0.0709249	559563	-0.000171087	C6H6N2O	-H(-)	100	Nicotinamide	Niacinamide or vitamin B3 is an important compound functioning as a component of the coenzyme NAD. Its primary significance is in the prevention and/or cure of blacktongue and pellagra. Most animals cannot manufacture this compound in amounts sufficient to prevent nutritional deficiency and it therefore must be supplemented through dietary intake. Niacinamide is used to increase the effect of rad…	HMDB0001406; HMDB01406	C00153	CHEBI:17154
56	123.056	TRUE	0.609119	90875.8	0.000127603	C6H8N2O	-H(-)	100	1-(1-Oxopropyl)-1H-imidazole	Methyimidazole acetaldehyde is a metabolite of histamine. The metabolites of ethanol and acetaldehyde can successfully compete with methylimidazole acetaldehyde, since the alcohol and histamine metabolic pathways in the body have two enzymes in common, aldehyde dehydrogenase and aldehyde oxidase. (PMID: 10344773).	HMDB0004181; HMDB04181	C05827	CHEBI:28104
57	124.007	TRUE	0.957508	2.52218e+07	9.03208e-05	C2H7NO3S	-H(-)	67	Taurine	Taurine is a sulfur amino acid like methionine, cystine, cysteine and homocysteine. It is a lesser-known amino acid because it is not incorporated into the structural building blocks of protein. Yet taurine is an essential amino acid in pre-term and newborn infants of humans and many other species. Adults can synthesize their own taurine, yet are probably dependent in part on dietary taurine. Tau…	HMDB0000251; HMDB00251	C00245	CHEBI:15891
58	125.035	TRUE	0.791359	88503.3	0.000239438	C5H6N2O2	-H(-)	100	Thymine	One of the pyrimidine bases of living matter. Derivation: Hydrolysis of deoxyribonucleic acid, from methylcyanoacetylurea by catalytic reduction. Use: Biochemical research. (Hawley''s Condensed Chemical Dictionary). Thymine is a pyrimidine nucleobase. As the name implies, thymine may be derived by methylation of uracil at the 5th carbon. Thymine is found in the nucleic acid DNA. In RNA thymine is…	HMDB0000262; HMDB0002024; HMDB00262; HMDB0060261; HMDB02024; HMDB60261	C00178; C02835	CHEBI:16974; CHEBI:17821
59	125.047	TRUE	-0.0738505	35263.9	2.24827e-05	C4H6N4O	-H(-)	100	5-Amino-4-imidazolecarboxyamide	5-Aminoimidazole-4-carboxamide is an imidazole derivative which is a metabolite of the antineoplastic agents BIC and DIC. By itself, or as the ribonucleotide, it is used as a condensation agent in the preparation of nucleosides and nucleotides. Compounded with orotic acid, it is used to treat liver diseases. -- Pubchem.	HMDB0003192; HMDB03192	C04051	CHEBI:2030
60	126.056	TRUE	0.603762	55004.2	-0.000214097	C6H9NO2	-H(-)	100	(S)-2,3,4,5-Tetrahydropyridine-2-carboxylate	(s)-2,3,4,5-tetrahydropyridine-2-carboxylate is part of the Glycine, serine and threonine metabolism, Lysine degradation, and Peroxisome pathways. It is a substrate for: Peroxisomal sarcosine oxidase.	HMDB0059657; HMDB59657	C00450	CHEBI:49014
61	128.035	TRUE	0.977671	1.54848e+07	-0.000146895	C5H7NO3	-H(-)	100	Oxoproline	Pyroglutamic acid (5-oxoproline) is a cyclized derivative of L-glutamic acid. It is an uncommon amino acid derivative in which the free amino group of glutamic acid cyclizes to form a lactam. It is formed nonenzymatically from glutamate, glutamine, and gamma-glutamylated peptides, but it can also be produced by the action of gamma-glutamylcyclotransferase on an L-amino acid. Elevated blood levels…	HMDB0000267; HMDB0000805; HMDB0001369; HMDB0002234; HMDB00267; HMDB0060262; HMDB0062585; HMDB00805; HMDB01369; HMDB02234; HMDB60262; HMDB62585	C01879; C02237; C04281; C04282	CHEBI:16010; CHEBI:16352; CHEBI:18183; CHEBI:27391; CHEBI:6151
62	128.072	TRUE	0.656682	37601.3	-0.00018545	C6H11NO2	-H(-)	100	Pipecolate	Pipecolic acid is a metabolite of lysine found in human physiological fluids such as urine, plasma and CSF. However, it is uncertain if pipecolic acid originates directly from food intake or from mammalian or intestinal bacterial enzyme metabolism. Recent studies suggest that plasma pipecolic acid, particularly the D-isomer, originates mainly from the catabolism of dietary lysine by intestinal ba…	HMDB0000070; HMDB0000716; HMDB0004226; HMDB00070; HMDB00716; HMDB04226	C00408; C05936	CHEBI:17964; CHEBI:30913; CHEBI:7386
63	129.019	TRUE	0.828714	491366	0.000105584	C5H6O4	-H(-)	100	Itaconate	Itaconic acid is an intermediate in the C5-Branched dibasic acid metabolism, a substrate for the enzyme Succinate-CoA ligase (ADP-forming) (EC:6.2.1.5)(Kegg).This compound belongs to the family of Short-chain Keto Acids and Derivatives. These are keto acids with an alkyl chain the contains less than 6 carbon atoms	HMDB0002092; HMDB0060365; HMDB02092; HMDB60365	C00433; C00490	CHEBI:17415; CHEBI:30838
64	129.056	TRUE	0.922633	369853	0.000119706	C6H10O3	-H(-)	100	4-Methyl-2-oxopentanoate	Ketoleucine is an abnormal metabolite that arises from the incomplete breakdown of branched-chain amino acids. Ketoleucine is both a neurotoxin and a metabotoxin. A neurotoxin causes damage to nerve cells and nerve tissues. A metabotoxin is an endogenously produced metabolite that causes adverse health effects at chronically high levels. Chronically high levels of ketoleucine are associated with …	HMDB0000695; HMDB0000762; HMDB0012882; HMDB00695; HMDB00762; HMDB12882	C00233; C06102	CHEBI:2490; CHEBI:48430
65	129.103	TRUE	0.828273	33136.2	0.000248301	C6H14N2O	-H(-)	100	N-Acetylputrescine	N-Acetylputrescine is a polyamine commonly occurring excreted in normal human urine (PMID 7775374). N-Acetylputrescine is the most abundant of all polyamines both in normal individuals and in patients with leukemia (PMID 9464484). N-Acetylputrescine is the N-acetylated form of the naturally occurring polyamine called putrescine. The N-acetylation is mediated by the enzyme diamine N-acetyltransfer…	HMDB0002064; HMDB0060268; HMDB02064; HMDB60268	C02714	CHEBI:17768
66	129.117	TRUE	0.917023	17932.5	-0.000768816	C7H16NO	-H(-)	100	4-Trimethylammoniobutanal	4-Trimethylammoniobutanal is a substrate for Serine hydroxymethyltransferase (cytosolic), Serine hydroxymethyltransferase (mitochondrial), Aldehyde dehydrogenase (mitochondrial), Fatty aldehyde dehydrogenase, 4-trimethylaminobutyraldehyde dehydrogenase, Aldehyde dehydrogenase (dimeric NADP-preferring), Aldehyde dehydrogenase family 7 member A1, Aldehyde dehydrogenase 1A3 and Aldehyde dehydrogenas…	HMDB0001345; HMDB01345	C01149	CHEBI:18020
67	130.015	TRUE	0.533255	16340.9	-0.000288734	C4H5NO4	-H(-)	100	2-Oxosuccinamate	Iminoaspartic acid is a substrate for D-aspartate oxidase.This compound belongs to the family of Short-chain Keto Acids and Derivatives. These are keto acids with an alkyl chain the contains less than 6 carbon atoms	HMDB0001131; HMDB0060350; HMDB01131; HMDB60350	C02362; C05840	CHEBI:16327; CHEBI:50616
68	130.051	TRUE	0.959183	1.60179e+06	2.92365e-05	C5H9NO3	-H(-)	100	5-Aminolevulinic acid	4-Hydroxyproline (hydroxyproline or Hyp) is a major component of the protein collagen. Hydroxyproline is produced by hydroxylation of the amino acid proline and is, therefore, a post-translationally modified amino acid. Hydroxyproline and proline play key roles for collagen stability. In particular, they permit the sharp twisting of the collagen helix. Hydroxyproline is found in few proteins othe…	HMDB0000725; HMDB0001149; HMDB0002104; HMDB0006055; HMDB0006272; HMDB0036576; HMDB0059659; HMDB0060460; HMDB00725; HMDB01149; HMDB02104; HMDB06055; HMDB06272; HMDB36576; HMDB59659; HMDB60460	C00430; C01110; C01157; C01165; C03440; C05147	CHEBI:16231; CHEBI:16889; CHEBI:17232; CHEBI:17549; CHEBI:18095; CHEBI:49268
69	130.087	TRUE	0.965194	1.33232e+07	-1.86411e-06	C6H13NO2	-H(-)	100	(Iso)Leucine	Branched chain amino acids (BCAA) are essential amino acids whose carbon structure is marked by a branch point. These three amino acids are critical to human life and are particularly involved in stress, energy and muscle metabolism. BCAA supplementation as therapy, both oral and intravenous, in human health and disease holds great promise. "BCAA" denotes valine, isoleucine and leucine which are …	HMDB0000172; HMDB0000687; HMDB00172; HMDB0033923; HMDB00687; HMDB33923	C00123; C00407	CHEBI:15603; CHEBI:17191
70	130.999	TRUE	0.749254	30666.7	-0.000561484	C4H4O5	-H(-)	100	Oxaloacetic acid	Oxaloacetic acid, also known as oxosuccinic acid or oxalacetic acid, is a four-carbon dicarboxylic acid appearing as an intermediate of the citric acid cycle. In vivo, oxaloacetate (the ionized form of oxaloacetic acid) is formed by the oxidation of L-malate, catalyzed by malate dehydrogenase, and reacts with Acetyl-CoA to form citrate, catalyzed by citrate synthase.(wikipedia) A class of ketodic…	HMDB0000223; HMDB00223	C00036	CHEBI:30744
71	131.046	TRUE	0.956958	1.1789e+06	-0.000154807	C4H8N2O3	-H(-)	100	Asparagine	Ureidopropionic acid is an intermediate in the metabolism of uracil. More specifically it is a breakdown product of dihydrouracil and is produced by the enzyme dihydropyrimidase. It is further decomposed to beta-alanine via the enzyme beta-ureidopropionase. Ureidopropionic acid is essentially a urea derivative of beta-alanine. High levels of Ureidopropionic acid are found in individuals with beta…	HMDB0000026; HMDB0000168; HMDB00026; HMDB00168	C00152; C02642	CHEBI:17196; CHEBI:18261
72	131.071	TRUE	0.853177	160940	-8.28452e-05	C6H12O3	-H(-)	100	D-2-Hydroxyisocaproate	6-Hydroxyhexanoate was identified as the immediate product of hexanoate w-hydroxylation by whole cells and was further oxidized into adipic acid and an unexpected metabolite identified as 2-tetrahydrofuranacetic acid. This same metabolite, together with adipic acid, was also detected when similarly induced cells were incubated with hexanoate or 1,6-hexanediol, but not with 6-oxohexanoate (adipic …	HMDB0012843; HMDB12843	C06103	CHEBI:17869
73	132.03	TRUE	0.941815	4.63755e+06	-0.000150598	C4H7NO4	-H(-)	100	Aspartate	Aspartic acid (Asp, D), also known as aspartate, the name of its anion, is one of the 20 natural proteinogenic amino acids which are the building blocks of proteins. As its name indicates, aspartic acid is the carboxylic acid analog of asparagine. As a neurotransmitter, aspartic acid may provide resistance to fatigue and thus lead to endurance, although the evidence to support this idea is not st…	HMDB0000191; HMDB0006483; HMDB00191; HMDB06483	C00049; C00402	CHEBI:17053; CHEBI:17364
74	133.014	TRUE	0.856031	4.30522e+06	0.000162706	C4H6O5	-H(-)	100	Malate	Malic acid is a tart-tasting organic dicarboxylic acid that plays a role in many sour or tart foods. Apples contain malic acid, which contributes to the sourness of a green apple. Malic acid can make a wine taste tart, although the amount decreases with increasing fruit ripeness. (wikipedia). In its ionized form malic acid is called malate. Malate is an intermediate of the TCA cycle along with fu…	HMDB0000156; HMDB00156	C00149	CHEBI:30797
75	133.051	TRUE	0.678089	137215	-0.000166127	C5H10O4	-H(-)	100	Deoxyribose	Deoxyribose is an aldopentose, a monosaccharide containing five carbon atoms, and including an aldehyde functional group. It is derived from the pentose sugar ribose by the replacement of the hydroxyl group at the 2 position with hydrogen, leading to the net loss of an oxygen atom, and has chemical formula C5H10O4. In deoxyribose, the carbon furthest from the attached carbon is stripped of the ox…	HMDB0003224; HMDB03224	C01801	CHEBI:28816
76	135.045	TRUE	0.959992	504833	4.48851e-05	C8H8O2	-H(-)	100	Phenyl acetate	Phenyl acetate (or phenylacetate) is a carboxylic acid ester that has been found in the biofluids of patients with nephritis and/or hepatitis as well as patients with phenylketonuria (PKU), an inborn error of metabolism. Excess phenylalanine in the body can be disposed of through a transamination process leading to the production of phenylpyruvate. The phenylpyruvate can be further metabolized in…	HMDB0000209; HMDB0001326; HMDB0003767; HMDB00209; HMDB01326; HMDB03767	C03765; C07086	CHEBI:15621; CHEBI:30745
77	136.041	TRUE	0.521489	53591.5	-0.000444725	C7H7NO2	-H(-)	100	Anthranilate	2-Aminobenzoic acid is an organic compound. It is a substrate of enzyme anthranilate hydroxylase [EC 1.14.13.35] in benzoate degradation via hydroxylation pathway (KEGG).	HMDB0001123; HMDB01123	C00108	CHEBI:30754
77	136.041	TRUE	0.521489	53591.5	0.000698075	C4H7NO3	.F(-)	40	Aspartate semialdehyde	L-2-Amino-3-oxobutanoic acid or L-2-amino acetic acid is involved in glycine/serine metabolism and is a breakdown product from glycine. It spontaneously decomposes to aminoacetone. Delta-aminolevuliinate synthase is the enzyme that catalyzes the interconversion between glycine and L-2-amino-3-oxobutanoic acid. Glycine C-acetyltransferase is also capable of catalyzing this reaction.	HMDB0006454; HMDB06454	C03508	CHEBI:40673
78	137.036	TRUE	0.340289	907934	-0.000141426	C6H6N2O2	-H(-)	100	Urocanate	Urocanic acid is a breakdown (deamination) product of histidine. In the liver, urocanic acid is an intermediate in the conversion of histidine to glutamic acid, whereas in the epidermis, it accumulates and may be both a UV protectant and an immunoregulator. Urocanic acid (UA) exists as a trans isomer (t-UA, approximately 30 mg/cm2) in the uppermost layer of the skin (stratum corneum). t-UA is for…	HMDB0000301; HMDB0002280; HMDB00301; HMDB0034174; HMDB02280; HMDB34174	C00785	CHEBI:30817
79	138.98	TRUE	0.671129	45733.4	-0.000199617	C2H5O5P	-H(-)	100	Acetyl-P	Acetylphosphate or actyl phosphate is a compound involved in taurine and hypotaurine metabolism as well as pyruvate metabolism. It is generated from sulfoacetaldehyde, converted to acetyl-CoA and acetate via phosphate acetyltransferase (EC:2.3.1.8) and acetate kinase (EC:2.7.2.1) respectively. It is also an intermediate in pyruvate metabolism. It is generated from pyruvate and the formation is ca…	HMDB0001494; HMDB01494	C00227	CHEBI:15350
80	139.051	TRUE	-0.215399	77130.2	-3.18039e-05	C6H8N2O2	-H(-)	100	Methylimidazoleacetic acid	Methylimidazoleacetic acid is the main metabolite of histamine. This end product of histamine catabolism is formed by N-methylation in the imidazole ring to methylhistamine by histamine methyltransferase (EC 2.1.1.8) and a subsequent oxidative deamination in the side chain by type B monoamine oxidase (EC 1.4.3.4). Based on studies, it is known that as much as 70 to 80 percent of the histamine met…	HMDB0002820; HMDB02820	C05828	CHEBI:1606
81	139.976	TRUE	0.176602	21969.4	-0.000368313	CH4NO5P	-H(-)	100	Carbamoyl phosphate	Carbamoyl phosphate is a precursor of both arginine and pyrimidine biosynthesis. It is a labile and potentially toxic intermediate. Carbamoyl phosphate is a molecule that is involved in ridding the body of excess nitrogen in the urea cycle, and also in the synthesis of pyrimidines. It is produced from carbon dioxide, ammonia, and phosphate (from ATP) by the enzyme carbamoyl phosphate synthase. --…	HMDB0001096; HMDB01096	C00169	CHEBI:17672
82	140.012	TRUE	0.970789	714957	0.00023693	C2H8NO4P	-H(-)	100	Ethanolamine phosphate	Phosphoethanolamine (PE) is a phosphomonoester metabolite of the phospholipid metabolism. PE is a precursor of phospholipid synthesis and a product of phospholipid breakdown. Phosphomonoesters are present at much higher levels in brain than in other organs. In developing brain, phosphomonoesters are normally elevated during the period of neuritic proliferation. This also coincides with the occurr…	HMDB0000224; HMDB0012279; HMDB00224; HMDB0060151; HMDB0060152; HMDB12279; HMDB60151; HMDB60152	C00346	CHEBI:17553
83	140.035	TRUE	0.0230716	77729.3	0.000451293	C6H7NO3	-H(-)	100	2-Aminomuconate semialdehyde	2-aminomuconic semialdehyde is an intermediate in the oxidative metabolism of tryptophan in mammals, and takes place via the kynurenine pathway, which is also used for NAD biosynthesis in all eukaryotic organisms. 2-Aminomuconic semialdehyde is reported to be unstable and spontaneously converted to picolinic acid (regarded as metabolically inert and is excreted in the urine as a glycine conjugate…	HMDB0001280; HMDB01280	C03824	CHEBI:15745
84	141.092	TRUE	0.798734	52435.6	0.000153928	C8H14O2	-H(-)	100	Cycloheptanecarboxylic acid	4-ene-Valproic acid is only found in individuals that have used or taken Valproic Acid. 4-ene-Valproic acid is a metabolite of Valproic Acid. 4-ene-valproic acid belongs to the family of Branched Fatty Acids. These are fatty acids containing a branched chain.	HMDB0013897; HMDB13897	C16648	CHEBI:410867
85	143.108	TRUE	0.929214	330322	5.92473e-05	C8H16O2	-H(-)	100	Octanoic acid	Caprylic acid is the common name for the eight-carbon straight-chain fatty acid known by the systematic name octanoic acid. It is found naturally in coconuts and breast milk. It is an oily liquid with a slightly unpleasant rancid taste that is minimally soluble in water. Caprylic acid is used commercially in the production of esters used in perfumery and also in the manufacture of dyes (Wikipedia…	HMDB0000482; HMDB0001877; HMDB00482; HMDB01877	C06423; C07185	CHEBI:28837; CHEBI:39867
86	144.03	TRUE	0.850767	75426	9.55889e-05	C5H7NO4	-H(-)	100	2-Oxoglutaramate	deaminated metabolite of glutamine in csf of patients with hepatic coma; intermediate in the detoxification of ammonia in brain; structure.	HMDB0001552; HMDB01552	C00940	CHEBI:30882
87	144.067	TRUE	0.785023	76742.8	1.74023e-05	C6H11NO3	-H(-)	100	4-Acetamidobutanoate	4-Acetamidobutanoic acid, also known as 4-acetamidobutanoate or N-acetyl-4-aminobutyric acid, is a member of the class of compounds known as gamma amino acids and derivatives. These compounds are amino acids having an -NH2 group attached to the gamma carbon atom. 4-Acetamidobutanoic acid is soluble (in water) and a weakly acidic compound (based on its pKa). 4-Acetamidobutanoic acid can be found i…	HMDB0003681; HMDB0006238; HMDB0059595; HMDB0060265; HMDB03681; HMDB06238; HMDB59595; HMDB60265	C02946; C04076	CHEBI:17645; CHEBI:17917
88	144.078	TRUE	0.73453	45287.1	3.90803e-05	C5H11N3O2	-H(-)	100	4-Guanidinobutanoate	4-Guanidinobutanoate is a normal metabolite present in low concentrations. Patients with hyperargininemia have an arginase deficiency which leads to blockade of the urea cycle in the last step with several clinical symptoms. Owing to the arginase deficiency this patients accumulate arginine which leads eventually to epileptogenic guanidino compounds (PMID 7752905).	HMDB0003464; HMDB0005991; HMDB03464; HMDB05991	C01035	CHEBI:15728
89	145.014	TRUE	0.885253	425563	0.000280773	C5H6O5	-H(-)	100	Oxoglutarate	Oxoglutaric acid, also known as alpha-ketoglutarate, alpha-ketoglutaric acid, AKG, or 2-oxoglutaric acid, is classified as a gamma-keto acid or a gamma-keto acid derivative. gamma-Keto acids are organic compounds containing an aldehyde substituted with a keto group on the C4 carbon atom. alpha-Ketoglutarate is considered to be soluble (in water) and acidic. alpha-Ketoglutarate is a key molecule i…	HMDB0000208; HMDB0002812; HMDB00208; HMDB02812	C00026	CHEBI:30915
90	145.062	TRUE	0.971851	8.76283e+06	0.000110214	C5H10N2O3	-H(-)	100	Glutamine	Glutamine (Gln) is one of the 20 amino acids encoded by the standard genetic code. In humans it is considered a non-essential amino acid. Structurally, glutamine is similar to the amino acid glutamic acid. However, instead of having a terminal carboxylic acid, it has an amide. Enzymatically, glutamine is formed by replacing a side-chain hydroxyl of glutamic acid with an amine functional group. Gl…	HMDB0000641; HMDB0003423; HMDB00641; HMDB03423	C00064; C00819	CHEBI:17061; CHEBI:18050
91	146.024	TRUE	0.427325	83511.3	0.00031171	C8H5NO2	-H(-)	100	Indole-5,6-quinone	Indole-5,6-quinone is involved in the tyrosine metabolism pathway. More specifically, indole-5,6-quinone is an intermediate in the production of melanin. Indole-5,6-quinone is produced from 5,6-dihydroxyindole by tyrosinase [EC:1.14.18.1].	HMDB0006779; HMDB06779	C05579	CHEBI:27406
92	146.046	TRUE	0.972371	2.60389e+07	-5.31509e-05	C5H9NO4	-H(-)	100	Glutamate	Glutamic acid (Glu), also referred to as glutamate (the anion), is one of the 20 proteinogenic amino acids. It is not among the essential amino acids. Glutamate is a key molecule in cellular metabolism. In humans, dietary proteins are broken down by digestion into amino acids, which serves as metabolic fuel or other functional roles in the body. Glutamate is the most abundant fast excitatory neur…	HMDB0000148; HMDB0003339; HMDB0006556; HMDB00148; HMDB0060475; HMDB03339; HMDB06556; HMDB60475	C00025; C00217; C00302; C05938	CHEBI:15966; CHEBI:16015; CHEBI:18237; CHEBI:27809
93	147.03	TRUE	0.884602	327965	-6.08345e-05	C5H8O5	-H(-)	100	Hydroxyglutarate	D-xylonolactone is a lactone derivative of xylonic acid. It is an intermediate in the pentose and glucuronate interconversion pathway and can be formed from either D-xylonic acid or D-xylose. D-xylose is a simple 5 carbon sugar that is found in a variety of edible plants. It is also frequently used in intestinal absorption tests to help diagnose problems that prevent the small intestine from abso…	HMDB0011676; HMDB0059655; HMDB11676; HMDB59655	C02266; C02630	CHEBI:15867; CHEBI:17084
94	147.067	TRUE	0.545924	248368	-0.000311419	C6H12O4	-H(-)	100	Mevalonate	Mevalonic acid is a key organic compound in biochemistry. It is a precursor in the biosynthetic pathway, known as the HMG-CoA reductase pathway, that produces terpenes and steroids. Mevalonate is produced by NADPH from 3-hydroxy-3-methylglutaryl CoA via reduction. This reaction occurs in the cytosol. It is the committed step in cholesterol synthesis, -- Wikipedia The production of mevalonic acid …	HMDB0000227; HMDB00227; HMDB0059629; HMDB59629	C00418	CHEBI:25351
95	148.044	TRUE	0.770396	1.12273e+06	-3.97696e-06	C5H11NO2S	-H(-)	100	Methionine	Methionine is an essential amino acid (there are 9 essential amino acids) required for normal growth and development of humans, other mammals, and avian species. In addition to being a substrate for protein synthesis, it is an intermediate in transmethylation reactions, serving as the major methyl group donor in vivo, including the methyl groups for DNA and RNA intermediates. Methionine is a meth…	HMDB0000696; HMDB00696	C00073	CHEBI:16643
96	149.046	TRUE	0.92603	325550	-0.000223141	C5H10O5	-H(-)	100	Pentose	Xylose or wood sugar is an aldopentose - a monosaccharide containing five carbon atoms and an aldehyde functional group. It has chemical formula C5H10O5 and is 40% as sweet as sucrose. Xylose is found in the embryos of most edible plants. The polysaccharide xylan, which is closely associated with cellulose, consists practically entirely of d-xylose. Corncobs, cottonseed hulls, pecan shells, and s…	HMDB0000098; HMDB0000283; HMDB0000487; HMDB0000621; HMDB0000646; HMDB0000751; HMDB0002245; HMDB0003371; HMDB0003763; HMDB00098; HMDB0012194; HMDB00283; HMDB00487; HMDB0060254; HMDB00621; HMDB00646; HMDB00751; HMDB02245; HMDB03371; HMDB03763; HMDB12194; HMDB60254	C00121; C00181; C00259; C00309; C00310; C00312	CHEBI:16880; CHEBI:17173; CHEBI:17399; CHEBI:17535; CHEBI:47013; CHEBI:53455
97	149.061	TRUE	0.829121	81414.7	0.000123508	C9H10O2	-H(-)	100	4-Coumaryl alcohol	4-Coumaryl alcohol is a substrate for NAD(P)H dehydrogenase 1.	HMDB0003654; HMDB03654	C02646	CHEBI:64555
98	149.097	TRUE	0.665845	18061.8	-0.000146238	C10H14O	-H(-)	100	Perillyl aldehyde	Perillaldehyde, or perilla aldehyde, is a natural organic compound found most abundantly in the perennial herb perilla, but also in a wide variety of other plants and essential oils. It is a monoterpenoid containing an aldehyde functional group.	HMDB0003647; HMDB0006315; HMDB03647; HMDB06315	C02576	CHEBI:15421
99	150.989	TRUE	0.43624	21226.5	0.000526387	C4H8O2S2	-H(-)	100	Oxidized dithiothreitol	Oxidized dithiothreitol is part of the Ubiquinone and other terpenoid-quinone biosynthesis pathway. It is a substrate for: Vitamin K epoxide reductase complex subunit 1.	HMDB0059664; HMDB59664	C01119	CHEBI:42147
100	151.026	TRUE	0.833371	57913.9	-0.000108132	C5H4N4O2	-H(-)	100	Xanthine	Xanthine is a purine base found in most body tissues and fluids, certain plants, and some urinary calculi. It is an intermediate in the degradation of adenosine monophosphate to uric acid, being formed by oxidation of hypoxanthine. The methylated xanthine compounds caffeine, theobromine, and theophylline and their derivatives are used in medicine for their bronchodilator effects (Dorland, 28th ed…	HMDB0000292; HMDB00292	C00385	CHEBI:17712
101	151.04	TRUE	0.697089	89381.5	0.000347183	C8H8O3	-H(-)	100	p-Hydroxyphenylacetic acid	P-hydroxyphenylacetic acid, also known as 4-Hydroxybenzeneacetate or Parahydroxy phenylacetate, is classified as a member of the 1-hydroxy-2-unsubstituted benzenoids. 1-hydroxy-2-unsubstituted benzenoids are phenols that a unsubstituted at the 2-position. P-hydroxyphenylacetic acid is considered to be slightly soluble (in water) and acidic. P-hydroxyphenylacetic acid can be synthesized from aceti…	HMDB0000020; HMDB0000669; HMDB00020; HMDB0003791; HMDB0006256; HMDB0006778; HMDB00669; HMDB03791; HMDB06256; HMDB06778	C00642; C04043; C05852	CHEBI:18101; CHEBI:27978; CHEBI:28478
102	151.052	TRUE	0.741981	69854.3	-0.000947471	C7H8N2O2	-H(-)	100	N1-Methyl-2-pyridone-5-carboxamide	N-methyl-2-pyridone-5-carboxamide (2PY) is one of the end products of nicotinamide-adenine dinucleotide (NAD) degradation. Increased serum 2PY concentrations are observed in chronic renal failure (CRF) patients, which along with the deterioration of kidney function and its toxic properties (significant inhibition of PARP-1), suggests that 2PY is an uremic toxin. (PMID 12694300).N1-Methyl-4-pyrido…	HMDB0004193; HMDB0004194; HMDB04193; HMDB04194	C05842; C05843	CHEBI:27410; CHEBI:27838
102	151.052	TRUE	0.741981	69854.3	0.000195329	C4H8N2O3	.F(-)	40	Asparagine	Ureidopropionic acid is an intermediate in the metabolism of uracil. More specifically it is a breakdown product of dihydrouracil and is produced by the enzyme dihydropyrimidase. It is further decomposed to beta-alanine via the enzyme beta-ureidopropionase. Ureidopropionic acid is essentially a urea derivative of beta-alanine. High levels of Ureidopropionic acid are found in individuals with beta…	HMDB0000026; HMDB0000168; HMDB00026; HMDB00168	C00152; C02642	CHEBI:17196; CHEBI:18261
103	151.061	TRUE	0.834222	199500	9.76452e-05	C5H12O5	-H(-)	100	L-Arabitol	L-Arabitol, also known as L-arabinitol or L-lyxitol, is a member of the class of compounds known as sugar alcohols. Sugar alcohols are hydrogenated forms of carbohydrate in which the carbonyl group (aldehyde or ketone reducing sugar) has been reduced to a primary or secondary hydroxyl group. L-Arabitol is soluble (in water) and is a very weakly acidic compound (based on its pKa). L-Arabitol can b…	HMDB0000199; HMDB0001851; HMDB0002917; HMDB00199; HMDB01851; HMDB02917	C00379; C00532	CHEBI:1305691; CHEBI:18403
104	151.985	TRUE	0.453464	9604.05	-0.000206402	C3H7NO2S2	-H(-)	100	Thiocysteine	The reactive species in the phosphofructokinase modulation system could be considered thiocysteine (R-S-S-) or cystine trisulfide (R-S-S-S-R) produced from cystine in the presence of gamma-Cystathionase (CST, EC 4.4.1.1). The desulfuration reaction of cystine in vivo produces thiocysteine containing a bound sulfur atom. Persulfide generated from L-cysteine inactivates tyrosine aminotransferase. T…	HMDB0003585; HMDB0006337; HMDB03585; HMDB06337	C01962	CHEBI:28839
105	152.002	TRUE	0.594442	17029.8	-4.11169e-05	C3H7NO4S	-H(-)	100	3-Sulfinoalanine	3-Sulfinoalanine or cysteinesulfinic acid is a N-methyl-D-aspartate agonist. It is a product of cysteine dioxygenase or CDO [EC 1.13.11.20]. In humans cysteine catabolism is tightly regulated via regulation of cysteine dioxygenase (CDO) levels in the liver, with the turnover of CDO protein being dramatically decreased when intracellular cysteine levels increase. This occurs in response to changes…	HMDB0000996; HMDB0060179; HMDB00996; HMDB60179	C00606	CHEBI:16345; CHEBI:41721
106	152.036	TRUE	0.455507	97090.1	-0.000229448	C7H7NO3	-H(-)	100	3-Hydroxyanthranilic acid	3-Hydroxyanthranilic acid is an oxidation product of tryptophan metabolism. It may be a free radical scavenger and a carcinogen.	HMDB0001476; HMDB01476	C00632	CHEBI:15793
106	152.036	TRUE	0.455507	97090.1	0.000913352	C4H7NO4	.F(-)	40	Aspartate	Aspartic acid (Asp, D), also known as aspartate, the name of its anion, is one of the 20 natural proteinogenic amino acids which are the building blocks of proteins. As its name indicates, aspartic acid is the carboxylic acid analog of asparagine. As a neurotransmitter, aspartic acid may provide resistance to fatigue and thus lead to endurance, although the evidence to support this idea is not st…	HMDB0000191; HMDB0006483; HMDB00191; HMDB06483	C00049; C00402	CHEBI:17053; CHEBI:17364
107	152.072	TRUE	0.510443	21928.4	-0.000432852	C8H11NO2	-H(-)	100	Dopamine	Dopamine is a member of the catecholamine family of neurotransmitters in the brain and is a precursor to epinephrine (adrenaline) and norepinephrine (noradrenaline). Dopamine is synthesized in the body (mainly by nervous tissue and adrenal glands) first by the hydration of the amino acid tyrosine to DOPA by tyrosine hydroxylase and then by the decarboxylation of DOPA by aromatic-L-amino-acid deca…	HMDB0000073; HMDB00073	C03758	CHEBI:18243
108	153.004	TRUE	0.622462	14572.7	0.00116525	C4H10O2S2	-H(-)	77	1,4-Dithiothreitol	Dithiothreitol (DTT) is the common name for a small-molecule redox reagent known as Cleland''s reagent. DTT''s formula is C4H10O2S2 and the molecular structure of its reduced form is shown at the right; its oxidized form is a disulfide-bonded 6-membered ring (shown below). Its name derives from the four-carbon sugar, threose. DTT has an epimeric (''sister'') compound, dithioerythritol. A common u…	HMDB0013593; HMDB13593	C00265	CHEBI:42106
109	154.062	TRUE	-0.301378	2.19683e+06	-2.84368e-06	C6H9N3O2	-H(-)	100	Histidine	Histidine is an alpha-amino acid with an imidazole functional group. It is one of the 22 proteinogenic amino acids. Histidine was first isolated by German physician Albrecht Kossel in 1896. Histidine is an essential amino acid in humans and other mammals. It was initially thought that it was only essential for infants, but longer-term studies established that it is also essential for adults. Infa…	HMDB0000177; HMDB0003412; HMDB00177; HMDB03412	C00135	CHEBI:15971
110	154.975	TRUE	0.624479	27443.8	2.14918e-05	C2H5O6P	-H(-)	100	Phosphoglycolic acid	Phosphoglycolic acid is a substrate for triose-phosphate isomerase. This compound belongs to the family of Organophosphate Esters. These are organic compounds containing phosphoric acid ester functional group.	HMDB0000816; HMDB0060148; HMDB00816; HMDB60148	C00988	CHEBI:17150
111	155.01	TRUE	0.798475	38543.9	-0.000513065	C5H4N2O4	-H(-)	100	Orotate	Orotic acid is a minor dietary constituent. Indeed, until it was realized that it could be synthesized by humans, orotic acid was known as vitamin B-13. The richest dietary sources of orotic acid are cow''s milk and other dairy products as well as root vegetables such as carrots and beets. Dietary intake probably contributes to a basal rate of orotic acid excretion in urine because fasting decrea…	HMDB0000226; HMDB00226	C00295	CHEBI:16742
112	155.046	TRUE	0.945031	1.71778e+06	-0.000177713	C6H8N2O3	-H(-)	100	4-Imidazolone-5-propionic acid	4-Imidazolone-5-propanoate is a metabolite of histidine metabolism. It is produced from urocanic acid by the enzyme urocanate hydratase [EC:4.2.1.49]. 4-Imidazolone-5-propionic acid can spontaneously decay to 4-oxoglutaramate or formylisoglutamine. It is also converted to N-forminimo-L-glutamate by the enzyme imidazolonepropionase [EC:3.5.2.7].	HMDB0001014; HMDB01014	C03680	CHEBI:27384
113	156.03	TRUE	0.851101	130746	0.000234539	C6H7NO4	-H(-)	100	2-Aminomuconic acid	2-Aminomuconic acid is a product of the Tryptophan metabolism degradation pathway (kinurenine pathway), in a reaction catabolized by the enzyme aminocarboxymuconate semialdehyde decarboxylase [EC:4.1.1.45]. The kynurenine pathway is the major route of L-tryptophan degradation in mammals. (BioCyc).	HMDB0001241; HMDB0002018; HMDB01241; HMDB02018	C02220	CHEBI:15745
114	157.014	TRUE	0.514163	107721	-2.14212e-05	C6H6O5	-H(-)	100	2-Maleylacetate	This compound belongs to the family of Medium-chain Keto Acids and Derivatives. These are keto acids with a 6 to 12 carbon atoms long side chain	HMDB0060348; HMDB60348	C02222	CHEBI:1184
115	159.03	TRUE	0.291093	105612	-4.73943e-05	C6H8O5	-H(-)	100	Oxoadipate	2-Oxoadipic acid is produced from lysine in the cytosol of cells via the saccharopine and the pipecolic acid pathways. Catabolites of hydroxylysine and tryptophan enter these pathways as 2-aminoadipic- -semialdehyde and 2-oxoadipate, respectively. In the matrix of mitochondria, 2-oxoadipate is decarboxylated to glutaryl-CoA by the 2-oxoadipate dehydrogenase complex and then converted to acetyl-Co…	HMDB0000225; HMDB00225	C00322	CHEBI:15753
116	159.093	TRUE	0.587276	27299.3	1.80382e-06	C10H12N2	-H(-)	100	Tryptamine	Tryptamine is a monoamine compound that is common precursor molecule to many hormones and neurotransmitters. Biosynthesis generally proceeds from the amino acid tryptophan, with tryptamine in turn acting as a precursor for other compounds. Substitutions to the tryptamine molecule give rise to a group of compounds collectively known as tryptamines. The most well-known tryptamines are serotonin, an…	HMDB0000303; HMDB00303; HMDB0060064; HMDB60064	C00398	CHEBI:16765
117	159.103	TRUE	0.367336	87780.7	0.000136636	C8H16O3	-H(-)	100	Propylhydroxypentanoic acid	5-Hydroxyvalproic acid is only found in individuals that have used or taken Valproic Acid. 5-Hydroxyvalproic acid is a metabolite of Valproic Acid. 5-hydroxyvalproic acid belongs to the family of Branched Fatty Acids. These are fatty acids containing a branched chain.3-Hydroxyvalproic acid is only found in individuals that have used or taken Valproic Acid. 3-Hydroxyvalproic acid is a metabolite o…	HMDB0013898; HMDB0013899; HMDB0013900; HMDB13898; HMDB13899; HMDB13900	C16649; C16650; C16651	CHEBI:80635; CHEBI:80636; CHEBI:80637
118	160.061	TRUE	0.799387	3.84684e+06	0.000225276	C6H11NO4	-H(-)	100	Aminoadipate	Aminoadipic acid (2-aminoadipate) is a metabolite in the principal biochemical pathway of lysine. It is an intermediate in the metabolism (i.e. breakdown or degradation) of lysine and saccharopine. It antagonizes neuroexcitatory activity modulated by the glutamate receptor N-methyl-D-aspartate (NMDA). Aminoadipic acid has also been shown to inhibit the production of kynurenic acid, a broad spectr…	HMDB0000510; HMDB00510	C00956	CHEBI:37024
119	163.04	TRUE	0.800512	110265	-4.15839e-05	C9H8O3	-H(-)	100	Coumarate	Phenylpyruvic acid is a keto-acid that is an intermediate or catabolic byproduct of phenylalanine metabolism. It has a slight honey-like odor. Levels of phenylpyruvate are normally very low in blood or urine. High levels of phenylpyruvic acid can be found in the urine of individuals with phenylketonuria (PKU), an inborn error of metabolism. PKU is due to lack of the enzyme phenylalanine hydroxyla…	HMDB0000205; HMDB0001237; HMDB0012225; HMDB00205; HMDB0031629; HMDB0041592; HMDB01237; HMDB12225; HMDB31629; HMDB41592	C00166; C02763; C05838	CHEBI:16815; CHEBI:28873; CHEBI:30851
120	164.072	TRUE	0.931752	4.48802e+06	7.33004e-06	C9H11NO2	-H(-)	100	Phenylalanine	Phenylalanine is an essential amino acid and the precursor of the amino acid tyrosine. Like tyrosine, phenylalanine is also a precursor for catecholamines including tyramine, dopamine, epinephrine, and norepinephrine. Catecholamines are neurotransmitters that act as adrenalin-like substances. Interestingly, several psychotropic drugs (mescaline, morphine, codeine, and papaverine) also have phenyl…	HMDB0000159; HMDB0000612; HMDB00159; HMDB00612	C00079	CHEBI:17295
121	165.056	TRUE	0.704547	52565.2	-7.23063e-05	C9H10O3	-H(-)	100	Homovanillin	3 -Methoxy-4-hydroxyphenylacetaldehyde is an intermediary aldehyde of dopamine metabolism, metabolized by the class I human liver alcohol dehydrogenases (ADHs). ADH catalyzes both ethanol and acetaldehyde, and the dopamine intermediates compete for the same site of ADH, a basis for the ethanol-induced in vivo alterations of dopamine metabolism. (PMID 2432930).	HMDB0005175; HMDB05175	C05581	CHEBI:28111
122	165.092	TRUE	0.744231	33321.2	-3.68065e-05	C10H14O2	-H(-)	100	C10:3	Perillic acid is an intermediate in the Limonene and pinene degradation pathway. (KEGG). Its measurement in urine is used to monitor cancer patients receiving oral Limonene (a farnesyl transferase inhibitor that has shown antitumor properties)(PubMed ID 8723738 ).	HMDB0004586; HMDB0006539; HMDB04586; HMDB06539	C11924	CHEBI:36999
123	166.051	TRUE	0.58626	120852	8.44166e-05	C8H9NO3	-H(-)	100	Pyridoxal	The 4-carboxyaldehyde form of vitamin B6 which is converted to pyridoxal phosphate which is a coenzyme for synthesis of amino acids, neurotransmitters (serotonin, norepinephrine), sphingolipids, aminolevulinic acid.This compound belongs to the family of M-methoxybenzoic Acids and Derivatives. These are benzoic acids in which the hydrogen atom at position 3 of the benzene ring is replaced by a met…	HMDB0001545; HMDB0060374; HMDB01545; HMDB60374	C00250; C05831	CHEBI:17310; CHEBI:27440
124	166.062	TRUE	0.634113	28505.4	0.000585362	C7H9N3O2	-H(-)	100	2,4-Diamino-6-nitrotoluene	This compound belongs to the family of Nitrobenzenes. These are compounds containing a nitrobenzene moiety, which consists of a benzene ring with a carbon bearing a nitro group.	HMDB0060362; HMDB60362	C16396	CHEBI:19342
125	166.086	TRUE	0.545519	19574.1	0.00117474	C9H13NO2	-H(-)	75	3-Methoxytyramine	3-methoxytyramine, also known as 4-(2-amino-Ethyl)-2-methoxy-phenol or 3-O-Methyldopamine, is classified as a member of the Methoxyphenols. Methoxyphenols are compounds containing a methoxy group attached to the benzene ring of a phenol moiety. 3-methoxytyramine is considered to be slightly soluble (in water) and acidic. 3-methoxytyramine can be found primarily in human brain and most tissues tis…	HMDB0000022; HMDB00022; HMDB0006022; HMDB06022	C05587	CHEBI:742324
126	166.975	TRUE	0.678221	25973.2	0.000192749	C3H5O6P	-H(-)	100	Phosphoenolpyruvate	Phosphoenolpyruvate (PEP) is an important chemical compound in biochemistry. It has a high energy phosphate bond, and is involved in glycolysis and gluconeogenesis. In glycolysis, PEP is formed by the action of the enzyme enolase on 2-phosphoglycerate. Metabolism of PEP to pyruvate by pyruvate kinase (PK) generates 1 molecule of adenosine triphosphate (ATP) via substrate-level phosphorylation. AT…	HMDB0000263; HMDB00263	C00074	CHEBI:44897
127	167.022	TRUE	0.825807	44012.2	-0.000453303	C5H4N4O3	-H(-)	100	Urate	Uric acid is a heterocyclic purine derivative that is the final oxidation product of purine metabolism. It is produced by the enzyme xanthine oxidase, which oxidizes oxypurines such as xanthine into uric acid. In most mammals, except humans and higher primates, the enzyme uricase further oxidizes uric acid to allantoin. Uric acid is also the end product of nitrogen metabolism in birds and reptile…	HMDB0000289; HMDB00289	C00366	CHEBI:17775
127	167.022	TRUE	0.825807	44012.2	-0.000703615	C5H5N5S	-H(-) [+1]	33	Thioguanine	Thioguanine is only found in individuals that have used or taken this drug. It is an antineoplastic compound which also has antimetabolite action. The drug is used in the therapy of acute leukemia. [PubChem]Thioguanine competes with hypoxanthine and guanine for the enzyme hypoxanthine-guanine phosphoribosyltransferase (HGPRTase) and is itself converted to 6-thioguanilyic acid (TGMP), which reache…	HMDB0014496; HMDB14496	C07648	CHEBI:9555
128	167.997	TRUE	0.619641	17187.1	-0.000232321	C3H7NO5S	-H(-)	100	Cysteic acid	Cysteic acid is a crystalline amino acid formed in the oxidation of cysteine; it is a precursor of taurine.	HMDB0002757; HMDB02757	C00506	CHEBI:21260
129	168.066	TRUE	0.590337	409814	0.00023441	C8H11NO3	-H(-)	100	Pyridoxine	Precursor of epinephrine that is secreted by the adrenal medulla and is a widespread central and autonomic neurotransmitter. Norepinephrine is the principal transmitter of most postganglionic sympathetic fibers and of the diffuse projection system in the brain arising from the locus ceruleus. It is also found in plants and is used pharmacologically as a sympathomimetic. Norepinephrine is elevated…	HMDB0000216; HMDB0000239; HMDB0002075; HMDB00216; HMDB00239; HMDB0037685; HMDB02075; HMDB37685	C00314; C00547	CHEBI:16709; CHEBI:18357
130	168.991	TRUE	0.91698	207311	8.41819e-05	C3H7O6P	-H(-)	100	Glycerone phosphate	Dihydroxyacetone phosphate is an important intermediate in lipid biosynthesis and in glycolysis. Dihydroxyacetone phosphate is found to be associated with transaldolase deficiency, which is an inborn error of metabolism.	HMDB0001473; HMDB0011735; HMDB01473; HMDB11735	C00111	CHEBI:16108
131	171.006	TRUE	0.925959	183266	8.19847e-05	C3H9O6P	-H(-)	100	Glycerol 3-phosphate	Glycerol 3-phosphate is a chemical intermediate in the glycolysis metabolic pathway. It is commonly confused with the similarly named glycerate 3-phosphate or glyceraldehyde 3-phosphate. Glycerol 3-phosphate is produced from glycerol, the triose sugar backbone of triglycerides and glycerophospholipids, by the enzyme glycerol kinase. Glycerol 3-phospate may then be converted by dehydrogenation to …	HMDB0000126; HMDB0002722; HMDB00126; HMDB02722	C00093	CHEBI:15978
132	171.139	TRUE	0.879999	279524	-7.52035e-06	C10H20O2	-H(-)	100	Decanoic acid (FA10:0)	Capric acid is a member of the series of fatty acids found in oils and animal fats. The names of caproic, caprylic, and capric acids are all derived from the word caper (Latin for goat). These fatty acids are light yellowish transparent oily liquids with uncomfortable smells. They are used in organic synthesis, perfume manufacturing, medicine, lubricating grease, rubber, and dye (Chemicalland21).	HMDB0000511; HMDB00511	C01571	CHEBI:30813
133	173.009	TRUE	0.765243	317617	-8.53729e-05	C6H6O6	-H(-)	100	Aconitate	cis-Aconitic acid is an intermediate in the tricarboxylic acid cycle produced by the dehydration of citric acid. The enzyme aconitase (aconitate hydratase; EC 4.2.1.3) catalyses the stereo-specific isomerization of citrate to isocitrate via cis-aconitate in the tricarboxylic acid cycle.	HMDB0000072; HMDB0000461; HMDB00072; HMDB00461	C00417	CHEBI:32805
134	173.057	TRUE	0.79074	34072.7	5.28585e-06	C6H10N2O4	-H(-)	100	Formimino-Glu	Measurement of this acid in the urine after oral administration of histidine provides the basis for the diagnostic test of folic acid deficiency and of megaloblastic anemia of pregnancy.	HMDB0000854; HMDB00854	C00439	CHEBI:7274
135	173.093	TRUE	0.635615	104446	0.000340756	C7H14N2O3	-H(-)	100	Acetylornithine	N-Acetylornithine is a minor component of deproteinized blood plasma of human blood. Human blood plasma contains a variable amount of acetylornithine, averaging 1.1 +/- 0.4 mumol/L (range 0.8--0.2 mumol/L). Urine contains a very small amount of acetylornithine, approximately 1 nmol/mg creatinine (1 mumol/day) (PMID: 508804).	HMDB0003357; HMDB0006489; HMDB03357; HMDB06489	C00437	CHEBI:16543
136	174.041	TRUE	0.880107	8.79411e+06	-4.35898e-05	C6H9NO5	-H(-)	100	Acetyl-Asp	N-Acetylaspartic acid is a derivative of aspartic acid. It is the second most concentrated molecule in the brain after the amino acid glutamate. It is synthesized in neurons from the amino acid aspartate and acetyl coenzyme A (acetyl CoA). The various functions served by N-acetylaspartic acid are still under investigation, but the primary proposed functions include (1) acting as a neuronal osmoly…	HMDB0000812; HMDB0003470; HMDB00812; HMDB03470	C01042; C01045	CHEBI:21547; CHEBI:48309
137	174.088	TRUE	0.894652	149105	0.00010273	C6H13N3O3	-H(-)	100	Citrulline	Citrulline is an amino acid made from ornithine and carbamoyl phosphate in one of the central reactions in the urea cycle. It is also produced from arginine as a by-product of the reaction catalyzed by NOS family (NOS). In this reaction, arginine is first oxidized into N(omega)-hydroxyarginine, which is then further oxidized to citrulline concomitant with the release of nitric oxide (EC 1.14.13.3…	HMDB0000904; HMDB00904	C00327	CHEBI:16349
138	175.025	TRUE	0.834895	73273.2	-6.09737e-05	C6H8O6	-H(-)	100	Hexuronic acid; Ascorbate	Ascorbic acid is found naturally in citrus fruits and many vegetables and is an essential nutrient in human diets. It is necessary to maintain connective tissue and bone. The biologically active form of ascorbic acid is vitamin C. Vitamin C is a water soluble vitamin. Primates (including humans) and a few other species in all divisions of the animal kingdom, notably the guinea pig, have lost the …	HMDB0000044; HMDB00044; HMDB0006355; HMDB0014273; HMDB0029945; HMDB06355; HMDB14273; HMDB29945	C01041; C02670	CHEBI:18268; CHEBI:29073
139	177.034	TRUE	0.853429	9.93713e+06	0.000139508	C5H10N2O3S	-H(-)	89	Cys-Gly	Cysteinylglycine is a naturally occurring dipeptide. It is derived from the breakdown of glutathione (a tripeptide). In plasma, cysteinylglycine is in a reduced, oxidized and protein-bound form (aminothiol) and interact via redox and disulphide exchange reactions, in a dynamic system referred to as redox thiol status (PMID 8642471). Spermatozoa of sub fertile men contain significantly higher thio…	HMDB0000078; HMDB00078; HMDB0028775; HMDB28775	C01419	CHEBI:4047
140	178.051	TRUE	0.912409	331533	-9.25842e-05	C9H9NO3	-H(-)	100	Hippurate	Hippuric acid is an acyl glycine formed by the conjugation of benzoic acid with glycine. Acyl glycines are produced through the action of glycine N-acyltransferase (EC 2.3.1.13) which is an enzyme that catalyzes the chemical reaction: acyl-CoA + glycine < -- > CoA + N-acylglycine. Hippuric acid is a normal component of urine and is typically increased with increased consumption of phenolic compou…	HMDB0000714; HMDB00714	C01586	CHEBI:18089
141	179.056	TRUE	0.954865	4.06584e+06	0.000122966	C6H12O6	-H(-)	100	Hexose	Glucose is a monosaccharide containing six carbon atoms and an aldehyde group and is therefore referred to as an aldohexose. The glucose molecule can exist in an open-chain (acyclic) and ring (cyclic) form, the latter being the result of an intramolecular reaction between the aldehyde C atom and the C-5 hydroxyl group to form an intramolecular hemiacetal. In water solution both forms are in equil…	HMDB0000122; HMDB0000143; HMDB0000169; HMDB0000211; HMDB0000516; HMDB0002256; HMDB0003340; HMDB0003345; HMDB0003449; HMDB0005762; HMDB0006564; HMDB00122; HMDB00143; HMDB00169; HMDB00211; HMDB0033704; HMDB00516; HMDB02256; HMDB03340; HMDB03345; HMDB03449; HMDB05762; HMDB06564; HMDB33704	C00031; C00137; C00159; C00221; C00267; C00962; C00984	CHEBI:15903; CHEBI:17268; CHEBI:17925; CHEBI:27667; CHEBI:28061; CHEBI:4167; CHEBI:4208
142	180.067	TRUE	0.959556	2.30633e+06	4.35437e-05	C9H11NO3	-H(-)	100	Tyrosine	Tyrosine is an essential amino acid that readily passes the blood-brain barrier. Once in the brain, it is a precursor for the neurotransmitters dopamine, norepinephrine and epinephrine, better known as adrenalin. These neurotransmitters are an important part of the body''s sympathetic nervous system, and their concentrations in the body and brain are directly dependent upon dietary tyrosine. Tyro…	HMDB0000158; HMDB0000647; HMDB00158; HMDB00647	C00082	CHEBI:17895
143	181.051	TRUE	-0.380763	195988	-0.000474566	C9H10O4	-H(-)	100	Homovanillic acid	Homovanillic acid is a dopamine metabolite occurring in human biofluids. A high proportion of patients with neuroblastoma excrete increased amounts of it in their urine. Homovanillic acid is a major catecholamine metabolite. It is used as a reagent to detect oxidative enzymes (Wikipedia). Homovanillic acid is found to be associated with aromatic L-amino acid decarboxylase deficiency, celiac disea…	HMDB0000118; HMDB0004061; HMDB0004285; HMDB0006776; HMDB00118; HMDB04061; HMDB04285; HMDB06776	C05582; C05583	; CHEBI:545959
144	182.083	TRUE	0.599323	34590.4	-0.000386169	C9H13NO3	-H(-)	100	L-Adrenaline	Epinephrine is a catecholamine, a sympathomimetic monoamine derived from the amino acids phenylalanine and tyrosine. It is the active sympathomimetic hormone secreted from the adrenal medulla in most species. It stimulates both the alpha- and beta- adrenergic systems, causes systemic vasoconstriction and gastrointestinal relaxation, stimulates the heart, and dilates bronchi and cerebral vessels. …	HMDB0000068; HMDB0000615; HMDB0000819; HMDB00068; HMDB00615; HMDB00819	C00788; C05589	CHEBI:144308; CHEBI:28918
145	182.97	TRUE	0.833222	71493.9	5.10599e-06	C3H5O7P	-H(-)	100	3-Phosphonooxypyruvate	Phosphohydroxypyruvic acid is a prduct of both enzyme phosphoglycerate dehydrogenase [EC 1.1.1.95] and phosphoserine transaminase [EC 2.6.1.52] in glycine, serine and threonine metabolism pathway (KEGG). This compound belongs to the family of Organophosphate Esters. These are organic compounds containing phosphoric acid ester functional group.	HMDB0001024; HMDB0060175; HMDB01024; HMDB60175	C03232	CHEBI:30933
146	183.067	TRUE	0.669875	75642.1	-0.000508844	C9H12O4	-H(-)	100	7-Methyl-2-hydroxy-6-oxoocta-2,4-dienoate	Vanylglycol (MHPG) is a O-methylated metabolite of normetanephrine. MHPG is formed by catechol-O-methyltransferase (COMT) from norepinephrine. Catecholamines play an important role in platelet activation and aggregation, epinephrine being the most potent one. Catecholamines are substantially increased during stress, exercise or smoking and could result in clinically important platelet activation …	HMDB0001490; HMDB0002909; HMDB0006775; HMDB01490; HMDB02909; HMDB06775	C05594	CHEBI:846276
146	183.067	TRUE	0.669875	75642.1	-0.000198344	C5H15NO4P	-H(-)	100	Choline-P	Phosphorylcholine is a small haptenic molecule, is found in a wide variety of organisms. Human hepatic tumors undergo an elevation in the concentration of phosphorylcholine as the principal metabolic change is observed (PMID: 11076016). Phosphorylcholine is the precursor metabolite of choline in the glycine, serine and threonine metabolism pathways (KEGG, map00260) and in intermediate between cho…	HMDB0000284; HMDB0001565; HMDB00284; HMDB01565	C00588	CHEBI:18132
147	184.002	TRUE	0.87659	3.98122e+06	-0.000397686	C3H8NO6P	-H(-)	100	Phosphoserine	The phosphoric acid ester of serine. As a constituent (residue) of proteins, its side chain can undergo O-linked glycosylation. This might be important in explaining some of the devastating consequences of diabetes. It is one of three amino acid residues that are commonly phosphorylated by kinases during cell signalling in eukaryotes. Phosphorylated serine residues are often referred to as phosph…	HMDB0000272; HMDB0001721; HMDB00272; HMDB01721	C01005	CHEBI:15811; CHEBI:37712
148	184.985	TRUE	0.901164	153662	0.000559358	C3H7O7P	-H(-)	100	Phosphoglycerate	2-Phospho-D-glycerate or 2PG is an intermediate in gluconeogenesis. It is a glyceric acid which serves as the substrate in the ninth step of glycolysis. 2PG is converted by enolase into phosphoenolpyruvate (PEP), the penultimate step in the conversion of glucose to pyruvate. More specifically, 2PG can be generated from Glycerate-3-phosphate via phosphoglycerate mutase or from phosphoenolpyrvate v…	HMDB0003391; HMDB0060180; HMDB03391; HMDB60180	C00197; C00631	CHEBI:17794; CHEBI:17835
149	186.161	TRUE	-0.151993	31158	0.000316759	C9H21N3O	-H(-)	100	Acetylspermidine	N1-Acetylspermidine is a polyamine. In many organisms, polyamines originate from L-ornithine and methionine. Ornithine decarboxylase (EC 4.1.1.17), a key enzyme in polyamine metabolism, decarboxylates L-ornithine to yield putrescine which is then converted to higher polyamines spermidine and spermine by successive addition of aminopropyl groups derived from decarboxylated S-adenosylmethionine. Al…	HMDB0001276; HMDB01276	C00612	CHEBI:17927
150	188.056	TRUE	0.91363	409681	3.60216e-05	C7H11NO5	-H(-)	100	Acetyl-Glu	N-acetylglutamic acid is an acetylated amino acid. N-Acetylglutamic acid (abbreviated NAcGlu) is biosynthesized from glutamic acid and acetyl-CoA by the enzyme N-acetylglutamate synthase (NAGS). NAcGlu activates carbamoyl phosphate synthetase in the urea cycle. A deficiency in N-Acetyl Glutamate Synthase or a genetic mutation in the gene coding for the enzyme, will lead to urea cycle failure in w…	HMDB0001138; HMDB01138	C00624	CHEBI:12575
151	191.02	TRUE	0.782646	2.99526e+06	-0.000230371	C6H8O7	-H(-)	99	(Iso)Citrate	Citric acid (citrate) is a weak acid that is formed in the tricarboxylic acid cycle or that may be introduced with diet. The evaluation of plasma citric acid is scarcely used in the diagnosis of human diseases. On the contrary urinary citrate excretion is a common tool in the differential diagnosis of kidney stones, renal tubular acidosis and it plays also a role in bone diseases. The importance …	HMDB0000094; HMDB0000193; HMDB00094; HMDB00193	C00158; C00311	CHEBI:30769; CHEBI:30887
152	193.035	TRUE	0.888419	103026	0.000169229	C6H10O7	-H(-)	100	Hexuronate	Glucuronic acid is a carboxylic acid that has the structure of a glucose molecule that has had its sixth carbon atom (of six total) oxidized. The salts of glucuronic acid are known as glucuronates. Glucuronic acid is highly soluble in water. In humans, glucuronic acid is often linked to toxic or poisonous substances to allow for subsequent elimination, and to hormones to allow for easier transpor…	HMDB0000127; HMDB0002704; HMDB0006334; HMDB00127; HMDB02704; HMDB06334	C00191; C00618; C06472	CHEBI:16142; CHEBI:24769; CHEBI:42717
153	194.082	TRUE	0.648778	25949.7	0.000256323	C10H13NO3	-H(-)	100	Methyl-Tyr	2-Phenyl-1,3-propanediol monocarbamate is a metabolite of felbamate. Felbamate (marketed under the brand name Felbatol by MedPointe) is an anti-epileptic drug used in the treatment of epilepsy. It is used to treat partial seizures (with and without generalization) in adults and partial and generalized seizures associated with Lennox-Gastaut syndrome in children. However, an increased risk of pote…	HMDB0060351; HMDB60351	C16586	CHEBI:80585
154	195.051	TRUE	0.944742	549021	-0.000135269	C6H12O7	-H(-)	100	Hexonic acid	Gluconic acid occurs naturally in fruit, honey and wine and is used as a food additive, an acidity regulator. It is also used in cleaning products where it helps cleaning up mineral deposits. It is a strong chelating agent, especially in alkaline solution. It chelates the anions of calcium, iron, aluminium, copper, and other heavy metals. Glucono delta lactone is a cyclic ester of D-gluconic acid…	HMDB0000625; HMDB0003290; HMDB0003373; HMDB00625; HMDB03290; HMDB03373	C00257; C00800	CHEBI:33198; CHEBI:87753
155	196.097	TRUE	0.69947	20341.2	0.000892275	C10H15NO3	-H(-)	100	Metanephrine	Metanephrine is a metabolite of epinephrine created by action of catechol O-methyltransferase on epinephrine. Technically it is a product of epinephrine O-methylation. It is a commonly occurring, pharmacologically and physiologically inactive metabolite of epinephrine. The measurement of plasma free metanephrines is considered to be the best tool in the diagnosis of pheochromocytoma, a rare kind …	HMDB0004063; HMDB0062493; HMDB04063; HMDB62493	C05588	CHEBI:144365; CHEBI:6270
156	197.045	TRUE	0.592601	55400.6	0.000330031	C9H10O5	-H(-)	100	Vanillylmandelic acid	Vanillylmandelic acid is one of the products of the catabolism of catecholamines (epinephrine, norepinephrine and dopamine). High levels of vanillylmandelic acid can indicate an adrenal gland tumor (pheochromocytoma) or another type of tumor that produces catecholamines (WebMD). Vanillylmandelic acid is found to be associated with aromatic L-amino acid decarboxylase deficiency, which is an inborn…	HMDB0000291; HMDB00291	C05584	CHEBI:1127735
157	198.017	TRUE	0.795439	36097	0.000251854	C4H10NO6P	-H(-)	100	P-homoserine	This compound belongs to the family of Organophosphate Esters. These are organic compounds containing phosphoric acid ester functional group.	HMDB0060483; HMDB60483	C12215
158	198.088	TRUE	0.791144	53315.5	0.000218288	C8H13N3O3	-H(-)	100	gamma-Glutamyl-beta-aminopropiononitrile	This compound belongs to the family of Alpha Amino Acids. These are amino acids in which the amino group is attached to the carbon atom immediately adjacent to the carboxylate group (alpha carbon).	HMDB0060477; HMDB60477	C06114	CHEBI:28092
159	198.112	TRUE	0.741972	17476.8	0.00157433	C10H17NO3	-H(-)	40	Ecgonine methyl ester	Ecgonine methyl ester is a major metabolite of cocaine. It is generally not measured by HPLC because it is poorly detectable by UV, and its water solubility makes recovery from urine difficult. Using modified solid-phase extraction procedures, recoveries of 85% for ecgonine methyl ester could be obtained from urine. (PMID:1298401).	HMDB0006406; HMDB06406	C12448	CHEBI:708640
160	199.002	TRUE	0.855657	52391	-0.000238069	C4H9O7P	-H(-)	100	D-Erythrose 4-phosphate	D-Erythrose 4-phosphate is a phosphorylated derivative of erythrose that serves as an important intermediate in the pentose phosphate pathway. It is also used in phenylalanine, tyrosine and tryptophan biosynthesis, and it plays a role in vitamin B6 metabolism (KEGG).	HMDB0001321; HMDB01321	C00279	CHEBI:48153
161	199.17	TRUE	0.944867	336806	0.000219286	C12H24O2	-H(-)	100	Dodecanoic acid (FA12:0)	Lauric acid, or dodecanoic acid is the main fatty acid in coconut oil and in palm kernel oil, and is believed to have antimicrobial properties. It is a white, powdery solid with a faint odor of bay oil. Lauric acid, although slightly irritating to mucous membranes, has a very low toxicity and so is used in many soaps and shampoos.	HMDB0000638; HMDB00638	C02679	CHEBI:30805
162	203.082	TRUE	0.959428	984133	0.000345541	C11H12N2O2	-H(-)	100	Tryptophan	Tryptophan is an essential amino acid that is the precursor of both serotonin and melatonin. Melatonin is a hormone that is produced by the pineal gland in animals, which regulates sleep and wakefulness. Serotonin is a brain neurotransmitter, platelet clotting factor, and neurohormone found in organs throughout the body. Metabolism of tryptophan into serotonin requires nutrients such as vitamin B…	HMDB0000929; HMDB00929	C00078	CHEBI:16828
163	204.03	TRUE	0.473664	40748.3	0.000215411	C10H7NO4	-H(-)	100	Xanthurenic acid	Xanthurenic acid, also known as xanthurenate or 8-hydroxykynurenic acid, is a member of the class of compounds known as quinoline carboxylic acids. Quinoline carboxylic acids are quinolines in which the quinoline ring system is substituted by a carboxyl group at one or more positions. Xanthurenic acid is slightly soluble (in water) and a moderately acidic compound (based on its pKa). Xanthurenic …	HMDB0000881; HMDB00881	C02470	CHEBI:10072
164	204.053	TRUE	0.857962	188051	-0.000335483	C8H15NOS2	-H(-)	100	Lipoamide	Lipoamide is a trivial name for 6,8-dithiooctanoic amide. It is 6,8-dithiooctanoic acid''s functional form where the carboxyl group is attached to protein (or any other amine) by an amide linkage (containing -NH2) to an amino group. Lipoamide forms a thioester bond, oxidizing the disulfide bond, with acetaldehyde (pyruvate after it has been decarboxylated). It then transfers the acetaldehyde grou…	HMDB0000962; HMDB0006877; HMDB0006950; HMDB00962; HMDB06877; HMDB06950	C00248	CHEBI:17460
165	206.069	TRUE	0.742694	20720.8	-0.0011181	C8H17NOS2	-H(-)	83	Dihydrolipoamide	Dihydrolipoamide is an intermediate in glycolysis/gluconeogenesis, citrate cycle (TCA cycle), alanine, aspartate and pyruvate metabolism, and valine, leucine and isoleucine degradation (KEGG ID C00579). It is converted to lipoamide via the enzyme dihydrolipoamide dehydrogenase [EC:1.8.1.4]. Dihydrolipoamide is also a substrate of enzyme Acyltransferases [EC 2.3.1.-]. (KEGG).	HMDB0000985; HMDB0006948; HMDB00985; HMDB06948	C00579	CHEBI:17694
166	206.091	TRUE	0.797152	29105.6	0.00217657	C10H13N3O2	-H(-)	15	4-(Methylnitrosamino)-1-(3-pyridyl)-1-butanone	4-(Methylnitrosamino)-1-(3-pyridyl)-1-butanone (NNK) is a potent tobacco-specific nitrosamine in animals. It has been suggested to play a role in human tobacco-related cancers. In a reconstituted system in E. coli, P450 1A2 catalyzed the formation of keto alcohol and 4-oxo-1-(3-pyridyl)-1-butanone (keto aldehyde) from NNK, with the keto alcohol being the major metabolite. Phenethyl isothiocyanate…	HMDB0011603; HMDB11603	C16453	CHEBI:32692
167	207.078	TRUE	0.690978	31626.1	-0.000817436	C10H12N2O3	-H(-)	100	Kynurenine	Kynurenine is a metabolite of the amino acid tryptophan used in the production of niacin. L-Kynurenine is a central compound of the tryptophan metabolism pathway since it can change into the neuroprotective agent kynurenic acid or to the neurotoxic agent quinolinic acid. The break-up of these endogenous compounds'' balance can be observable in many disorders such as stroke, epilepsy, multiple scl…	HMDB0000183; HMDB0000684; HMDB0012948; HMDB00183; HMDB00684; HMDB12948	C00328; C05647	CHEBI:16946; CHEBI:28736
168	208.073	TRUE	0.832946	23580.5	0.000220573	C9H11N3O3	-H(-)	100	4-Acetamido-2-amino-6-nitrotoluene	This compound belongs to the family of Nitrobenzenes. These are compounds containing a nitrobenzene moiety, which consists of a benzene ring with a carbon bearing a nitro group.	HMDB0060384; HMDB60384	C16420	CHEBI:20302
169	208.11	TRUE	0.551593	15459.2	-0.000363851	C10H15N3O2	-H(-)	100	4-(Methylnitrosamino)-1-(3-pyridyl)-1-butanol	4-(methylnitrosamino)-1-(3-pyridyl)-1-butanol belongs to the family of Pyridines and Derivatives. These are compounds containing a pyridine ring, which is a six-member aromatic heterocycle which consists of one nitrogen atom and five carbon atoms.	HMDB0041809; HMDB41809	C19574
170	209.067	TRUE	0.710487	27464.1	-0.000331642	C7H14O7	-H(-)	100	Sedoheptulose	Sedoheptulose is a ketoheptose, a monosaccharide with seven carbon atoms and a ketone functional group. It is one of the few heptoses found in nature. Sedoheptulose is a seven-carbon ketose sugar originally found in Sedum spectabile, a common perennial garden plant. Later it was shown to be widely distributed in the plants of the Crassulaceae family. The Crassulaceae, or orpine family, is a famil…	HMDB0003219; HMDB03219	C02076	CHEBI:130460
171	209.082	TRUE	0.829058	49102.5	0.000210597	C11H14O4	-H(-)	100	Sinapyl alcohol	Sinapyl alcohol is an organic compound derived from cinnamic acid. This phytochemical is one of the monolignols. It is biosynthetized via the phenylpropanoid biochemical pathway, its immediate precursor being sinapaldehyde. Sinapyl alcohol is a precursor to lignin or lignans. It is also a biosynthetic precursor to various stilbenes and coumarins.[From Wiki].	HMDB0013070; HMDB13070	C02325	CHEBI:64557
172	210.028	TRUE	0.936962	193915	0.000136825	C4H10N3O5P	-H(-)	100	Phosphocreatine	Phosphocreatine undergoes irreversible cyclization and dehydration to form creatinine at a fractional rate of 0.026 per day, thus forming approximately 2 g creatinine/day in an adult male. This is the amount of creatine that must be provided either from dietary sources or by endogenous synthesis to maintain the body pool of (creatine and) phosphocreatine. Creatine is an amino acid that plays a vi…	HMDB0001511; HMDB01511	C02305	CHEBI:17287
173	210.063	TRUE	0.777911	20312.9	7.46431e-06	C7H9N5O3	-H(-)	100	6-Carboxy-5,6,7,8-tetrahydropterin	This compound belongs to the family of Pterin Carboxylates. These are heterocyclic aromatic compounds containing a pterin moeity, in which one ring is substituted by one or more carboxylic acid groups.	HMDB0060410; HMDB60410	C20239	CHEBI:61126
174	214.049	TRUE	0.958077	997472	-9.20022e-05	C5H14NO6P	-H(-)	100	Glycerylphosphorylethanolamine	Glycerylphosphorylethanolamine is a membrane breakdown product resulting from the cleavage of the lipid group from glycerophosphoethanlomine fatty acids (i.e. phosphatidylethanolamine). It acts as a growth stimulant for hepatocytes.	HMDB0000114; HMDB00114	C01233
175	216.135	TRUE	0.0896742	43636.5	0.000346422	C9H19N3O3	-H(-)	100	beta-Alanyl-L-lysine	This compound belongs to the family of Hybrid Peptides. These are compounds containing at least two different types of amino acids (alpha, beta, gamma, delta).	HMDB0060442; HMDB60442	C05341	CHEBI:27749
176	217.083	TRUE	0.928042	313105	-9.58029e-05	C8H14N2O5	-H(-)	100	gamma-Glutamylalanine	gamma-Glutamylalanine is a dipeptide composed of gamma-glutamate and alanine, and is a proteolytic breakdown product of larger proteins. It belongs to the family of N-acyl-alpha amino acids and derivatives. These are compounds containing an alpha amino acid which bears an acyl group at its terminal nitrogen atom. gamma-Glutamylalanine is a natural substrate of the enzyme (5-L-glutamyl)-L-amino ac…	HMDB0006248; HMDB0029142; HMDB0061369; HMDB06248; HMDB29142; HMDB61369	C03740	CHEBI:50619
177	218.104	TRUE	0.947885	1.33387e+07	-0.000163549	C9H17NO5	-H(-)	100	Pantothenic acid	Pantothenic acid, also called vitamin B5, is a water-soluble vitamin required to sustain life. Pantothenic acid is needed to form coenzyme-A (CoA), and is thus critical in the metabolism and synthesis of carbohydrates, proteins, and fats. Its name is derived from the Greek pantothen meaning "from everywhere" and small quantities of pantothenic acid are found in nearly every food, with high amount…	HMDB0000210; HMDB00210; HMDB0062717; HMDB62717	C00864	CHEBI:46905
178	219.077	TRUE	0.897699	101939	6.61851e-05	C11H12N2O3	-H(-)	100	5-Hydroxy-L-tryptophan	5-Hydroxy-L-tryptophan is an aromatic amino acid naturally produced by the body from the essential amino acid L-tryptophan. 5-Hydroxy-L-tryptophan is the immediate precursor of the neurotransmitter serotonin. The conversion to serotonin is catalyzed by the enzyme aromatic L-amino acid decarboxylase (EC 4.1.1.28) (AADC1 also known as DOPA decarboxylase), an essential enzyme in the metabolism of th…	HMDB0000472; HMDB0000504; HMDB0015571; HMDB00472; HMDB00504; HMDB15571	C00643	CHEBI:17780
179	219.175	TRUE	0.937218	503911	0.000101152	C15H24O	-H(-)	100	2-trans,6-trans-Farnesal	This compound belongs to the family of Sesquiterpenes. These are terpenes with three consecutive isoprene units.	HMDB0060356; HMDB60356	C03461	CHEBI:15894
180	220.082	TRUE	0.69399	34090.9	0.000443143	C8H15NO6	-H(-)	100	N-Acetylgalactosamine	Acetylgalactosamine is an important constituent of brain heteropolysaccharides (glycoproteins). The concentration of the N-acetylgalactosamine-containing glycoproteins in the 3-year-old cerebral gray matter from human brain is 7-15 times greater than in 8-year old tissue and 15-30 times greater than in 72-year-old tissue. (PMID 1207868). Acetylgalactosamine patterns of the composition of the solu…	HMDB0000212; HMDB0000215; HMDB0000533; HMDB0000835; HMDB0001129; HMDB0014288; HMDB00212; HMDB00215; HMDB00533; HMDB0062724; HMDB00835; HMDB01129; HMDB14288; HMDB62724	C00140; C00645; C01074	CHEBI:40356; CHEBI:506227; CHEBI:63154
181	221.059	TRUE	0.90991	115457	0.000908895	C7H14N2O4S	-H(-)	100	L-Cystathionine	Cystathionine is a dipeptide formed by serine and homocysteine. Cystathioninuria is a prominent manifestation of vitamin-B6 deficiency. The transsulfuration of methionine yields homocysteine, which combines with serine to form cystathionine, the proximate precursor of cysteine through the enzymatic activity of cystathionase. In conditions in which cystathionine gamma-synthase or cystathionase is …	HMDB0000099; HMDB0003614; HMDB00099; HMDB03614	C02291	CHEBI:17482
182	224.104	TRUE	0.307626	210791	-0.000394346	C10H15N3O3	-H(-)	100	alpha-[3-[(Hydroxymethyl)nitrosoamino]propyl]-3-pyridinemethanol	alpha-[3-[(Hydroxymethyl)nitrosoamino]propyl]-3-pyridinemethanol is considered to be slightly soluble (in water) and relatively neutral	HMDB0062444; HMDB62444	C19580	CHEBI:82574
183	225.088	TRUE	0.774856	47177.1	-0.000348978	C10H14N2O4	-H(-)	100	Porphobilinogen	Porphobilinogen (PBG) is a pyrrole-containing intermediate in the biosynthesis of porphyrins. It is generated from aminolevulinate (ALA) by the enzyme ALA dehydratase. Porphobilinogen is then converted into hydroxymethylbilane by the enzyme porphobilinogen deaminase (also known as hydroxymethylbilane synthase). Under certain conditions, porphobilinogen can act as a phototoxin, a neurotoxin, and a…	HMDB0000245; HMDB00245	C00931	CHEBI:17381
184	225.099	TRUE	0.211266	54084.6	0.00040701	C9H14N4O3	-H(-)	100	Carnosine	Carnosine (beta-alanyl-L-histidine) is found exclusively in animal tissues. It is a dipeptide of the amino acids beta-alanine and histidine. Carnosine has the potential to suppress many of the biochemical changes that accompany ageing (e.g. protein oxidation, glycation, AGE formation, and cross-linking) and associated pathologies (PMID: 16804013). It is highly concentrated in muscle and brain tis…	HMDB0000033; HMDB00033; HMDB0012482; HMDB12482	C00386; C15522	CHEBI:15374; CHEBI:15727
185	227.202	TRUE	0.960752	862113	-0.00011725	C14H28O2	-H(-)	100	C14:0	Myristic acid is a saturated 14-carbon fatty acid occurring in most animal and vegetable fats, particularly butterfat and coconut, palm, and nutmeg oils. It is used to synthesize flavor and as an ingredient in soaps and cosmetics. (From Dorland, 28th ed). Myristic acid is also commonly added to a penultimate nitrogen terminus glycine in receptor-associated kinases to confer the membrane localisat…	HMDB0000806; HMDB00806	C06424	CHEBI:28875
186	228.028	TRUE	0.662909	36341.3	-6.98944e-05	C5H12NO7P	-H(-)	100	5-Phosphoribosylamine	5-Phosphoribosylamine is a substrate for Amidophosphoribosyltransferase and Trifunctional purine biosynthetic protein adenosine-3.	HMDB0001128; HMDB0002347; HMDB01128; HMDB02347	C03090	CHEBI:37737
187	229.011	TRUE	0.811581	70467.2	0.000388725	C5H11O8P	-H(-)	100	Pentose P	D-Ribulose 5-phosphate is a metabolite in the Pentose phosphate pathway, Pentose and glucuronate interconversions, and in the Riboflavin metabolism (KEGG).Xylulose 5-phosphate (Xu-5-P) is a metabolite of the hexose monophosphate pathway that activates protein phosphatase 2A to mediate the acute effects of carbohydrate feeding on the glycolytic pathway, as well as the coordinate long-term control …	HMDB0000618; HMDB0000868; HMDB0001489; HMDB0001548; HMDB0002033; HMDB0002694; HMDB0006212; HMDB00618; HMDB00868; HMDB01489; HMDB01548; HMDB02033; HMDB02694; HMDB06212	C00117; C00199; C00231; C00620	CHEBI:16300; CHEBI:16332; CHEBI:17363; CHEBI:52742
188	233.164	TRUE	0.776995	24064.3	0.00155432	C14H22N2O	-H(-)	41	Lidocaine	Lidocaine is only found in individuals that have used or taken this drug. It is a local anesthetic and cardiac depressant used as an antiarrhythmia agent. Its actions are more intense and its effects more prolonged than those of procaine but its duration of action is shorter than that of bupivacaine or prilocaine. [PubChem]Lidocaine stabilizes the neuronal membrane by inhibiting the ionic fluxes …	HMDB0014426; HMDB14426	C07073	CHEBI:6456
189	235.072	TRUE	0.713014	69310.6	9.29762e-05	C11H12N2O4	-H(-)	100	L-Formylkynurenine	This compound belongs to the family of Butyrophenones. These are compounds containing 1-phenylbutan-1-one moiety.	HMDB0060485; HMDB60485	C02700	CHEBI:30249
190	238.094	TRUE	0.800016	130611	0.00020002	C9H13N5O3	-H(-)	100	Dihydrobiopterin	Dihydrobiopterin (BH2) is an oxidation product of tetrahydrobiopterin. Tetrahydrobiopterin is a natural occurring cofactor of the aromatic amino acid hydroxylase and is involved in the synthesis of tyrosine and the neurotransmitters dopamine and serotonin. Tetrahydrobiopterin is also essential for nitric oxide synthase catalyzed oxidation of L-arginine to L-citrulline and nitric oxide.6-Lactoylte…	HMDB0000038; HMDB0002065; HMDB0002215; HMDB00038; HMDB02065; HMDB02215	C00268; C02953; C04244	; CHEBI:17248; CHEBI:64277
191	239.115	TRUE	0.592451	25121.7	0.000367847	C10H16N4O3	-H(-)	100	Anserine	This dipeptide is normally absent from human tissues and body fluids, and its appearance there is an artifact of diet (Proc Soc Pediatr Res 134, 1967.) and serum carnosinase deficiency. (OMIM 212200) Anserine is present in the skeletal muscle of birds and certain species of mammals, notably the rabbit, rat, and whale, contains anserine. (Proc Soc Pediatr Res 134, 1967) The methyl group of anserin…	HMDB0000194; HMDB0000745; HMDB00194; HMDB00745	C00884; C01262	CHEBI:18323; CHEBI:85981
192	239.237	TRUE	0.765184	16875.7	0.000835027	C16H32O	-H(-)	100	Palmitaldehyde	Palmitaldehyde is an intermediate in the metabolism of Glycosphingolipid. It is a substrate for Sphingosine-1-phosphate lyase 1.	HMDB0001551; HMDB01551	C00517	CHEBI:17600
193	241.059	TRUE	0.926968	142860	0.00070582	C6H15N2O6P	-H(-)	100	5-phosphonooxy-L-lysine	5-phosphonooxy-l-lysine is a substrate for: Hydroxylysine kinase, and 5-phosphohydroxy-L-lysine phospho-lyase.	HMDB0059600; HMDB59600	C03366	CHEBI:16752
194	241.084	TRUE	0.84821	81452	-0.000600695	C10H14N2O5	-H(-)	100	Thymidine	Thymidine is non-toxic and is a naturally occurring compound that exists in all living organisms and DNA viruses. 25% of DNA is composed of thymidine. RNA does not have thymidine and has uridine instead. Thymidine is a chemical compound which is a pyrimidine nucleoside. Thymidine is the DNA base T, which pairs with adenosine in double stranded DNA.	HMDB0000273; HMDB00273	C00214	CHEBI:17748
195	243.027	TRUE	0.844265	47343.3	0.000271925	C6H13O8P	-H(-)	100	Fucose 1-phosphate	Fucose-1-phosphate is an intermediate in the reversible synthesis of GDP-L-fucose, in a reaction catalyzed by the enzyme guanosine triphosphate fucose pyrophosphorylase (GFPP, E.C. 2.7.7.30). The reversible reaction is magnesium-dependent, although the enzyme is partially active when cobalt or manganese is substituted. The reaction is unusual in that, of the four canonical nucleoside triphosphate…	HMDB0001265; HMDB01265	C02985	CHEBI:28319
196	243.062	TRUE	0.909352	133640	0.000265092	C9H12N2O6	-H(-)	100	Uridine	Uridine, also known as beta-uridine or 1-beta-D-ribofuranosylpyrimidine-2,4(1H,3H)-dione, is a member of the class of compounds known as pyrimidine nucleosides. Pyrimidine nucleosides are compounds comprising a pyrimidine base attached to a ribosyl or deoxyribosyl moiety. More specifically, uridine is a nucleoside consisting of uracil and D-ribose and a component of RNA. Uridine is soluble (in wa…	HMDB0000296; HMDB0000767; HMDB0006075; HMDB00296; HMDB00767; HMDB06075	C00299; C02067	CHEBI:16704; CHEBI:17802
197	244.999	TRUE	0.711071	22261.7	-0.000671853	C5H12O7P2	-H(-)	100	Dimethylallylpyrophosphate	Dimethylallyl pyrophosphate (or -diphosphate) (DMAPP) is an intermediate product of both mevalonic acid (MVA) pathway and DOXP/MEP pathway. It is an isomer of isopentenyl pyrophosphate (IPP) and exists in virtually all life forms. (wikipedia).Isopentenyl pyrophosphate, IPP or isopentenyl diphosphate, is an intermediate in the HMG-CoA reductase pathway used by organisms in the biosynthesis of terp…	HMDB0001120; HMDB0001347; HMDB0002101; HMDB0004196; HMDB01120; HMDB01347; HMDB02101; HMDB04196	C00129; C00235	CHEBI:16057; CHEBI:16584
198	246.099	TRUE	0.849372	58916.1	-0.000899308	C10H17NO6	-H(-)	100	Linamarin	Linamarin is found in coffee and coffee products. Linamarin occurs in manioc (Manihot utilissimus), flax (Linum usitatissimum), Phaseolus lunatus (butter bean), Trifolium repens (white clover) and other plants. First isloated in 1830.	HMDB0033699; HMDB33699	C01594	CHEBI:16441
199	247.049	TRUE	0.875476	52437.9	-0.000446418	C8H13N2O5P	-H(-)	100	Pyridoxamine 5''-phosphate	Vitamin B6 is a water-soluble compound that was discovered in 1930s during nutrition studies on rats. The vitamin was named pyridoxine to indicate its structural homology to pyridine. Later it was shown that vitamin B6 could exist in two other, slightly different, chemical forms, termed pyridoxal and pyridoxamine. All three forms of vitamin B6 are precursors of an activated compound known as pyri…	HMDB0001555; HMDB01555	C00647	CHEBI:18335
200	249.055	TRUE	0.881876	122408	5.12206e-06	C8H14N2O5S	-H(-)	100	gamma-Glutamylcysteine	gamma-Glutamylcysteine is a dipeptide composed of gamma-glutamate and cysteine, and is a proteolytic breakdown product of larger proteins. It belongs to the family of N-acyl-alpha amino acids and derivatives. These are compounds containing an alpha amino acid which bears an acyl group at its terminal nitrogen atom. gamma-Glutamylcysteine is an incomplete breakdown product of protein digestion or …	HMDB0001049; HMDB0029146; HMDB01049; HMDB29146	C00669	CHEBI:17515
201	249.111	TRUE	0.743147	29182.5	0.00176409	C14H18O4	-H(-)	29	Ubiquinone-1	Ubiquinone-1 is a member of the chemical class known as Polyprenylbenzoquinones. These are compounds containing a polyisoprene chain attached to a quinone at the second ring position. Ubiquione-1 has just 1 isoprene unit. Normally in humans it has 10. Ubiquinone-1 is an intermediate in the synthesis of Ubiquionone 10, which is also called Coenzyme Q (CoQ). CoQ is found in the membranes of endopla…	HMDB0002012; HMDB02012	C00399	CHEBI:46234
202	251.077	TRUE	0.577607	25750.9	0.00149672	C10H12N4O4	-H(-)	45	Deoxyinosine	Deoxyinosine is a nucleoside that is formed when hypoxanthine is attached to a deoxyribose ring (also known as a ribofuranose) via a beta-N9-glycosidic bond. Deoxyinosine is found in DNA while inosine is found in RNA. Inosine is a nucleic acid important for RNA editing. Adenosine deaminase (ADA) catalyzes the conversion of adenosine and deoxyadenosine to inosine and deoxyinosine, respectively. AD…	HMDB0000071; HMDB00071	C05512	CHEBI:28997
203	253.05	TRUE	0.87669	183359	7.36528e-06	C7H14N2O6S	-H(-)	100	5-L-Glutamyl-taurine	5-L-Glutamyl-taurine is an intermediate in Taurine and hypotaurine metabolism. 5-L-Glutamyl-taurine is produced from Taurine via the enzyme gamma-glutamyltranspeptidase (EC 2.3.2.2).	HMDB0004195; HMDB04195	C05844
203	253.05	TRUE	0.87669	183359	0.000659465	C15H10O4	-H(-)	100	Daidzein	Daidzein is one of several known isoflavones. Isoflavones compounds are found in a number of plants, but soybeans and soy products like tofu and textured vegetable protein are the primary food source. Up until recently, daidzein was considered to be one of the most important and most studied isoflavones, however more recently attention has shifted to isoflavone metabolites. Equol represents the m…	HMDB0003312; HMDB03312	C10208	CHEBI:28197
204	253.218	TRUE	0.957451	1.40087e+06	-0.000328239	C16H30O2	-H(-)	100	Palmitoleic acid	Palmitoleic acid, or 9-hexadecenoic acid, is an unsaturated fatty acid that is a common constituent of the glycerides of human adipose tissue. Present in all tissues, generally found in higher concentrations in the liver. Macadamia oil (Macadamia integrifolia) and Sea Buckthorn oil (Hippophae rhamnoides) are botanical sources of palmitoleic acid, containing 22 and 40% respectively (Wikipedia). Pa…	HMDB0003229; HMDB0060082; HMDB03229; HMDB60082	C08362	CHEBI:28716
205	258.029	TRUE	0.740139	28651.5	8.40907e-05	C6H13NO8S	-H(-)	100	Glucosamine 6-sulfate	Glucosamine 6-sulfate is a naturally occurring compound present in many of the body''s tissues, and belongs to a class of compounds known as glycosaminoglycans (GAGs). Glucosamine 6-sulfate is being used in the treatment of arthritis. Glucosamine for arthritis products is usually formulated as the hydrochloride salt or glucosamine sulfate and often combined with chondroitin sulphate. It is notabl…	HMDB0000592; HMDB00592	C04132	CHEBI:743540
206	258.038	TRUE	0.893634	322323	0.000209746	C6H14NO8P	-H(-)	59	Hexosamine P	Glucosamine 6-phosphate is normally produced in endothelial cells via the de novo glucosamine synthesis by the enzyme fructose-6-phosphate amidotransferase and the modulation of this pathway by hyperglycemia and glutamine. glutamine-fructose-6-phosphate amidotransferase (GFAT) catalyzes the first committed step in the pathway for biosynthesis of hexosamines in mammals. A member of the N-terminal …	HMDB0001254; HMDB0060436; HMDB01254; HMDB60436	C00352; C12214	CHEBI:15873; CHEBI:31203
207	259.022	TRUE	0.955467	404945	0.000177437	C6H13O9P	-H(-)	100	Hexose P	Fructose 6-phosphate is an important intermediate in the Carbohydrates pathway. The interconversion of glucose-6-phosphate and fructose-6-phosphate, the second step of the Embden-Meyerhof glycolytic pathway, is catalyzed by the enzyme phosphoglucose isomerase (PGI). In gluconeogenesis, fructose-6-phosphate is the immediate precursor of glucose-6-phosphate (wikipedia).Myo-inositol 1-phosphate is a…	HMDB0000124; HMDB0000213; HMDB0000645; HMDB0000994; HMDB0001076; HMDB0001078; HMDB0001306; HMDB0001313; HMDB0001401; HMDB0001436; HMDB0001549; HMDB0001586; HMDB0002985; HMDB0003359; HMDB0003498; HMDB0003971; HMDB0006330; HMDB0006793; HMDB0006814; HMDB0006873; HMDB00124; HMDB00213; HMDB0062705; HMDB00645; HMDB00994; HMDB01076; HMDB01078; HMDB01306; HMDB01313; HMDB01401; HMDB01436; HMDB01549; HMDB0…	C00085; C00092; C00103; C00275; C00636; C01094; C01097; C01172; C01177; C03546; C03862; C04006; C05345	CHEBI:1220424; CHEBI:15946; CHEBI:16077; CHEBI:16084; CHEBI:17719; CHEBI:18169; CHEBI:18384; CHEBI:35374; CHEBI:4170; CHEBI:4251; CHEBI:49728; CHEBI:64838; CHEBI:704854
207	259.022	TRUE	0.955467	404945	0.000535537	C6H12N2O4S2	.F(-)	40	L-Cystine	Cystine is an oxidized dimeric form of cysteine. It is formed by linking two cysteine residues via a disulfide bond (Cys-S-S-Cys) between the -SH groups. Cystine is found in high concentrations in digestive enzymes and in the cells of the immune system, skeletal and connective tissues, skin, and hair. Hair and skin are 10-14% cystine. Cystine is the preferred form of cysteine for the synthesis of…	HMDB0000192; HMDB00192	C00491	CHEBI:16283
208	264.952	TRUE	0.771262	25758.3	0.00032952	C3H8O10P2	-H(-)	100	Glyceric acid 1,3-biphosphate	1,3-Bisphosphogylcerate (1,3BPG), also known as PGAP, is a 3-carbon organic molecule present in most, if not all living creatures. It primarily exists as a metabolic intermediate in glycolysis during respiration. 1,3BPG have been recognized as regulatory signal implicated in the control of metabolism, oxygen affinity of red cells and other cellular functions. 1,3BPG concentration in erythrocytes …	HMDB0001270; HMDB0001294; HMDB01270; HMDB01294	C00236; C01159	CHEBI:17720; CHEBI:89363
209	266.089	TRUE	0.710898	52735.2	0.000471423	C10H13N5O4	-H(-)	100	Adenosine	Adenosine is a nucleoside that is composed of adenine and D-ribose. Adenosine or adenosine derivatives play many important biological roles in addition to being components of DNA and RNA. For instance, adenosine plays an important role in energy transfer as adenosine triphosphate (ATP) and adenosine diphosphate (ADP). It also plays a role in signal transduction as cyclic adenosine monophosphate (…	HMDB0000050; HMDB0000085; HMDB0004401; HMDB0004402; HMDB0004421; HMDB00050; HMDB00085; HMDB04401; HMDB04402; HMDB04421	C00212; C00330	CHEBI:16335; CHEBI:17172
210	267.073	TRUE	0.859021	85088	0.000744812	C10H12N4O5	-H(-)	100	Inosine	Inosine is a purine nucleoside that has hypoxanthine linked by the N9 nitrogen to the C1 carbon of ribose. It is an intermediate in the degradation of purines and purine nucleosides to uric acid and in pathways of purine salvage. It also occurs in the anticodon of certain transfer RNA molecules (Dorland, 28th ed). Inosine is found to be associated with purine nucleoside phosphorylase deficiency a…	HMDB0000195; HMDB00195	C00294	CHEBI:17596
211	271.171	TRUE	0.657773	24441.5	-0.00037754	C18H24O2	-H(-)	100	Estradiol	Estradiol is the most potent form of mammalian estrogenic steroids. Estradiol is produced in the ovaries. The ovary requires both luteinizing hormone (LH) and follicle-stimulating hormone (FSH) to produce sex steroids. LH stimulates the cells surrounding the follicle to produce progesterone and androgens. The androgens diffuse across the basement membrane to the granulosa cell layer, where, under…	HMDB0000151; HMDB0004481; HMDB00151; HMDB04481	C00951	CHEBI:16469
212	275.017	TRUE	0.794635	42096.2	0.000500654	C6H13O10P	-H(-)	100	6-Phosphogluconate	Intermediate in the Pentose phosphate pathway (KEGG).	HMDB0001316; HMDB01316	C00345	CHEBI:48928
213	275.125	TRUE	0.799831	29489.4	0.00032216	C11H20N2O6	-H(-)	100	Saccharopine	Saccharopine is an intermediate in the degradation of lysine, formed by the condensation of lysine and alpha-ketoglutarate. The saccharopine pathway is the main route for lysine degradation in mammals, and its first two reactions are catalyzed by enzymatic activities known as lysine-oxoglutarate reductase (LOR) and saccharopine dehydrogenase (SDH), which reside on a single bifunctional polypeptid…	HMDB0000279; HMDB00279	C00449	CHEBI:16927
213	275.125	TRUE	0.799831	29489.4	-0.00038524	C20H16	.F(-)	40	7,12-Dimethylbenz[a]anthracene	7,12-Dimethylbenz[a]anthracene, also known as DMBA or 1,4-Dimethyl-2,3-benzphenanthrene, is classified as a phenanthrene or a Phenanthrene derivative. Phenanthrenes are polycyclic compounds containing a phenanthrene moiety, which is a tricyclic aromatic compound with three non-linearly fused benzene	HMDB0062429; HMDB62429	C19488	CHEBI:254496
214	275.201	TRUE	0.551531	19293.6	0.000568342	C18H28O2	-H(-)	100	Stearidonic acid	Stearidonic acid is found in dietary plant oils which are metabolized to longer-chain, more unsaturated (n-3) PUFA. These oils appear to possess hypotriglyceridemic properties typically associated with fish oils.(PMID: 15173404). Stearidonic acid may be used as a precursor to increase the EPA content of human lipids and that combinations of gamma-linolenic acid and stearidonic acid eicosapentaeno…	HMDB0006547; HMDB06547	C16300	CHEBI:32389
215	277.122	TRUE	0.769489	37707.2	0.000309998	C11H22N2O4S	-H(-)	100	Pantetheine	Pantetheine is the mercaptoethyl conjugated amide analogue of pantothenic acid (Vitamin B5). The dimer of this compound, pantethine is more commonly known, and is considered to be a more potent form of vitamin B5 than pantothenic acid. Pantetheine is an intermediate in the production of Coenzyme A by the body. An intermediate in the pathway of coenzyme A formation in mammalian liver and some micr…	HMDB0003426; HMDB03426	C00831	CHEBI:16753
216	277.219	TRUE	0.906817	78560.8	-0.00178623	C18H30O2	-H(-)	28	Alpha-Linolenic acid	Alpha-linolenic acid (ALA) is a polyunsaturated fatty acid (PUFA). It is a member of the group of essential fatty acids called omega-3 fatty acids. Alpha-linolenic acid, in particular, is not synthesized by mammals and therefore is an essential dietary requirement for all mammals. Certain nuts (English walnuts) and vegetable oils (canola, soybean, flaxseed/linseed, olive) are particularly rich in…	HMDB0001388; HMDB0003073; HMDB01388; HMDB03073	C06426; C06427	CHEBI:27432; CHEBI:28661
217	279.233	TRUE	0.908935	372090	0.000424675	C18H32O2	-H(-)	100	C18:2	Linoleic acid is a doubly unsaturated fatty acid, also known as an omega-6 fatty acid, occurring widely in plant glycosides. In this particular polyunsaturated fatty acid (PUFA), the first double bond is located between the sixth and seventh carbon atom from the methyl end of the fatty acid (n-6). Linoleic acid is an essential fatty acid in human nutrition because it cannot be synthesized by huma…	HMDB0000673; HMDB00673	C01595	CHEBI:17351
218	282.084	TRUE	0.805137	45801.8	0.000375894	C10H13N5O5	-H(-)	100	Guanosine	Guanosine is a nucleoside comprising guanine attached to a ribose (ribofuranose) ring via a beta-N9-glycosidic bond. Guanosine can be phosphorylated to become GMP (guanosine monophosphate), cGMP (cyclic guanosine monophosphate), GDP (guanosine diphosphate), and GTP (guanosine triphosphate) (Wikipedia). This nucleoside exerts important neuroprotective and neuromodulator roles in the central nervou…	HMDB0000133; HMDB00133	C00387	CHEBI:16750
219	284.029	TRUE	0.703955	34509.1	0.000261147	C6H12N3O8P	-H(-)	100	2-(Formamido)-N1-(5-phospho-D-ribosyl)acetamidine	2-(Formamido)-N1-(5-phospho-D-ribosyl)acetamidine is an intermediate in purine metabolism. The enzyme phosphoribosylformylglycinamidine synthase [EC:6.3.5.3] catalyzes the production of this metabolite from N2-formyl-N1-(5-phospho-D-ribosyl)glycinamide.	HMDB0006211; HMDB06211	C04640	CHEBI:18413
220	285.049	TRUE	0.85588	185077	0.000449707	C7H15N2O8P	-H(-)	100	Glycineamideribotide	Glycinamidoribotide conversion to N-formylglycinamide ribonucleotide is the third reaction of the de novo purine biosynthesis, a reaction catalyzed by the enzyme Glycinamide ribonucleotide transformylase (EC 2.1.2.2), with concomitant conversion of 10-formyltetrahydrofolate to tetrahydrofolate. (PMID: 9143358). Glycineamideribotide formation is stimulated by Luteinizing hormone (LH) and Chorionic…	HMDB0002022; HMDB02022	C03838	CHEBI:18349
221	285.148	TRUE	0.85644	27357.1	0.0012947	C18H22O3	-H(-)	62	16b-Hydroxyestrone	16b-Hydroxyestrone is an aromatized C18 steroid with a 3-hydroxyl group and a 17-ketone, a major mammalian estrogen. It is converted from androstenedione directly, or from testosterone via estradiol. In humans, it is produced primarily by the cyclic ovaries, placenta, and the adipose tissue of men and postmenopausal women.Estrone (also oestrone) is an estrogenic hormone secreted by the ovary. Its…	HMDB0000313; HMDB0000335; HMDB0000343; HMDB00313; HMDB00335; HMDB00343	C05298; C05300	CHEBI:1156; CHEBI:776; CHEBI:87628
222	287.165	TRUE	0.862324	29072.4	0.000234741	C18H24O3	-H(-)	100	Estriol	Estriol is a metabolite of estrone metabolized via 16alpha-hydroxyestrone through the enzyme 16alpha-hydroxysteroid dehydrogenase (EC 1.1.1.147) or to 2- or 4-hydroxyestrone (catechol estrogens) by the action of catecho-O-methyltransferase (EC 2.1.1.6). The latter metabolites can be formed in the brain and may compete with receptors for catecholamines. Metabolites are conjugated with sulfate or g…	HMDB0000153; HMDB0000338; HMDB0003962; HMDB00153; HMDB00338; HMDB03962	C05141; C05301	CHEBI:27974; CHEBI:28744
223	287.2	TRUE	0.767091	17701.6	0.00183969	C19H28O2	-H(-)	26	Dehydroepiandrosterone	Dehydroepiandrosterone (DHEA) is a natural steroid hormone produced from cholesterol by the adrenal glands. DHEA is also produced in the gonads, adipose tissue, and the brain. DHEA is structurally similar to and is a precursor of, androstenedione, testosterone, estradiol, estrone, and estrogen. It is the most abundant hormone in the human body. Most of DHEA is sulfated (dehydroepiandrosterone sul…	HMDB0000077; HMDB0000899; HMDB0003769; HMDB00077; HMDB0011608; HMDB00899; HMDB03769; HMDB11608	C00674; C01227; C03772	CHEBI:15994; CHEBI:16985; CHEBI:220467
224	287.236	TRUE	0.815756	17125.7	0.00171908	C20H32O	-H(-)	31	All-trans-13,14-dihydroretinol	All-trans-13,14-dihydroretinol is involved in the retinol metabolism pathway. In this pathway, all-trans-13,14-dihydroretinol and an acceptor molecule is reversibly converted to retinol (vitamin A) plus reduced acceptor via the enzyme all-trans-retinol 13,14-reductase (EC 1.3.99.23). (KEGG).	HMDB0011618; HMDB11618	C15492	CHEBI:52075
225	289.116	TRUE	0.79543	36919.1	-0.000518574	C10H18N4O6	-H(-)	100	Argininosuccinic acid	Arginosuccinic acid is a basic amino acid. Some cells synthesize it from citrulline, aspartic acid and use it as a precursor for arginine in the urea cycle or Citrulline-NO cycle. The enzyme that catalyzes the reaction is argininosuccinate synthetase. Argininosuccinic acid is a precursor to fumarate in the citric acid cycle via argininosuccinate lyase. Defects in the argininosuccinate lyase enzym…	HMDB0000052; HMDB0001006; HMDB00052; HMDB01006	C03406	CHEBI:15682
226	289.124	TRUE	0.873666	58462.7	-0.000174096	C20H18O2	-H(-)	100	trans-3,4-Dihydro-3,4-dihydroxy-7,12-dimethylbenz[a]anthracene	This compound belongs to the family of Phenanthrenes and Derivatives. These are polycyclic compounds containing a phenanthrene moiety, which is a tricyclic aromatic compound with three non-linearly fused benzene.This compound belongs to the family of Phenanthrenes and Derivatives. These are polycyclic compounds containing a phenanthrene moiety, which is a tricyclic aromatic compound with three no…	HMDB0060517; HMDB0060519; HMDB60517; HMDB60519	C19490; C19607	CHEBI:82518; CHEBI:82593
227	289.218	TRUE	0.755935	15930.8	-0.000282447	C19H30O2	-H(-)	100	Androsterone	Androsterone is an inactive breakdown metabolite of testosterone, the product of a reaction mediated by the enzyme oxidative 17beta-hydroxysteroid dehydrogenase (EC 1.1.1.51, 17beta-HSD). Androsterone can also be metabolized from other adrenal androgens such as dehydroepiandrosterone, dihydrotestosterone, or androstenedione, and is considered an inactive end product. However, it can be a physiolo…	HMDB0000031; HMDB0000490; HMDB0002961; HMDB00031; HMDB0003818; HMDB0006770; HMDB00490; HMDB02961; HMDB03818; HMDB06770	C00523; C03917; C04295; C04373; C05293	CHEBI:16032; CHEBI:16330; CHEBI:2710; CHEBI:28195; CHEBI:428206
228	294.05	TRUE	0.844387	71205.9	-0.000551833	C8H14N3O7P	-H(-)	100	5-Aminoimidazole ribonucleotide	5-aminoimidazole ribonucleotide (AIR), is an intermediate of purine nucleotide biosynthesis. It is also the precursor to 4-amino-2-methyl-5-hydroxymethylpyrimidine (HMP), the first product of pyrimidine biosynthesis. This reaction is mediated by the enzyme HMP-P kinase (ThiD). HMP is a precursor of thiamine phosphate (TMP), and subsequently to thiamine pyrophosphate (TPP). TPP is an essential cof…	HMDB0001235; HMDB0002316; HMDB0011609; HMDB01235; HMDB02316; HMDB11609	C03373	CHEBI:28843
229	295.228	TRUE	0.83126	80286.8	1.84125e-05	C18H32O3	-H(-)	100	9,10-Epoxyoctadecenoic acid	9,10-Epoxyoctadecenoic acid (9,10-EOA) is a peroxidation product of linoleic acid (LA). 9,10-EOA is a naturally occurring component of oxidized low density lipoprotein (LDL), the level of which increases with aging, atherosclerosis, and rheumatoid arthritis, perhaps due to an increase in 15-lipoxygenase and free oxygen radicals. 9,10-EOA is a proliferator-activated receptors (PPAR) gamma2 ligand,…	HMDB0004701; HMDB0004702; HMDB04701; HMDB04702	C14825; C14826	CHEBI:34494; CHEBI:38299
230	296.082	TRUE	0.457813	113731	0.000193452	C11H15N5O3S	-H(-)	100	5''-Methylthioadenosine	5''-Methylthioadenosine (MTA) is a naturally occurring sulfur-containing nucleoside present in all mammalian tissues. It is produced from S-adenosylmethionine mainly through the polyamine biosynthetic pathway, where it behaves as a powerful inhibitory product. MTA is metabolized solely by MTA-phosphorylase, to yield 5-methylthioribose-1-phosphate and adenine, a crucial step in the methionine and …	HMDB0001173; HMDB01173	C00170	CHEBI:17509
231	298.275	TRUE	0.781218	32454.1	0.000466612	C18H37NO2	-H(-)	100	Sphingosine	Sphingosine is a 18-carbon amino alcohol with a long unsaturated hydrocarbon chain. Sphingosine and its derivative sphinganine are the major bases of the sphingolipids in mammals. (Dorland, 28th ed.). Sphingosine can be phosphorylated in vivo via two kinases, sphingosine kinase type 1 and sphingosine kinase type 2. This leads to the formation of sphingosine-1-phosphate, a potent signaling lipid.(…	HMDB0000252; HMDB0001480; HMDB00252; HMDB01480	C00319; C02934	CHEBI:16393; CHEBI:17862
232	299.202	TRUE	0.816829	86683	0.000138055	C20H28O2	-H(-)	100	all-trans-Retinoic acid	all-trans-Retinoic acid is an isomer of retinoic acid, the oxidized form of vitamin A. Retinoic acid functions in determining position along embryonic anterior/posterior axis in chordates. It acts through Hox genes, which ultimately controls anterior/posterior patterning in early developmental stages (PMID: 17495912). It is an important regulator of gene expression during growth and development, …	HMDB0001852; HMDB0002369; HMDB0012874; HMDB01852; HMDB02369; HMDB12874	C00777; C15493	; CHEBI:15367; CHEBI:50648
233	300.049	TRUE	0.564866	109828	-0.000502186	C8H16NO9P	-H(-)	100	Acetylglucosamine P	N-Acetyl-D-Glucosamine 6-Phosphate is an intermediate in the metabolism of Aminosugars. It is a substrate for Glucosamine 6-phosphate N-acetyltransferase.N-Acetyl-D-mannosamine 6-phosphate is an intermediate in amino sugar metabolism and is a substrate for UDP-N-acetylglucosamine--peptide N-acetylglucosaminyltransferase, Bifunctional UDP-N-acetylglucosamine 2-epimerase/N-acetylmannosamine kinase,…	HMDB0001062; HMDB0001121; HMDB0059626; HMDB01062; HMDB01121; HMDB59626	C00357; C04257; C18060	CHEBI:15784; CHEBI:44313; CHEBI:62165
234	301.179	TRUE	0.831728	30676.1	0.001742	C19H26O3	-H(-)	30	2-Methoxyestradiol	2-Methoxyestradiol (2ME2) is a drug that prevents the formation of new blood vessels that tumours need in order to grow (angiogenesis). It is derived from estrogen, although it binds poorly to known estrogen receptors, and belongs to the family of drugs called angiogenesis inhibitors. It has undergone phase 1 clinical trials against breast cancers. Preclinical models also suggest that 2ME2 could …	HMDB0000405; HMDB0003955; HMDB0003959; HMDB0006773; HMDB0006774; HMDB00405; HMDB03955; HMDB03959; HMDB06773; HMDB06774	C05140; C05284; C05290; C05295; C05302	CHEBI:27576; CHEBI:27582; CHEBI:27967; CHEBI:28955; CHEBI:75308
235	301.217	TRUE	0.837199	84333.1	0.000289509	C20H30O2	-H(-)	100	Eicosapentaenoic acid	Eicosapentaenoic acid (EPA or also icosapentaenoic acid) is an important polyunsaturated fatty acid found in fish oils. It serves as the precursor for the prostaglandin-3 and thromboxane-3 families. A diet rich in eicosapentaenoic acid lowers serum lipid concentration, reduces incidence of cardiovascular disorders, prevents platelet aggregation, and inhibits arachidonic acid conversion into the t…	HMDB0001999; HMDB0003598; HMDB01999; HMDB03598	C02075; C06428	CHEBI:28364; CHEBI:545914
236	303.083	TRUE	0.927733	638741	0.000371677	C11H16N2O8	-H(-)	100	N-Acetylaspartylglutamic acid	N-Acetylaspartylglutamate (NAAG) is a neuropeptide found in millimolar concentrations in brain that is localized to subpopulations of glutamatergic, cholinergic, GABAergic, and noradrenergic neuronal systems. NAAG is released upon depolarization by a Ca(2+)-dependent process and is an agonist at mGluR3 receptors and an antagonist at NMDA receptors. NAAG is catabolized to N-acetylaspartate and glu…	HMDB0001067; HMDB01067	C12270	CHEBI:200472
237	303.16	TRUE	0.926798	45422.1	0.000268953	C18H24O4	-H(-)	100	3-Polyprenyl-4-hydroxy-5-methoxybenzoate	This compound belongs to the family of M-methoxybenzoic Acids and Derivatives. These are benzoic acids in which the hydrogen atom at position 3 of the benzene ring is replaced by a methoxy group	HMDB0060379; HMDB60379	C17559
238	303.233	TRUE	0.953599	263385	0.000286319	C20H32O2	-H(-)	100	Arachidonic acid	Arachidonic acid is a polyunsaturated, essential fatty acid that has a 20-carbon chain as a backbone and four cis-double bonds at the C5, C8, C11, and C14 positions. It is found in animal and human fat as well as in the liver, brain, and glandular organs, and is a constituent of animal phosphatides. It is synthesized from dietary linoleic acid. Arachidonic acid mediates inflammation and the funct…	HMDB0001043; HMDB0060102; HMDB01043; HMDB60102	C00219	CHEBI:15843
239	305.118	TRUE	0.806657	35121.9	0.000515187	C20H18O3	-H(-)	100	(1aalpha,2beta,3alpha,11calpha)-1a,2,3,11c-Tetrahydro-6,11-dimethylbenzo[6,7]phenanthro[3,4-b]oxirene-2,3-diol	(1aalpha,2beta,3alpha,11calpha)-1a,2,3,11c-Tetrahydro-6,11-dimethylbenzo[6,7]phenanthro[3,4-b]oxirene-2,3-diol is considered to be practically insoluble (in water) and relatively neutral	HMDB0062223; HMDB62223	C19559	CHEBI:82558
240	305.249	TRUE	0.926443	114464	-5.74594e-05	C20H34O2	-H(-)	100	8,11,14-Eicosatrienoic acid	8,11,14-Eicosatrienoic acid is a 20-carbon-chain omega-6 fatty acid unsaturated at positions 8, 11, and 14. It differs from arachidonic acid (5,8,11,14-eicosatetraenoic acid) only at position 5. 8,11,14-Eicosatrienoic acid is also known as dihomo-gamma-linolenic acid (DGLA). In physiological literature, it is given the name 20:3(n-6). DGLA is the elongation product of the 18-carbon gamma-linoleni…	HMDB0002925; HMDB0006735; HMDB02925; HMDB06735	C03242	CHEBI:53486
241	306.048	TRUE	0.758732	35415.4	0.00148114	C9H14N3O7P	-H(-)	46	dCMP	Deoxycytidine (dihydrogen phosphate). A deoxycytosine nucleotide containing one phosphate group esterified to the deoxyribose moiety in the 2''-,3''- or 5- positions. Deficiency of the enzyme Deoxycytidine kinase (EC 2.7.1.74) is associated with resistance to antiviral and anticancer chemotherapeutic agents, whereas increased enzyme activity is associated with increased activation of these compou…	HMDB0001202; HMDB01202	C00239	CHEBI:15918
242	311.223	TRUE	0.86231	77001.6	0.000269027	C18H32O4	-H(-)	100	13-L-Hydroperoxylinoleic acid	13-L-Hydroperoxylinoleic acid (13(S)-HPODE) is one of the primary products of the major polyunsaturated fatty acids (linoleic acid and arachidonic acid) from the 15-lipoxygenase pathway (EC: 1.13.11.31). 13(S)-HPODE is a rather unstable metabolite and is rapidly metabolized to more stable secondary products such as diverse forms of hydroxy fatty acids (via reduction of the hydroperoxy group), alk…	HMDB0003871; HMDB03871	C04717	CHEBI:15655
243	311.295	TRUE	0.841023	221091	0.000458709	C20H40O2	-H(-)	100	Arachidic acid	Arachidic acid also called eicosanoic acid is a saturated fatty acid found in peanut oil. It can be formed by the hydrogenation of arachidonic acid. It is practically insoluble in water and stable under ordinary conditions -- Wikipedia.	HMDB0002212; HMDB02212	C06425	CHEBI:28822
244	312.06	TRUE	0.813599	33306.3	0.000351825	C8H16N3O8P	-H(-)	100	FGAM	5-Phosphoribosyl-n-formylglycineamidine is a substrate for Glucosamine-6-phosphate isomerase.5''-phosphoribosyl-a-N-formylglycineamidine is involved in purine metabolism. It is a synthesized by phosphoribosylformylglycinamidine synthase, which converts 2-(Formamido)-N1-(5''-phosphoribosyl)acetamidine and L-Glutamate into 5''-phosphoribosyl-a-N-formylglycineamidine and L-glutamine. - KEGG compound…	HMDB0000999; HMDB0002305; HMDB00999; HMDB02305	C04640	; CHEBI:18413
245	313.044	TRUE	0.869955	62065.2	0.000215434	C8H15N2O9P	-H(-)	100	FGAR	5''-Phosphoribosyl-N-formylglycineamide (also known as FGAR or N-Formyl-GAR) is a substrate for Phosphoribosylformylglycinamidine synthase. It is involved in aminoimidazole ribonucleotide biosynthesis and plays a vital role in purine metabolism as well as the conversion of glutamine to glutamate. 5''-Phosphoribosyl-N-formylglycineamide is described as a glycinamide ribonucleotide having a phospha…	HMDB0001308; HMDB0006476; HMDB01308; HMDB06476	C04376
246	313.062	TRUE	0.794622	23465.6	-0.000981816	C10H20O7P2	-H(-)	100	Geranyl-PP	Geranyl diphosphate is the precursor of monoterpenes, a large family of natural occurring C10 compounds predominately found in plants and animals. Geranyl diphosphate is regarded as a key intermediate in the steroid, isoprene and terpene biosynthesis pathways and is used by organisms in the biosynthesis of farnesyl pyrophosphate, geranylgeranyl pyrophosphate, cholesterol, terpenes and terpenoids.…	HMDB0001285; HMDB0001560; HMDB0002239; HMDB0006506; HMDB01285; HMDB01560; HMDB02239; HMDB06506	C05847	CHEBI:17211
246	313.062	TRUE	0.794622	23465.6	0.00079673	C8H16N3O8P	-H(-) [+1]	53	FGAM	5-Phosphoribosyl-n-formylglycineamidine is a substrate for Glucosamine-6-phosphate isomerase.5''-phosphoribosyl-a-N-formylglycineamidine is involved in purine metabolism. It is a synthesized by phosphoribosylformylglycinamidine synthase, which converts 2-(Formamido)-N1-(5''-phosphoribosyl)acetamidine and L-Glutamate into 5''-phosphoribosyl-a-N-formylglycineamidine and L-glutamine. - KEGG compound…	HMDB0000999; HMDB0002305; HMDB00999; HMDB02305	C04640	; CHEBI:18413
247	313.105	TRUE	0.733778	28046	0.000538069	C14H14N6O3	-H(-)	100	7,8-Dihydropteroic acid	In the mammalian host, dihydrofolate biosynthesis occurs via the reduction of folic acid, whereas in plasmodia (Plasmodium berghei, a malaria parasite) the biosynthesis of 7,8-dihydropteroate, an intermediate product in dihydrofolate synthesis, occurs via the enzymic catalysis of the reaction of 2-amino-4-hydroxy-6-hydroxymethyl-7,8-dihydropteridine pyrophosphate with p-aminobenzoate. Malaria par…	HMDB0001412; HMDB01412	C00921	CHEBI:4581
248	313.217	TRUE	0.881406	50172.8	0.000467084	C21H30O2	-H(-)	100	Progesterone	The major progestational steroid that is secreted primarily by the corpus luteum and the placenta. Progesterone acts on the uterus, the mammary glands and the brain. It is required in embryo implantation, pregnancy maintenance, and the development of mammary tissue for milk production. Progesterone, converted from pregnenolone, also serves as an intermediate in the biosynthesis of gonadal steroid…	HMDB0001830; HMDB01830	C00410	CHEBI:17026
249	315.196	TRUE	0.842545	52993.3	0.000543164	C20H28O3	-H(-)	100	4-Hydroxyretinoic acid	4-Hydroxyretinoic acid is an NADPH-dependent hydroxylation metabolite of retinoic acid in the microsomes, via the cytochrome P-450 system. Retinoic acid is an activated metabolite of retinol that supports the systemic functions of vitamin A in vivo. (PMID: 1538719, 1932598, 2851384).All-trans-5,6-epoxyretinoic acid, also known as all-trans-5,6-Epoxy-5,6-dihydroretinoate or 56-Epoxyretinoate, is c…	HMDB0006254; HMDB0012451; HMDB0012452; HMDB0060093; HMDB0061095; HMDB06254; HMDB12451; HMDB12452; HMDB60093; HMDB61095	C16677; C16679; C16680	; CHEBI:63795; CHEBI:80657; CHEBI:80658
250	315.232	TRUE	0.813062	15650	0.000900404	C21H32O2	-H(-)	100	C21:5	Pregnenolone is a derivative of cholesterol, the product of cytochrome P450 side-chain cleavage (EC 1.14.15.6, CYP11A1. This reaction consists of three consecutive monooxygenations, a 22-hydroxylation, a 20-hydroxylation, and the cleavage of the C20-C22 bond, yielding pregnenolone. Pregnenolone is the precursor to gonadal steroid hormones and the adrenal corticosteroids. This reaction occurs in s…	HMDB0000253; HMDB0003069; HMDB0003759; HMDB00253; HMDB03069; HMDB03759	C01953; C03681; C04042	CHEBI:16581; CHEBI:28952; CHEBI:36729
251	317.174	TRUE	0.839556	29777	0.00174995	C19H26O4	-H(-)	30	Ubiquinone-2	Ubiquinone-2 is a member of the chemical class known as Polyprenylbenzoquinones. These are compounds containing a polyisoprene chain attached to a quinone at the second ring position. Ubiquione-2 has just 2 isoprene units. Normally in humans it has 10. Ubiquinone-2 is an intermediate in the synthesis of Ubiquionone 10. Ubiquionone is involved in cellular respiration. It is fat-soluble and is ther…	HMDB0006709; HMDB06709	C00399	CHEBI:46372
252	317.212	TRUE	0.780751	34425.5	-0.000202217	C20H30O3	-H(-)	100	Leukotriene A4	Leukotriene A4 (LTA4) is the first metabolite in the series of reactions leading to the synthesis of all leukotrienes. 5-Lipoxygenase (5-LO) catalyzes the two-step conversion of arachidonic acid to LTA4.The first step consists of the oxidation of arachidonic acid to the unstable intermediate 5-hydroperoxyeicosatetraenoic acid (5-HPETE), and the second step is the dehydration of 5-HPETE to form LT…	HMDB0001337; HMDB0013633; HMDB01337; HMDB13633	C00909; C14807	CHEBI:15651; CHEBI:34151
253	322.045	TRUE	0.826004	150158	-0.000473139	C9H14N3O8P	-H(-)	100	CMP	Cytidine monophosphate, also known as 5''-cytidylic acid and abbreviated CMP, is a nucleotide. It is an ester of phosphoric acid with the nucleoside cytidine. CMP consists of the phosphate group, the pentose sugar ribose, and the nucleobase cytosine. Cytidine monophosphate (CMP) is derived from cytidine triphosphate (CTP) with subsequent loss of two phosphates. The synthesis of the pyrimidines CT…	HMDB0000095; HMDB00095	C00055	CHEBI:17361
254	327.233	TRUE	0.968377	367837	0.000201208	C22H32O2	-H(-)	100	C22:6	Docosahexaenoic acid (DHA) is an omega-3 essential fatty acid. Chemically, DHA is a carboxylic acid with a 22-carbon chain and six cis double bonds with the first double bond located at the third carbon from the omega end. DHA is most often found in fish oil. It is a major fatty acid in sperm and brain phospholipids, especially in the retina. Dietary DHA can reduce the level of blood triglyceride…	HMDB0002183; HMDB02183	C06429	CHEBI:28125
255	329.212	TRUE	0.839365	27083.5	0.000483933	C21H30O3	-H(-)	100	Deoxycorticosterone	11-Deoxycorticosterone (also called desoxycortone, 21-hydroxyprogesterone, DOC, or simply deoxycorticosterone) is a steroid hormone produced by the adrenal gland that possesses mineralocorticoid activity and acts as a precursor to aldosterone. It is classified as a member of the 21-hydroxysteroids. 21-hydroxysteroids are steroids carrying a hydroxyl group at the 21-position of the steroid backbon…	HMDB0000016; HMDB0000374; HMDB00016; HMDB00374	C01176; C03205	CHEBI:16973; CHEBI:17252
256	331.191	TRUE	0.806616	37420.5	0.0004735	C20H28O4	-H(-)	100	11b-Hydroxyprogesterone	11beta-Hydroxyprogesterone is a normal human metabolite. Plasma 11beta-Hydroxyprogesterone concentrations does not vary significantly as a function of age, sex, or phase of the menstrual cycle, in contrast to 17-hydroxyprogesterone. Increased plasma 11beta-Hydroxyprogesterone levels in late-onset adrenal 21-hydroxylase deficiency suggest a mild defect of the mineralocorticoid pathway. 21-hydroxyl…	HMDB0004031; HMDB0013594; HMDB04031; HMDB13594	C05498
257	335.223	TRUE	0.820735	43149.1	-0.000417738	C20H32O4	-H(-)	100	5(S)-Hydroperoxyeicosatetraenoic acid	5(S)-Hydroperoxyeicosatetraenoic acid is a lipid hydroperoxide precursor of leukotrienes. The first step of biosynthesis of leukotrienes is conversion of arachidonic acid into 5(S)-hydroperoxy-6,8,11,14-(E,Z,Z,Z)-eicosatetraenoic acid [5(S)-HpETE] by 5- lipoxygenases (5-LOX). Lipid hydroperoxides undergo homolytic decomposition into bifunctional electrophiles, which react with DNA bases to form D…	HMDB0001193; HMDB0004243; HMDB0004244; HMDB0004683; HMDB0004688; HMDB0004690; HMDB0004692; HMDB0004693; HMDB0004699; HMDB0005050; HMDB0005088; HMDB0005089; HMDB0006501; HMDB0011135; HMDB01193; HMDB04243; HMDB04244; HMDB04683; HMDB04688; HMDB04690; HMDB04692; HMDB04693; HMDB04699; HMDB05050; HMDB05088; HMDB05089; HMDB06501; HMDB11135	C04853; C05356; C05965; C05966; C14781; C14808; C14810; C14812; C14813; C14823	CHEBI:15626; CHEBI:15628; CHEBI:15631; CHEBI:15632; CHEBI:34137; CHEBI:34145; CHEBI:34160; CHEBI:34487; CHEBI:34784; CHEBI:72795; CHEBI:91268
258	338.988	TRUE	0.874692	130721	0.000509244	C6H14O12P2	-H(-)	100	Hexose bisP	1D-Myo-inositol 1,4-bisphosphate is a substrate for Inositol polyphosphate 1-phosphatase, Phosphatidylinositol 4,5-bisphosphate 5-phosphatase A, Skeletal muscle and kidney enriched inositol phosphatase and Type I inositol-1,4,5-trisphosphate 5-phosphatase.D-Fructose 2,6-bisphosphate is a regulatory molecule controlling the activity of the enzyme Phosphofructokinase-1 or PFK1 (in mammals). PFK1, i…	HMDB0000968; HMDB0001047; HMDB0001058; HMDB0003514; HMDB0003973; HMDB0006234; HMDB0006235; HMDB0006872; HMDB0060444; HMDB00968; HMDB01047; HMDB01058; HMDB03514; HMDB03973; HMDB06234; HMDB06235; HMDB06872; HMDB60444	C00354; C00665; C01220; C01231; C03785; C04062; C04063	CHEBI:17816; CHEBI:18148; CHEBI:18225; CHEBI:28602; CHEBI:28858; CHEBI:40595; CHEBI:4250
259	340.125	TRUE	0.0151582	1.00273e+06	0.000188668	C12H23NO10	-H(-)	100	Lactosamine	Lactosamine is a disaccharide composed of galactose b1,4-linked to N-acetylglucosamine, and is a common constituent of complex N-linked glycans in metazoans. Unmodified terminal lactosamine, however, is less typical in tissues, since it is often further modified by additional substitutions, such as fucose, sialic acid, or sulfate to form a number of significant receptor and signaling molecules. L…	HMDB0006591; HMDB06591	C00203	CHEBI:25001
260	341.109	TRUE	0.792378	117851	-0.000195209	C12H22O11	-H(-)	100	Disaccharide	Melibiose is disaccharide consisting of one galactose and one glucose moiety in an alpha (1-6) glycosidic linkage. This sugar is produced and metabolized only by enteric and lactic acid bacteria and other microbes. It is not an endogenous metabolite but may be obtained from the consumption of partially fermented molasses, brown sugar or honey. Antibodies to melibiose will appear in individuals af…	HMDB0000048; HMDB0000163; HMDB0000186; HMDB0000258; HMDB0000975; HMDB0002923; HMDB00048; HMDB0005761; HMDB0005826; HMDB0006792; HMDB00163; HMDB00186; HMDB00258; HMDB0029880; HMDB00975; HMDB02923; HMDB05761; HMDB05826; HMDB06792; HMDB29880	C00089; C00208; C00243; C01083; C01235; C05400	CHEBI:16551; CHEBI:17505; CHEBI:17992; CHEBI:36219; CHEBI:47937; CHEBI:4808
261	343.19	TRUE	0.761695	37702.8	0.00103733	C21H28O4	-H(-)	94	11-Dehydrocorticosterone	11-Dehydrocorticosterone is a mineral corticosteroid. The conversion of inactive 11-ketoglucocorticoids such as 11-dehydrocorticosterone) into active 11b-hydroxyglucocorticoids (such as corticosterone) is catalyzed by 11beta-hydroxysteroid dehydrogenase (11b-HSD1, EC 1.1.1.146), which is expressed in many tissues and plays an important role in metabolically relevant tissues such as the liver, adi…	HMDB0004029; HMDB04029	C05490
262	345.208	TRUE	0.787843	26943.6	-0.00059225	C21H30O4	-H(-)	100	Cortexolone	Cortexolone is the precursor of cortisol. Accumulation of cortexolone can happen in a defect known as congenital adrenal hyperplasia, which is due to 11-beta-hydroxylase deficiency, resulting in androgen excess, virilization, and hypertension (PMID: 2022736). Cortexolone is a 17-hydroxycorticosteroid with glucocorticoid and anti-inflammatory activities (PubChem).Corticosterone is an adrenocortica…	HMDB0000015; HMDB00015; HMDB0001547; HMDB0004030; HMDB0006756; HMDB01547; HMDB04030; HMDB06756	C02140; C05477; C05488; C05497	; CHEBI:16827; CHEBI:28324
263	346.056	TRUE	0.966799	967690	0.000220555	C10H14N5O7P	-H(-)	100	AMP	Adenosine monophosphate, also known as 5''-adenylic acid and abbreviated AMP, is a nucleotide that is found in RNA. It is an ester of phosphoric acid with the nucleoside adenosine. AMP consists of the phosphate group, the pentose sugar ribose, and the nucleobase adenine. AMP can be produced during ATP synthesis by the enzyme adenylate kinase. AMP has recently been approved as a ''Bitter Blocker''…	HMDB0000045; HMDB0001044; HMDB00045; HMDB01044	C00020; C00362	CHEBI:16027; CHEBI:16192
264	347.04	TRUE	0.791216	70050.3	-3.02933e-05	C10H13N4O8P	-H(-)	100	IMP	Inosinic acid is a purine nucleotide which has hypoxanthine as the base and one phosphate group esterified to the sugar moiety. Inosinic acid is a nucleotide present in muscle and other tissues. It is formed by the deamination of AMP and when hydrolysed produces inosine. Inosinic acid is the ribonucleotide of hypoxanthine and is the first compound formed during the synthesis of purine. (Wikipedia…	HMDB0000175; HMDB00175	C00130	CHEBI:17202
265	349.202	TRUE	0.785898	37555.5	0.00042119	C20H30O5	-H(-)	100	15-Keto-prostaglandin E2	15-keto-PGE2 is one of the prostaglandin E2 metabolites. (PMID 7190512). It is a degradation product produced by 15-hydroxy prostaglandin dehydrogenase (PGDH or 15-PGDH). Dinoprostone is a naturally occurring prostaglandin E2 (PGE2) and the most common and most biologically active of the mammalian prostaglandins. It has important effects in labour and also stimulates osteoblasts to release factor…	HMDB0003175; HMDB03175	C04707	CHEBI:15547
266	349.24	TRUE	0.747596	24192.9	-0.00138511	C21H34O4	-H(-)	54	Tetrahydrocorticosterone	Tetrahydrocorticosterone is one of the major urinary metabolites from corticosterone. Premenopausal patients with early breast cancer excrete subnormal amounts of tetrahydrocorticosterone as compared with the normal subjects of corresponding ages. (PMID 1133844).	HMDB0000268; HMDB00268	C05476
267	351.218	TRUE	0.792889	53284.2	-0.000772615	C20H32O5	-H(-)	100	Prostaglandin E2	The naturally occurring prostaglandin E2 (PGE2) is known in medicine as dinoprostone, and it is the most common and most biologically active of the mammalian prostaglandins. It has important effects during labour and also stimulates osteoblasts to release factors which stimulate bone resorption by osteoclasts (a type of bone cell that removes bone tissue by removing the bone''s mineralized matrix…	HMDB0001220; HMDB0001320; HMDB0001335; HMDB0001381; HMDB0001403; HMDB0001452; HMDB0001509; HMDB0002776; HMDB0004240; HMDB0005092; HMDB0011598; HMDB0011650; HMDB0012481; HMDB01220; HMDB01320; HMDB01335; HMDB01381; HMDB01403; HMDB01452; HMDB01509; HMDB02776; HMDB04240; HMDB05092; HMDB11598; HMDB11650; HMDB12481	C00427; C00584; C00696; C01312; C02198; C04654; C04671; C04853; C05960	CHEBI:15548; CHEBI:15550; CHEBI:15551; CHEBI:15552; CHEBI:15554; CHEBI:15555; CHEBI:15627; CHEBI:15646; CHEBI:28442
268	356.201	TRUE	0.45553	19451.8	0.000764149	C25H27NO	-H(-)	100	N-Desmethyltamoxifen	N-Desmethyltamoxifen is only found in individuals that have used or taken Tamoxifen. N-Desmethyltamoxifen is a metabolite of Tamoxifen. N-desmethyltamoxifen belongs to the family of Stilbenes. These are organic compounds containing a 1,2-diphenylethylene moiety. Stilbenes (C6-C2-C6 ) are derived from the common phenylpropene (C6-C3) skeleton building block. The introduction of one or more hydroxy…	HMDB0013866; HMDB13866	C16546	CHEBI:80554
269	361.203	TRUE	0.78606	31110.8	-0.000852333	C21H30O5	-H(-)	100	Cortisol	Cortisol is the main glucocorticoid secreted by the adrenal cortex and it is involved in the stress response. Its synthetic counterpart hydrocortisone is used, either as an injection or topically, in the treatment of inflammation, allergy, collagen diseases, asthma, adrenocortical deficiency, shock, and some neoplastic conditions. Hydrocortisone is synthesized from pregnenolone and is used as an …	HMDB0000063; HMDB0000319; HMDB00063; HMDB0006758; HMDB0014879; HMDB00319; HMDB06758; HMDB14879	C00735; C01124; C05469	CHEBI:16485; CHEBI:17650; CHEBI:18093
270	362.049	TRUE	0.879592	171337	0.00144731	C10H14N5O8P	-H(-)	49	GMP	Guanosine 5''-monophosphate. A guanine nucleotide containing one phosphate group esterified to the sugar moiety and found widely in nature.Cyclic pyranopterin monophosphate is part of the Cofactor biosynthesis, Folate biosynthesis, and Sulfur relay system pathways. It is a substrate for: Molybdopterin synthase catalytic subunit.	HMDB0001397; HMDB0059639; HMDB01397; HMDB59639	C00144; C18239	CHEBI:17345; CHEBI:60210
270	362.049	TRUE	0.879592	171337	0.000225914	C11H19NO10	.K/H-H(-)	20	N-Glycolylneuraminic acid	N-Glycolylneuraminic acid (Neu5Gc) is a widely expressed sialic acid found in most mammalian cells. Although humans are genetically deficient in producing Neu5Gc, small amounts are present in human cells and biofluids. Humans cannot synthesize Neu5Gc because the human gene CMAH is irreversibly mutated, though it is found in apes. This loss of the CMAH gene was estimated to have occurred two to th…	HMDB0000833; HMDB0062502; HMDB00833; HMDB62502	C03410	; CHEBI:62084
271	363.219	TRUE	0.732098	24066.5	-0.00092914	C21H32O5	-H(-)	100	Dihydrocortisol	Dihydrocortisol is the product of the enzyme Steroid 5-beta-reductase [EC 1.3.1.3], which catalyzes the reduction of progesterone, androstenedione, 17-alpha-hydroxyprogesterone, testosterone, aldosterone, corticosterone and cortisol to 5-beta-reduced metabolites. A deficiency in this enzyme is associated with congenital defect in bile acid synthesis. (OMIM 235555). Dihydrocortisol is the substrat…	HMDB0003259; HMDB0006753; HMDB0006754; HMDB0006760; HMDB0006761; HMDB0012460; HMDB03259; HMDB06753; HMDB06754; HMDB06760; HMDB06761; HMDB12460	C05471; C05473; C05474; C05489	; CHEBI:732
272	365.234	TRUE	0.787665	24042.9	-0.00096543	C21H34O5	-H(-)	100	Tetrahydrocortisol	Tetrahydrocortisol is the most powerful natural angiostatic steroid. It is involved in C21-Steroid hormone metabolism pathway (KEGG).	HMDB0000949; HMDB00949	C05472
273	367.156	TRUE	0.824388	39692.1	0.00222874	C19H28O5S	-H(-)	14	Dehydroepiandrosterone sulfate	Dehydroepiandrosterone sulfate or DHEA-S is the sulfated form of dehydroepiandrosterone (DHEA). This sulfation is reversibly catalyzed by sulfotransferase 2A1 (SULT2A1) primarily in the adrenals, the liver, and small intestine. In the blood, most DHEA is found as DHEA-S with levels that are about 300 times higher than those of free DHEA. Orally-ingested DHEA is converted into its sulfate when pas…	HMDB0001032; HMDB01032	C04555	CHEBI:16814
274	367.213	TRUE	0.85281	58659.9	-0.000417807	C20H32O6	-H(-)	100	Prostaglandin G2	Prostaglandin G2 (PGG2) is synthesized from arachidonic acid on a cyclooxygenase (COX) metabolic pathway as a primary step; the COX biosynthesis of prostaglandin (PG) begins with the highly specific oxygenation of arachidonic acid in the 11R configuration and ends with a 15S oxygenation to form PGG2. The COX site activity that catalyzes the conversion of arachidonic acid to PGG2 is the target for…	HMDB0003235; HMDB0005100; HMDB03235; HMDB05100	C05956	CHEBI:27647
275	378.097	TRUE	0.830783	44571.9	0.000541702	C13H21N3O8S	-H(-)	100	S-Lactoylglutathione	S-Lactoylglutathione is a substrate of lactoylglutathione lyase [EC 4.4.1.5] in pyruvate metabolism (KEGG). Another enzyme, glyoxalase I, synthesizes this compound by converting methylglyoxal and reduced glutathione to S-lactoylglutathione. S-D-lactoylglutathione can be hydrolysed by thiolesterases to reduced glutathione and D-lactate but also converted to N-D-lactoylcysteinylglycine and N-D-lact…	HMDB0001066; HMDB01066	C03451	CHEBI:15694
276	378.241	TRUE	0.843054	41920.1	0.000464561	C18H38NO5P	-H(-)	100	Sphingosine 1-phosphate	Sphingosine 1-phosphate (S1P), also known as sphing-4-enine-1-phosphate, is classified as a member of the phosphosphingolipids. Phosphosphingolipids are sphingolipids with a structure based on a sphingoid base that is attached to a phosphate head group. They differ from phosphonospingolipids which have a phosphonate head group. S1P is a compound with potent bioactive actions in sphingolipid metab…	HMDB0000277; HMDB00277; HMDB0062531; HMDB62531	C06124	CHEBI:37550
277	381.316	TRUE	0.765531	33670.2	0.000543978	C27H42O	-H(-)	100	7-Dehydrodesmosterol	7-Dehydrodesmosterol is a sterol intermediate in the biosynthesis of steroids. 7-Dehydrodesmosterol is a substrate of the enzyme 24-dehydrocholesterol reductase (EC:1.3.1.72), an important enzyme in the biosynthesis of Cholesterol. Cholesterol is synthesized from either Lathosterol, 7-Dehydrocholesterol, Desmosterol or Cholestenol by the enzyme 3beta-hydroxysterol delta7 reductase (EC 1.3.1.21, D…	HMDB0003896; HMDB03896	C05107	CHEBI:27910
278	385.33	TRUE	0.867316	17874.4	0.00243453	C23H46O4	-H(-)	10	DG(18:0e/2:0/0:0)	2-Acetyl-1-octadecyl-sn-glycerol, or DG(18:0e/2:0/0:0), is an intermediate in ether lipid metabolism. 2-Acetyl-1-octadecyl-sn-glycerol is converted from 1-octadecyl-glycerone-3-phosphate. This is an ether lipid with a structure similar to platelet-activating factor which has an acetyl group instead of an acyl chain at the second position (SN-2). Ether lipids are lipids in which one or more of the…	HMDB0011147; HMDB11147	C03820
279	385.348	TRUE	0.836537	20379.3	-0.000637603	C27H46O	-H(-)	100	Cholesterol	Cholesterol is a sterol (a combination steroid and alcohol) and a lipid found in the cell membranes of all body tissues and transported in the blood plasma of all animals. The name originates from the Greek chole- (bile) and stereos (solid), and the chemical suffix -ol for an alcohol. This is because researchers first identified cholesterol in solid form in gallstones in 1784. In the body, choles…	HMDB0000067; HMDB0000507; HMDB0001170; HMDB0006541; HMDB00067; HMDB0006841; HMDB00507; HMDB0059618; HMDB0062453; HMDB01170; HMDB06541; HMDB06841; HMDB59618; HMDB62453	C00187; C01189; C03845	CHEBI:16113; CHEBI:16608; CHEBI:17168
280	386.017	TRUE	0.818821	53806.8	-0.000832574	C9H15N3O10P2	-H(-)	100	dCDP	dCDP is a substrate for Uridine-cytidine kinase 1, Nucleoside diphosphate kinase (mitochondrial), Nucleoside diphosphate kinase homolog 5, Ribonucleoside-diphosphate reductase large subunit, Nucleoside diphosphate kinase A, Nucleoside diphosphate kinase 7, Ribonucleoside-diphosphate reductase M2 chain, Nucleoside diphosphate kinase B, Nucleoside diphosphate kinase 3, Nucleoside diphosphate kinase…	HMDB0001245; HMDB01245	C00705	CHEBI:28846
281	387.001	TRUE	0.63641	22660.8	-0.00113382	C9H14N2O11P2	-H(-)	81	dUDP	dUDP is a derivative of nucleic acid UTP, in which the -OH (hydroxyl) group on the 2'' carbon on the nucleotide''s pentose has been removed (hence the deoxy- part of the name). Additionally, the diphosphate of the name indicates that one of the phosphoryl groups of UTP has been removed, most likely by hydrolysis (Wikipedia).	HMDB0001000; HMDB01000	C01346	CHEBI:28850
282	389.05	TRUE	0.856308	54641.2	-0.000741593	C11H19O13P	-H(-)	100	1-Phosphatidyl-D-myo-inositol	1-Phosphatidyl-D-myo-inositol is an intermediate in inositol phosphate metabolism (KEGG ID C04637). It is generated from 1-phosphatidyl-1D-myo-inositol-5P via the enzyme 1-phosphatidylinositol-5-phosphate 4-kinase [EC:2.7.1.149] and then converted to 1D-myo-inositol-1,4,5P3 via the enzyme 1-phosphatidylinositol-4,5-bisphosphate phosphodiesterase [EC:3.1.4.11].	HMDB0006953; HMDB06953	C01194	CHEBI:16749
283	393.24	TRUE	0.741599	17793.4	0.00106736	C19H39O6P	-H(-)	90	LysoPA(P-16:0e/0:0)	1-(1Z-hexadecenyl)-sn-glycero-3-phosphate is an intermediate of ether lipid metabolism. Ether lipids are lipids in which one or more of the carbon atoms on glycerol is bonded to an alkyl chain via an ether linkage, as opposed to the usual ester linkage. 1-(1Z-hexadecenyl)-sn-glycero-3-phosphate is irreversibly produced from 1-(1Z-hexadecenyl)-sn-glycero-3-phosphoethanolamine via the enzyme alkylg…	HMDB0011154; HMDB11154	C15646
284	399.327	TRUE	0.717869	18837.6	2.65342e-05	C27H44O2	-H(-)	100	7a-Hydroxy-cholestene-3-one	7a-Hydroxy-cholestene-3-one is a metabolite in bile acid synthesis. It is derived from 7a-hydroxy-cholesterol and can be further metabolized to 7a,12a,-dihydroxy-cholest-4-en-3-one. Analysis of 7a-Hydroxycholestene-3-one (HCO) in serum may serve as a novel, simple, and sensitive method for the detection of bile acid malabsorption in patients with chronic diarrhea of unknown origin (PMID 9952217).…	HMDB0001331; HMDB0001993; HMDB0003550; HMDB0005997; HMDB01331; HMDB01993; HMDB03550; HMDB05997	C01561; C05455	CHEBI:17899; CHEBI:17933
285	401.014	TRUE	0.746831	38058.3	0.00212667	C10H16N2O11P2	-H(-)	16	dTDP	Is an intermediate in the Thymidylate kinase (EC 2.7.4.9; ATP:dTMP phosphotransferase) catalyzes the phosphorylation of dTMP (to form dTDP) in the dTTP synthesis pathway for DNA synthesis. (OMIM 188345 )	HMDB0001274; HMDB01274	C00363	CHEBI:18075
286	401.343	TRUE	0.694285	11209.2	-0.000273765	C27H46O2	-H(-)	100	24-Hydroxycholesterol	24-Hydroxycholesterol (24OHC) is almost exclusively formed in the brain. The enzymatic conversion of CNS cholesterol to 24OHC, which readily crosses the blood-brain barrier, is the major pathway for brain cholesterol elimination and brain cholesterol homeostasis maintenance. The enzyme mediating this conversion has been characterized at the molecular level as cholesterol 24-hydroxylase (EC 1.14.1…	HMDB0001419; HMDB0001496; HMDB0004035; HMDB0006247; HMDB0006283; HMDB0006892; HMDB01419; HMDB01496; HMDB04035; HMDB06247; HMDB06283; HMDB06892	C03594; C05451; C05500; C05502; C13550; C15519	CHEBI:1296; CHEBI:17500; CHEBI:2290; CHEBI:34310; CHEBI:37616; CHEBI:67237
287	402.011	TRUE	0.895118	298587	0.00037046	C9H15N3O11P2	-H(-)	100	CDP	Cytidine 5''-(trihydrogen diphosphate). A cytosine nucleotide containing two phosphate groups esterified to the sugar moiety. Synonyms: CRPP; cytidine pyrophosphate.	HMDB0001546; HMDB01546	C00112	CHEBI:17239
288	402.995	TRUE	0.928033	905697	0.00040598	C9H14N2O12P2	-H(-)	100	UDP	Uridine 5''-diphosphate is a uracil nucleotide containing a pyrophosphate group esterified to C5 of the sugar moiety. UDP is an important extracellular pyrimidine signaling molecule that mediates diverse biological effects via P1 and P2 purinergic receptors, such as the uptake of thymidine and proliferation of gliomas. (PMID: 14558596). UDP induces intracellular Ca(2+) responses and oscillations …	HMDB0000295; HMDB00295	C00015	CHEBI:17659
289	403.357	TRUE	0.763044	11576.1	0.00163119	C27H48O2	-H(-)	36	3a,7a-Dihydroxy-5b-cholestane	3alpha,7alpha-Dihydroxy-5beta-cholestane is an intermediate in bile acid synthesis. Bile acids are steroid acids found predominantly in bile of mammals. The distinction between different bile acids is minute, depends only on presence or absence of hydroxyl groups on positions 3, 7, and 12. Bile acids are physiological detergents that facilitate excretion, absorption, and transport of fats and ste…	HMDB0006893; HMDB06893	C05452	CHEBI:28047
290	409.383	TRUE	0.830255	11200.7	0.000980134	C30H50	-H(-)	100	Squalene	Squalene is a natural raw material found in human sebum (5%) and in shark-liver oil. An unsaturated aliphatic hydrocarbon (carotenoid) with six unconjugated double bonds. (Hawley''s Condensed Chemical Reference) Biological Source: Found in fish liver oils, yeast lipids and many vegetable oils, e.g. palm oil, cottonseed oil, rapeseed oil. Volatile component of scent material from Saguinus oedipus …	HMDB0000256; HMDB00256	C00751	CHEBI:15440
291	410.027	TRUE	0.79449	31624	-2.62505e-05	C10H15N5O9P2	-H(-)	100	dADP	Deoxyadenosine diphosphate has been identified in the mononuclear cells of a patient affected with in inherited adenosine deaminase deficiency (OMIM 102700) (PMID 6980023), and in in mononuclear cells of hemodialyzed patients. (PMID 11461945).	HMDB0001508; HMDB01508	C00206	CHEBI:16174
292	415.321	TRUE	0.708818	22488.8	0.000837934	C27H44O3	-H(-)	100	Calcitriol	The physiologically active form of vitamin D. It is formed primarily in the kidney by enzymatic hydroxylation of 25-hydroxycholecalciferol (calcifediol). Its production is stimulated by low blood calcium levels and parathyroid hormone. Calcitriol increases intestinal absorption of calcium and phosphorus, and in concert with parathyroid hormone increases bone resorption.--PubChem.3 beta-Hydroxy-5-…	HMDB0001903; HMDB0012453; HMDB0012457; HMDB0012459; HMDB0060425; HMDB0062401; HMDB01903; HMDB12453; HMDB12457; HMDB12459; HMDB60425; HMDB62401	C01673; C17331; C17332; C17333; C17336	; CHEBI:17823; CHEBI:48701; CHEBI:81013
293	417.285	TRUE	0.67663	22008	0.000357755	C22H42O7	-H(-)	100	Palmitoyl glucuronide	Palmitoyl glucuronide is a natural human metabolite of Palmitic acid generated in the liver by UDP glucuonyltransferase. Glucuronidation is used to assist in the excretion of toxic substances, drugs or other substances that cannot be used as an energy source. Glucuronic acid is attached via a glycosidic bond to the substance, and the resulting glucuronide, which has a much higher water solubility…	HMDB0010331; HMDB10331	C03033
294	417.337	TRUE	0.760991	26750.5	0.000553218	C27H46O3	-H(-)	100	7-a,25-Dihydroxycholesterol	7 alpha-hydroxylation is not directly involved, positively or negatively, in the action of 25- or 27-hydroxycholesterol as suppressors of HMG-CoA reductase activity. Human diploid fibroblasts (HDF) and the human melanoma cell line SK-MEL-2 converted 25-hydroxycholesterol into 7 alpha,25-dihydroxycholesterol and 7 alpha,25-dihydroxy-4-cholesten-3-one while the virus-transformed fibroblast line 90V…	HMDB0006280; HMDB0006281; HMDB0006763; HMDB0006764; HMDB0006887; HMDB0006894; HMDB0060136; HMDB06280; HMDB06281; HMDB06763; HMDB06764; HMDB06887; HMDB06894; HMDB60136	C05445; C05453; C05499; C05501; C06341; C15518; C15520	CHEBI:1294; CHEBI:18431; CHEBI:2288; CHEBI:27428; CHEBI:37623; CHEBI:37640; CHEBI:783
295	419.352	TRUE	0.810202	20531.9	0.000879245	C27H48O3	-H(-)	100	5-b-Cholestane-3a ,7a ,12a-triol	5-b-Cholestane-3a ,7a ,12a-triol is an intermediate in Bile acid biosynthesis. 5-b-Cholestane-3a ,7a ,12a-triol is the second to last step of synthesis of 5beta-Cyprinolsulfate. It is converted from 7alpha,12alpha-Dihydroxy-5beta-cholestan-3-one via enzymatic reaction then it is coneverted to 3alpha,7alpha,12alpha,26-Tetrahydroxy-5beta-cholestane via the enzyme cytochrome P450(EC.1.14.13.15). Thi…	HMDB0001457; HMDB0012455; HMDB01457; HMDB12455	C05444; C05454	CHEBI:16496; CHEBI:28540
296	425.377	TRUE	0.783463	18164	0.00157626	C30H50O	-H(-)	40	(S)-2,3-Epoxysqualene	(S)-2,3-Epoxysqualene is an intermediate in the biosynthesis of Terpenoid. It is a substrate for Squalene monooxygenase and Lanosterol synthase.Lanosterol is a tetracyclic triterpenoid which is the compound from which all steroids are derived. Lanosterol is biochemically synthesized starting from acetyl-CoA by the HMG-CoA reductase pathway. The critical step is the enzymatic conversion of the acy…	HMDB0001188; HMDB0001251; HMDB0001323; HMDB0001462; HMDB0059621; HMDB01188; HMDB01251; HMDB01323; HMDB01462; HMDB59621	C01054; C01724	CHEBI:15441; CHEBI:16521
297	426.022	TRUE	0.883208	2.03182e+06	0.00010209	C10H15N5O10P2	-H(-)	100	ADP	Adenosine 3'', 5''-diphosphate or PAP is a nucleotide that is closely related to ADP. It has two phosphate groups attached to the 5'' and 3'' positions of the pentose sugar ribose (instead of pyrophosphoric acid at the 5'' position, as found in ADP), and the nucleobase adenine. PAP is converted to PAPS by Sulfotransferase and then back to PAP after the sulfotransferase reaction. Sulfotransferase …	HMDB0000061; HMDB0000960; HMDB0001341; HMDB0001468; HMDB00061; HMDB00960; HMDB01341; HMDB01468	C00008; C00054; C00361	CHEBI:16761; CHEBI:17985; CHEBI:28862
298	427.358	TRUE	0.764101	13113.7	0.000649712	C29H48O2	-H(-)	100	Cholesteryl acetate	Cholesteryl acetate is a normal human cholesteryl ester present in diverse fluids and organs. Cholesteryl acetate is also present in foods. Food oxidation affects the quality and safety of the human diet by generating compounds with biological activities that can adversely affect health. In particular the susceptibility of cholesterol to oxidation is well known; certain products of cholesterol ox…	HMDB0003822; HMDB03822	C02530
299	429.301	TRUE	0.780051	18513.6	0.000141665	C27H42O4	-H(-)	100	7alpha-Hydroxy-3-oxo-4-cholestenoate	7alpha-Hydroxy-3-oxo-4-cholestenoate, also known as 7-Hoca, is a member of the class of compounds known as monohydroxy bile acids, alcohols, and derivatives. Thes compounds are bile acids, alcohols, or any of their derivatives bearing a hydroxyl group. 7alpha-Hydroxy-3-oxo-4-cholestenoate is practically insoluble (in water) and a weakly acidic compound (based on its pKa). 7alpha-Hydroxy-3-oxo-4-c…	HMDB0012458; HMDB0062430; HMDB12458; HMDB62430	C17337	CHEBI:83036
300	433.332	TRUE	0.793657	35930.4	-6.74443e-05	C27H46O4	-H(-)	100	3a,7a,12a-Trihydroxy-5b-cholestan-26-al	3alpha,7alpha,12alpha-Trihydroxy-5beta-cholestan-26-al is an intermediate in bile acid biosynthesis. Bile acids are steroid acids found predominantly in bile of mammals. The distinction between different bile acids is minute, depends only on presence or absence of hydroxyl groups on positions 3, 7, and 12. Bile acids are physiological detergents that facilitate excretion, absorption, and transpor…	HMDB0003533; HMDB0006263; HMDB03533; HMDB06263	C01301	CHEBI:16466
301	435.347	TRUE	0.824999	26273.3	0.000958846	C27H48O4	-H(-)	100	27-Deoxy-5b-cyprinol	27-Deoxy-5b-cyprinol is an intermediate in Bile acid synthesis pathway, in a sequence of reactions catalyzed by sterol 27-hydroxylase (CYP27) in the oxidation of 5 beta-cholestane-3 alpha,7 alpha,12 alpha,27-tetrol into 3 alpha,7 alpha,12 alpha-trihydroxy-5 beta-cholestanoic acid (PMID: 8496170). 5 beta-cholestane-3 alpha,7 alpha,12 alpha,25-tetrol 3-glucuronide, a metabolite of 27-Deoxy-5b-cypri…	HMDB0001231; HMDB0006264; HMDB01231; HMDB06264	C05446	CHEBI:17278
302	441.34	TRUE	0.675667	15757.3	-0.00217664	C29H46O3	-H(-)	15	4a-Carboxy-4b-methyl-5a-cholesta-8,24-dien-3b-ol	Intermediate in Cholesterol biosynthesis.4alpha-Methylzymosterol-4-carboxylic acid is a steroid derivative involved in steroid biosynthesis. It is generated from 14-demethyl-lanosterol via the enzyme methylsterol monooxygenase (EC 1.14.13.72).	HMDB0001181; HMDB0006927; HMDB01181; HMDB06927	C15808
303	441.373	TRUE	0.727972	13530.4	0.000469309	C30H50O2	-H(-)	100	Obtusifoliol	Obtusifoliol is an intermediate in the biosynthesis of cholesterol, in a reaction catalyzed by the enzyme CYP51A1 (EC 1.14.13.70, sterol 14-demethylase). (PMID: 9559662). CYP51A1 is a housekeeping enzyme essential for viability of mammals, essential step in cholesterol biosynthesis; sterol 14-demethylation occurs in all organism exhibiting de novo sterol biosynthesis, and CYP51A1 has been conserv…	HMDB0001242; HMDB0006843; HMDB01242; HMDB06843	C01943
304	442.015	TRUE	0.872809	282870	0.00243569	C10H15N5O11P2	-H(-)	10	GDP	Guanosine 5''-(trihydrogen diphosphate). A guanine nucleotide containing two phosphate groups esterified to the sugar moiety. It is an ester of pyrophosphoric acid with the nucleoside guanosine. GDP consists of the pyrophosphate group, the pentose sugar ribose, and the nucleobase guanine. GDP is the product of GTP dephosphorylation by GTPases, e.g. the G-proteins that are involved in signal trans…	HMDB0001201; HMDB01201	C00035	CHEBI:17552
305	443.351	TRUE	0.665324	12938.8	0.00177653	C29H48O3	-H(-)	29	3-beta-Hydroxy-4-beta-methyl-5-alpha-cholest-7-ene-4-alpha-carboxylate	3-beta-Hydroxy-4-beta-methyl-5-alpha-cholest-7-ene-4-alpha-carboxylate is a steroid biosynthesis intermediate. It is a substrate for sterol-4-alpha-carboxylate 3-dehydrogenase (EC 1.1.1.170) and participates in the following reaction: 3beta-hydroxy-4beta-methyl-5alpha-cholest-7-ene-4alpha-carboxylate + NAD(P)+ = 4alpha-methyl-5alpha-cholest-7-en-3-one + CO2 + NAD(P)H. It is also produced by methy…	HMDB0011662; HMDB11662	C04840	CHEBI:18134
306	445.053	TRUE	0.886819	64193	0.000371343	C11H20N4O11P2	-H(-)	100	CDP-ethanolamine	Cytidine is a molecule (known as a nucleoside) that is formed when cytosine is attached to a ribose ring (also known as a ribofuranose) via a beta-N1-glycosidic bond.	HMDB0001564; HMDB01564	C00570	CHEBI:16732
307	445.187	TRUE	0.880417	5.93992e+06	-1.02096e-05	C24H30O8	-H(-)	100	Estrone glucuronide	Estrone-glucuronide is the dominant metabolite of estradiol. Estrone glucuronide is formed by a UDP glucuronyltransferase (EC 2.4.1.17, UTP) reaction creating a much more water-soluble form of the hormone; glucuronides are the most abundant estrogen conjugates. Measurement of estrone-glucuronide is used as one reference method for determining ovulation (immunotubes are available for measuring uri…	HMDB0004483; HMDB04483	C11133	CHEBI:28919
308	447.204	TRUE	0.757956	104229	-0.00108078	C24H32O8	-H(-)	88	17-beta-Estradiol-3-glucuronide	Estradiol gulcuronide is believed to play important roles in the mechanism of 17beta-estradiol(E2)-mediated tumor formation. Conjugation with glucuronic acid lowers tissue levels by facilitating excretion.The heterotropic activation by daidzein appears to be specific for the glucuronidation of E2 because daidzein did not affect the glucuronidation of the 2- and 4-hydroxy metabolites of E2. (PMID:…	HMDB0006224; HMDB0006767; HMDB06224; HMDB06767	C05503	CHEBI:36489
309	448.307	TRUE	0.766003	15670.1	0.000271785	C26H43NO5	-H(-)	100	Chenodeoxycholic acid glycine conjugate	Chenodeoxycholic acid glycine conjugate is an acyl glycine and a bile acid-glycine conugate. It is a secondary bile acid produced by the action of enzymes existing in the microbial flora of the colonic environment. In hepatocytes, both primary and secondary bile acids undergo amino acid conjugation at the C-24 carboxylic acid on the side chain, and almost all bile acids in the bile duct therefore…	HMDB0000637; HMDB0004013; HMDB00637; HMDB04013	C05466
310	449.184	TRUE	0.813776	23555.5	0.00201706	C20H36O7P2	-H(-)	19	Geranylgeranyl-PP	Geranylgeranyl pyrophosphate is an intermediate in the HMG-CoA reductase pathway used by organisms in the biosynthesis of terpenes and terpenoids. This compound belongs to the family of Acyclic Diterpenes. These are diterpenes (compounds made of four consecutive isoprene units) that do not contain a cycle.	HMDB0004486; HMDB0060109; HMDB04486; HMDB60109	C00353	CHEBI:48861
311	449.341	TRUE	0.758699	15841.8	0.00168145	C31H46O2	-H(-)	33	Vitamin K1	Vitamin K1 or Phylloquinone is a polycyclic aromatic ketone, based on 1,4-naphthoquinone, with 2-methyl and 3-phytyl substituents. Vitamin K is a family of phylloquinones that contains a ring of 2-methyl-1,4-naphthoquinone and an isoprenoid side chain. Several forms of vitamin K have been identified: vitamin K 1 (vitamin K 1) derived from plants, vitamin K 2 (menaquinone) from bacteria, and synth…	HMDB0003555; HMDB0003596; HMDB0004198; HMDB0015157; HMDB03555; HMDB03596; HMDB04198; HMDB15157	C02059; C05850	CHEBI:18067; CHEBI:583972
311	449.341	TRUE	0.758699	15841.8	-0.000723848	C29H48O2	.Na/H-H(-)	20	Cholesteryl acetate	Cholesteryl acetate is a normal human cholesteryl ester present in diverse fluids and organs. Cholesteryl acetate is also present in foods. Food oxidation affects the quality and safety of the human diet by generating compounds with biological activities that can adversely affect health. In particular the susceptibility of cholesterol to oxidation is well known; certain products of cholesterol ox…	HMDB0003822; HMDB03822	C02530
312	451.358	TRUE	0.830873	13037.7	8.86895e-05	C31H48O2	-H(-)	100	Phylloquinol	This compound belongs to the family of Diterpenes. These are terpene compounds formed by four isoprene units.	HMDB0060502; HMDB60502	C03313	CHEBI:28433
313	454.148	TRUE	0.815249	16805.9	0.000177652	C20H21N7O6	-H(-)	100	5,10-Methenyltetrahydrofolic acid	Folate is important for cells and tissues that rapidly divide. Cancer cells divide rapidly, and drugs that interfere with folate metabolism are used to treat cancer. Methotrexate is a drug often used to treat cancer because it inhibits the production of the active form, tetrahydrofolate. Unfortunately, methotrexate can be toxic, producing side effects such as inflammation in the digestive tract t…	HMDB0001354; HMDB01354	C00445	CHEBI:15636
314	455.096	TRUE	0.776589	22004.6	0.000902072	C17H21N4O9P	-H(-)	100	FMN (ox)	Flavin mononucleotide (FMN), or riboflavin-5′-phosphate, is a biomolecule produced from riboflavin (vitamin B2) by the enzyme riboflavin kinase and functions as prosthetic group of various oxidoreductases including NADH dehydrogenase as well as cofactor in biological blue-light photo receptors. During the catalytic cycle, the reversible interconversion of oxidized (FMN), semiquinone (FMNH•) and r…	HMDB0001520; HMDB01520	C00061	CHEBI:17621
315	456.149	TRUE	0.733187	16045.9	0.0023441	C20H27NO11	-H(-)	11	Amygdalin	Amygdalin is found in almond. Bitter glycoside of the Rosaceae, found especially in kernels of cherries, peaches and apricots. Amygdalin is present in cold pressed bitter almond oil from the above sources prior to enzymic hydolysis and steam distillation for food use Amygdalin , C20H27NO11, is a glycoside initially isolated from the seeds of the tree Prunus dulcis, also known as bitter almonds, b…	HMDB0035030; HMDB35030	C08325	CHEBI:27613
316	458.181	TRUE	0.56518	18410.2	-0.00124335	C20H25N7O6	-H(-)	68	5-Methyltetrahydrofolic acid	5 methyltetrahydrofolic acid (5-MTHF) is the most biologically active form of the B-vitamin known as folic acid, also known generically as folate. 5-MTHF functions, in concert with vitamin B12, as a methyl-group donor involved in the conversion of the amino acid homocysteine to methionine. Methyl (CH3) group donation is vital to many bodily processes, including serotonin, melatonin, and DNA synth…	HMDB0001396; HMDB01396	C00440	CHEBI:15641
317	460.16	TRUE	0.680405	20710.6	0.000981068	C23H27NO9	-H(-)	100	Morphine-3-glucuronide	Morphine-3-glucuronide belongs to the family of Morphinans. These are polycyclic compounds with a four-ring skeleton with three condensed six-member rings forming a partially hydrogenated phenanthrene moiety, one of which is aromatic while the two others are alicyclic.Morphine-6-glucuronide (M6G) is a major active metabolite of morphine, and as such is the molecule responsible for much of the pai…	HMDB0041936; HMDB0041937; HMDB41936; HMDB41937	C16578; C16643
318	465.304	TRUE	0.934263	606193	0.00026958	C27H46O4S	-H(-)	100	Cholesterol sulfate	Cholesterol sulfate is a sterol sulfate in human plasma. It is a component of cell membrane and has a regulatory function. It has a stabilizing function on the membrane, supports platelet adhesion and involves in signal transduction (PMID 12730293). Cholesterol sulfate is found to be associated with hypercholesterolemia, which is an inborn error of metabolism.	HMDB0000653; HMDB00653	C18043	CHEBI:41321
319	466.967	TRUE	0.664407	22435.6	-0.000638779	C9H15N2O14P3	-H(-)	100	dUTP	Deoxyuridine triphosphate (dUTP) is a deoxynucleotide triphosphate (dNTP) that is chemically similar to uridine triphosphate (UTP) except that it has a deoxyribose sugar instead of a ribose sugar. DNA synthesis requires the availability of deoxynucleotide triphosphates (dTTP, dATP, dGTP, dCTP), whereas RNA synthesis requires the availability of nucleotide triphosphates (NTPs) such as TTP, ATP, GT…	HMDB0001191; HMDB01191	C00460	CHEBI:17625
320	469.404	TRUE	0.721376	9495.93	0.000694263	C32H54O2	-H(-)	100	CE(5:0)	Cholesteryl pentanoate is an ester of cholesterol. Fatty acid esters of cholesterol constitute about two-thirds of the cholesterol in the plasma. Cholesterol is a sterol (a combination steroid and alcohol) and a lipid found in the cell membranes of all body tissues, and transported in the blood plasma of all animals. The accumulation of cholesterol esters in the arterial intima (the innermost lay…	HMDB0003442; HMDB03442	C02530
321	480.309	TRUE	0.915893	272954	0.000330063	C23H48NO7P	-H(-)	100	LysoPC(15:0)	LysoPC(15:0) is a lysophospholipid (LyP). It is a monoglycerophospholipid in which a phosphorylcholine moiety occupies a glycerol substitution site. Lysophosphatidylcholines can have different combinations of fatty acids of varying lengths and saturation attached at the C-1 (sn-1) position. Fatty acids containing 16, 18 and 20 carbons are the most common. LysoPC(15:0), in particular, consists of …	HMDB0010381; HMDB10381	C04230	CHEBI:580912
322	481.977	TRUE	0.855761	383031	0.000136223	C9H16N3O14P3	-H(-)	100	CTP	Cytidine 5''-(tetrahydrogen triphosphate) or CTP is a cytosine nucleotide containing three phosphate groups esterified to a ribose moiety at the 5'' position. CTP is integral to the synthesis or mRNA, rRNA and tRNA through RNA polymerases. Cytidine triphosphate (CTP) is also critical to the synthesis of phosphatidylcholine via the enzyme CTP: phosphocholine cytidyltransferase. This reaction is th…	HMDB0000082; HMDB00082	C00063	CHEBI:17677
323	482.961	TRUE	0.882028	916583	0.000305312	C9H15N2O15P3	-H(-)	100	UTP	Uridine 5''-(tetrahydrogen triphosphate). A uracil nucleotide containing three phosphate groups esterified to the sugar moiety. Uridine triphosphate has the role of a source of energy or an activator of substrates in metabolic reactions, like that of adenosine triphosphate, but more specific. When Uridine triphosphate activates a substrate, UDP-substrate is usually formed and inorganic phosphate …	HMDB0000285; HMDB00285	C00075	CHEBI:15713
324	487.1	TRUE	0.719747	33255.6	0.000343871	C14H26N4O11P2	-H(-)	100	CDP-choline	Citicoline is an essential intermediate in the biosynthetic pathway of structural phospholipids in cell membranes, particularly phosphatidylcholine. Once absorbed, citicoline is widely distributed throughout the body, crosses the blood-brain barrier and reaches the central nervous system (CNS), where it is incorporated into the membrane and microsomal phospholipid fraction. Citicoline activates b…	HMDB0001413; HMDB01413	C00307	CHEBI:16436
325	489.993	TRUE	0.736456	33845.5	0.000840706	C10H16N5O12P3	-H(-)	100	dATP	Deoxyadenosine triphosphate (dATP) is a purine nucleoside triphosphate used in cells for DNA synthesis. A nucleoside triphosphate is a molecule type that contains a nucleoside with three phosphates bound to it. dATP contains the sugar deoxyribose, a precursor to DNA synthesis whereby the two existing phosphate groups are cleaved with the remaining deoxyadenosine monophosphate being incorporated i…	HMDB0001532; HMDB01532	C00131	CHEBI:16284
326	492.31	TRUE	0.75242	22519.1	-0.000608977	C24H48NO7P	-H(-)	100	LysoPC(16:1(9Z)/0:0)	LysoPC(16:1(9Z)/0:0) is a lysophospholipid (LyP). It is a monoglycerophospholipid in which a phosphorylcholine moiety occupies a glycerol substitution site. Lysophosphatidylcholines can have different combinations of fatty acids of varying lengths and saturation attached at the C-1 (sn-1) position. Fatty acids containing 16, 18 and 20 carbons are the most common. LysoPC(16:1(9Z)/0:0), in particul…	HMDB0010383; HMDB10383	C04230	CHEBI:73851
327	498.291	TRUE	0.852697	27821.5	-0.00119544	C26H45NO6S	-H(-)	73	Taurochenodesoxycholic acid	Taurochenodesoxycholic acid is a bile acid formed in the liver by conjugation of chenodeoxycholate with taurine, usually as the sodium salt. Bile acids are steroid acids found predominantly in bile of mammals. The distinction between different bile acids is minute, depends only on presence or absence of hydroxyl groups on positions 3, 7, and 12. Bile acids are physiological detergents that facili…	HMDB0000951; HMDB00951	C05465	CHEBI:16525
328	505.989	TRUE	0.850147	3.06049e+06	-0.000266148	C10H16N5O13P3	-H(-)	100	ATP	Adenosine triphosphate (ATP) is a nucleotide consisting of a purine base (adenine) attached to the first carbon atom of ribose (a pentose sugar). Three phosphate groups are esterified at the fifth carbon atom of the ribose. ATP is incorporated into nucleic acids by polymerases in the processes of DNA replication and transcription. ATP contributes to cellular energy charge and participates in over…	HMDB0000538; HMDB0001440; HMDB00538; HMDB01440	C00002; C00286	CHEBI:15422; CHEBI:16497
329	508.34	TRUE	0.832872	77442.9	0.000835097	C25H52NO7P	-H(-)	100	LysoPC(17:0)	LysoPC(17:0) is a lysophospholipid (LyP). It is a monoglycerophospholipid in which a phosphorylcholine moiety occupies a glycerol substitution site. Lysophosphatidylcholines can have different combinations of fatty acids of varying lengths and saturation attached at the C-1 (sn-1) position. Fatty acids containing 16, 18 and 20 carbons are the most common. LysoPC(17:0), in particular, consists of …	HMDB0012108; HMDB12108	C04230	CHEBI:74340
330	508.375	TRUE	0.487525	18152.9	0.00190598	C26H56NO6P	-H(-)	23	LysoPC(O-18:0)	1-Octadecyl-sn-glycero-3-phosphocholine is an intermediate in the ether lipid metabolism pathway. 1-Octadecyl-sn-glycero-3-phosphocholine is irreversibly produced from 2-acetyl-1-(9Z-octadecenyl)-sn-glycero-3-phosphocholine via the enzyme 1-alkyl-2-acetylglycerophosphocholine esterase (EC 3.1.1.47). 1-Octadecyl-sn-glycero-3-phosphocholine is an ether phospho-ether lipid. Ether lipids are lipids i…	HMDB0011149; HMDB11149	C04317	CHEBI:75216
331	521.983	TRUE	0.732676	354797	0.000365812	C10H16N5O14P3	-H(-)	100	GTP	Guanosine triphosphate (GTP) is a guanine nucleotide containing three phosphate groups esterified to the sugar moiety. GTP functions as a carrier of phosphates and pyrophosphates involved in channeling chemical energy into specific biosynthetic pathways. GTP activates the signal transducing G proteins which are involved in various cellular processes including proliferation, differentiation, and a…	HMDB0001273; HMDB01273	C00044	CHEBI:15996
332	522.358	TRUE	0.743469	17171.2	-0.00100077	C26H54NO7P	-H(-)	100	LysoPC(18:0)	LysoPC(18:0) is a lysophospholipid (LyP). It is a monoglycerophospholipid in which a phosphorylcholine moiety occupies a glycerol substitution site. Lysophosphatidylcholines can have different combinations of fatty acids of varying lengths and saturation attached at the C-1 (sn-1) position. Fatty acids containing 16, 18 and 20 carbons are the most common. LysoPC(18:0), in particular, consists of …	HMDB0010384; HMDB10384	C04230	CHEBI:73858
333	534.088	TRUE	0.789666	18050.7	0.000280789	C18H26N5O8PS2	-H(-)	100	Lipoyl-AMP	Lipoyl-amp is part of the Protein modification, and Lipoic acid metabolism pathways. It is a substrate for: Lipoyltransferase 1, mitochondrial.	HMDB0059635; HMDB59635	C16238	CHEBI:55451
334	536.505	TRUE	0.917646	241465	0.000143055	C34H67NO3	-H(-)	100	C16 Cer	Ceramides (N-acylsphingosine) are one of the hydrolysis byproducts of sphingomyelin by the enzyme sphingomyelinase (sphingomyelin phosphorylcholine phosphohydrolase E.C.3.1.4.12) which has been identified in the subcellular fractions of human epidermis (PMID 25935) and many other tissues. They can also be synthesized from serine and palmitate in a de novo pathway and are regarded as important cel…	HMDB0004949; HMDB04949	C00195	CHEBI:72959
335	550.39	TRUE	0.723507	12891.3	-0.00227096	C28H58NO7P	-H(-)	13	LysoPC(20:0/0:0)	LysoPC(20:0/0:0) is a lysophospholipid (LyP). It is a monoglycerophospholipid in which a phosphorylcholine moiety occupies a glycerol substitution site. Lysophosphatidylcholines can have different combinations of fatty acids of varying lengths and saturation attached at the C-1 (sn-1) position. Fatty acids containing 16, 18 and 20 carbons are the most common. LysoPC(20:0/0:0), in particular, cons…	HMDB0010390; HMDB10390	C04230	CHEBI:74968
336	558.064	TRUE	0.8626	66329.7	0.00064434	C15H23N5O14P2	-H(-)	100	ADP-ribose	Adenosine diphosphate ribose is a molecule formed into poly(ADP-ribose) or PAR chains by the enzyme poly ADP ribose polymerase or PARP. PARP is found in every cell nucleus. Its main role is to detect and signal single-strand DNA breaks (SSB) to the enzymatic machinery involved in the SSB repair. PARP activation is an immediate cellular response to metabolic, chemical, or radiation-induced DNA SSB…	HMDB0001178; HMDB01178	C00301	CHEBI:16960
337	562.521	TRUE	0.77424	18051.8	-0.000479599	C36H69NO3	-H(-)	100	C18:1 Cer	Ceramides (N-acylsphingosine) are one of the hydrolysis byproducts of sphingomyelin by the enzyme sphingomyelinase (sphingomyelin phosphorylcholine phosphohydrolase E.C.3.1.4.12) which has been identified in the subcellular fractions of human epidermis (PMID 25935) and many other tissues. They can also be synthesized from serine and palmitate in a de novo pathway and are regarded as important cel…	HMDB0004948; HMDB04948	C00195	CHEBI:77996
338	563.068	TRUE	0.88028	78301.4	2.59242e-05	C16H26N2O16P2	-H(-)	100	dTDP-hexose	Deoxythymidine diphosphate-glucose is an intermediate in the nucleotide sugar metabolism pathway (KEGG). It is a substrate for the enzyme dTDP-D-glucose 4,6-dehydratase which catalyzes the reaction: dTDP-glucose = dTDP-4-dehydro-6-deoxy-D-glucose + H2O.dTDP-D-galactose is an intermediate involved in nucleotide sugar metabolism. It can be generated by dTDP-D-glucose through the action of the enzym…	HMDB0001328; HMDB0006876; HMDB01328; HMDB06876	C00842; C02097	CHEBI:14086; CHEBI:35248
339	564.535	TRUE	0.826978	21361.3	0.000845197	C36H71NO3	-H(-)	100	C18 Cer	Ceramides (N-acylsphingosine) are one of the hydrolysis byproducts of sphingomyelin by the enzyme sphingomyelinase (sphingomyelin phosphorylcholine phosphohydrolase E.C.3.1.4.12) which has been identified in the subcellular fractions of human epidermis (PMID 25935) and many other tissues. They can also be synthesized from serine and palmitate in a de novo pathway and are regarded as important cel…	HMDB0004950; HMDB04950	C00195	CHEBI:72961
340	565.048	TRUE	0.909345	851459	-9.34816e-05	C15H24N2O17P2	-H(-)	100	UDP-hexose	Uridine diphosphate glucose is a key intermediate in carbohydrate metabolism. Serves as a precursor of glycogen, can be metabolized into UDPgalactose and UDPglucuronic acid which can then be incorporated into polysaccharides as galactose and glucuronic acid. Also serves as a precursor of sucrose lipopolysaccharides, and glycosphingolipids.Uridine diphosphategalactose (UDPgal) is a nucleoside diph…	HMDB0000286; HMDB0000302; HMDB00286; HMDB00302; HMDB0060079; HMDB60079	C00029; C00052	; CHEBI:67119
341	568.34	TRUE	0.781494	22247.3	0.00126631	C30H52NO7P	-H(-)	65	LysoPC(22:5(4Z,7Z,10Z,13Z,16Z))	LysoPC(22:5(4Z,7Z,10Z,13Z,16Z)) is a lysophospholipid (LyP). It is a monoglycerophospholipid in which a phosphorylcholine moiety occupies a glycerol substitution site. Lysophosphatidylcholines can have different combinations of fatty acids of varying lengths and saturation attached at the C-1 (sn-1) position. Fatty acids containing 16, 18 and 20 carbons are the most common. LysoPC(22:5(4Z,7Z,10Z,…	HMDB0010402; HMDB0010403; HMDB10402; HMDB10403	C04230	CHEBI:74348; CHEBI:88949
342	570.356	TRUE	0.812119	20326.4	0.00035397	C30H54NO7P	-H(-)	100	LysoPC(22:4(7Z,10Z,13Z,16Z))	LysoPC(22:4(7Z,10Z,13Z,16Z)) is a lysophospholipid (LyP). It is a monoglycerophospholipid in which a phosphorylcholine moiety occupies a glycerol substitution site. Lysophosphatidylcholines can have different combinations of fatty acids of varying lengths and saturation attached at the C-1 (sn-1) position. Fatty acids containing 16, 18 and 20 carbons are the most common. LysoPC(22:4(7Z,10Z,13Z,16…	HMDB0010401; HMDB10401	C04230	CHEBI:88953
343	579.027	TRUE	0.912029	988928	0.000425697	C15H22N2O18P2	-H(-)	100	Uridine diphosphate glucuronic acid	Uridine diphosphate glucuronic acid is a nucleoside diphosphate sugar which serves as a source of glucuronic acid for polysaccharide biosynthesis. It may also be epimerized to UDP Iduronic acid, which donates Iduronic acid to polysaccharides. In animals, UDP glucuronic acid is used for formation of many glucosiduronides with various aglycones. The transfer of glucuronic acid from UDP-alpha-D-gluc…	HMDB0000935; HMDB0001384; HMDB00935; HMDB01384	C00167	CHEBI:17200
344	588.074	TRUE	0.845343	38488.8	0.000646197	C16H25N5O15P2	-H(-)	100	GDP-L-fucose	GDP-L-fucose is a sugar nucleotide and a readily available source of fucose. Fucose is a deoxyhexose that is found in nearly all plant and animal species. The monosaccharide plays several important metabolic roles in complex carbohydrates and in glycoproteins. Fucosylated oligosaccharides are involved in cell-cell recognition, selectin-mediated leukocyte-endothelial adhesion, and mouse embryogene…	HMDB0001095; HMDB0062554; HMDB01095; HMDB62554	C00325	CHEBI:13332; CHEBI:17009
345	592.569	TRUE	0.712813	10962.8	-0.00196432	C38H75NO3	-H(-)	21	C20 Cer	Ceramides (N-acylsphingosine) are one of the hydrolysis byproducts of sphingomyelin by the enzyme sphingomyelinase (sphingomyelin phosphorylcholine phosphohydrolase E.C.3.1.4.12) which has been identified in the subcellular fractions of human epidermis (PMID 25935) and many other tissues. They can also be synthesized from serine and palmitate in a de novo pathway and are regarded as important cel…	HMDB0004951; HMDB04951	C00195	CHEBI:72962
346	611.144	TRUE	0.873577	198669	0.000336899	C20H32N6O12S2	-H(-)	100	Oxidized glutathione	Oxidized glutathione is a glutathione dimer formed by a disulfide bond between the cysteine sulfhydryl side chains during the course of being oxidized. glutathione participates in leukotriene synthesis and is a cofactor for the enzyme glutathione peroxidase. It is also important as a hydrophilic molecule that is added to lipophilic toxins and waste in the liver during biotransformation before the…	HMDB0003337; HMDB03337	C00127	CHEBI:17858
347	620.598	TRUE	0.656798	16078.8	0.000739925	C40H79NO3	-H(-)	100	C22 Cer	Ceramides (N-acylsphingosine) are one of the hydrolysis byproducts of sphingomyelin by the enzyme sphingomyelinase (sphingomyelin phosphorylcholine phosphohydrolase E.C.3.1.4.12) which has been identified in the subcellular fractions of human epidermis (PMID 25935) and many other tissues. They can also be synthesized from serine and palmitate in a de novo pathway and are regarded as important cel…	HMDB0004952; HMDB04952	C00195	CHEBI:72966
348	646.613	TRUE	0.816468	42617	0.000914629	C42H81NO3	-H(-)	100	C24:1 Cer	Ceramides (N-acylsphingosine) are one of the hydrolysis byproducts of sphingomyelin by the enzyme sphingomyelinase (sphingomyelin phosphorylcholine phosphohydrolase E.C.3.1.4.12) which has been identified in the subcellular fractions of human epidermis (PMID 25935) and many other tissues. They can also be synthesized from serine and palmitate in a de novo pathway and are regarded as important cel…	HMDB0004953; HMDB04953	C00195	CHEBI:74450
349	648.629	TRUE	0.665802	27804.2	0.000690725	C42H83NO3	-H(-)	100	C24 Cer	Ceramides (N-acylsphingosine) are one of the hydrolysis byproducts of sphingomyelin by the enzyme sphingomyelinase (sphingomyelin phosphorylcholine phosphohydrolase E.C.3.1.4.12) which has been identified in the subcellular fractions of human epidermis (PMID 25935) and many other tissues. They can also be synthesized from serine and palmitate in a de novo pathway and are regarded as important cel…	HMDB0004956; HMDB04956	C00195	CHEBI:72965
350	662.646	TRUE	0.742089	14196.8	0.000153166	C43H85NO3	-H(-)	100	Ceramide (d18:1/25:0)	Ceramides (N-acylsphingosine) are one of the hydrolysis byproducts of sphingomyelin by the enzyme sphingomyelinase (sphingomyelin phosphorylcholine phosphohydrolase E.C.3.1.4.12) which has been identified in the subcellular fractions of human epidermis (PMID 25935) and many other tissues. They can also be synthesized from serine and palmitate in a de novo pathway and are regarded as important cel…	HMDB0004957; HMDB04957	C00195
351	665.215	TRUE	0.652617	16596.8	-0.000756009	C24H42O21	-H(-)	100	Stachyose	Stachyose is a tetrasaccharide consisting of two D-galactose units, one D-glucose unit, and one D-fructose unit sequentially linked. Stachyose is a normal human metabolite present in human milk and is naturally found in many vegetables (e.g. green beans, soybeans and other beans) and plants. The glycosylation of serum transferrin from galactosemic patients with a deficiency of galactose-1-phospha…	HMDB0003553; HMDB03553	C01613	CHEBI:17164
352	665.626	TRUE	0.560046	18214.6	-0.00161902	C46H82O2	-H(-)	37	CE(19:0)	Cholesteryl nonadecanoic acid is a cholesteryl ester. Cholesteryl ester (CE) is the major transport and storage form of cholesterol in lipoprotein particles and most cell types. Molecular composition of CE species is of high interest for arteriosclerosis research, i.e., as components of lipoprotein subclasses or in studies investigating the mechanisms involved in the generation of lipid laden foa…	HMDB0006738; HMDB06738	C02530
353	673.481	TRUE	0.907811	128318	0.00070308	C37H71O8P	-H(-)	100	PA(16:0/18:1(11Z))	PA(16:0/18:1(11Z)) is a phosphatidic acid. It is a glycerophospholipid in which a phosphate moiety occupies a glycerol substitution site. As is the case with diacylglycerols, phosphatidic acids can have many different combinations of fatty acids of varying lengths and saturation attached at the C-1 and C-2 positions. Fatty acids containing 16, 18 and 20 carbons are the most common. PA(16:0/18:1(1…	HMDB0007858; HMDB0007859; HMDB07858; HMDB07859	C00416	CHEBI:64844; CHEBI:89530
354	676.662	TRUE	0.498216	12804.9	-0.00115778	C44H87NO3	-H(-)	78	C26 Cer	Ceramides (N-acylsphingosine) are one of the hydrolysis byproducts of sphingomyelin by the enzyme sphingomyelinase (sphingomyelin phosphorylcholine phosphohydrolase E.C.3.1.4.12) which has been identified in the subcellular fractions of human epidermis (PMID 25935) and many other tissues. They can also be synthesized from serine and palmitate in a de novo pathway and are regarded as important cel…	HMDB0004955; HMDB04955	C00195	CHEBI:72968
355	684.461	TRUE	0.788048	18004.7	4.54454e-05	C37H68NO8P	-H(-)	100	PE(18:3(9Z,12Z,15Z)/14:0)	PE(18:3(9Z,12Z,15Z)/14:0) is a phosphatidylethanolamine (PE or GPEtn). It is a glycerophospholipid in which a phosphorylethanolamine moiety occupies a glycerol substitution site. As is the case with diacylglycerols, glycerophosphoethanolamines can have many different combinations of fatty acids of varying lengths and saturation attached at the C-1 and C-2 positions. Fatty acids containing 16, 18 …	HMDB0009151; HMDB09151	C00350
356	686.142	TRUE	0.815947	30042.3	3.17876e-06	C21H35N7O13P2S	-H(-)	100	Dephospho-CoA	Dephospho-CoA is an intermediate in Pantothenate and CoA biosynthesis. It is a substrate for Bifunctional coenzyme A synthase which contains the dephospho-CoA kinase (EC:2.7.1.24), This enzyme catalyzes the final step in CoA biosynthesis, the phosphorylation of the 3''-hydroxyl group of ribose using ATP as a phosphate donor. The reaction is: ATP + 3''-dephospho-CoA = ADP + CoA.	HMDB0001373; HMDB01373	C00882	CHEBI:15468
357	698.512	TRUE	0.858629	210531	0.000860353	C39H74NO7P	-H(-)	100	PE(16:1(9Z)/P-18:1(11Z))	PE(16:1(9Z)/P-18:1(11Z)) is a phosphatidylethanolamine (PE or GPEtn). It is a glycerophospholipid in which a phosphorylethanolamine moiety occupies a glycerol substitution site. As is the case with diacylglycerols, glycerophosphoethanolamines can have many different combinations of fatty acids of varying lengths and saturation attached at the C-1 and C-2 positions. Fatty acids containing 16, 18 a…	HMDB0008984; HMDB0008985; HMDB08984; HMDB08985	C00350
358	699.496	TRUE	0.910083	101616	0.000598744	C39H73O8P	-H(-)	100	PA(18:0/18:2(9Z,12Z))	PA(18:0/18:2(9Z,12Z)) is a phosphatidic acid. It is a glycerophospholipid in which a phosphate moiety occupies a glycerol substitution site. As is the case with diacylglycerols, phosphatidic acids can have many different combinations of fatty acids of varying lengths and saturation attached at the C-1 and C-2 positions. Fatty acids containing 16, 18 and 20 carbons are the most common. PA(18:0/18:…	HMDB0007861; HMDB0007862; HMDB07861; HMDB07862	C00416	CHEBI:77248; CHEBI:89528
359	702.507	TRUE	0.907453	57987.6	0.000523665	C38H74NO8P	-H(-)	100	PC(16:0/14:1(9Z))	PC(16:0/14:1(9Z)) is a phosphatidylcholine (PC or GPCho). It is a glycerophospholipid in which a phosphorylcholine moiety occupies a glycerol substitution site. As is the case with diacylglycerols, glycerophosphocholines can have many different combinations of fatty acids of varying lengths and saturation attached at the C-1 and C-2 positions. Fatty acids containing 16, 18 and 20 carbons are the …	HMDB0007966; HMDB07966	C00157
360	710.476	TRUE	0.770203	36657.8	0.000524784	C39H70NO8P	-H(-)	100	PE(18:3(9Z,12Z,15Z)/16:1(9Z))	PE(18:3(9Z,12Z,15Z)/16:1(9Z)) is a phosphatidylethanolamine (PE or GPEtn). It is a glycerophospholipid in which a phosphorylethanolamine moiety occupies a glycerol substitution site. As is the case with diacylglycerols, glycerophosphoethanolamines can have many different combinations of fatty acids of varying lengths and saturation attached at the C-1 and C-2 positions. Fatty acids containing 16,…	HMDB0009155; HMDB09155	C00350
361	712.492	TRUE	0.857954	69510.8	0.0005031	C39H72NO8P	-H(-)	100	PE(14:0/20:3(8Z,11Z,14Z))	PE(14:0/20:3(8Z,11Z,14Z)) is a phosphatidylethanolamine (PE or GPEtn). It is a glycerophospholipid in which a phosphorylethanolamine moiety occupies a glycerol substitution site. As is the case with diacylglycerols, glycerophosphoethanolamines can have many different combinations of fatty acids of varying lengths and saturation attached at the C-1 and C-2 positions. Fatty acids containing 16, 18 …	HMDB0008837; HMDB0009154; HMDB08837; HMDB09154	C00350
362	716.522	TRUE	0.846029	424377	0.00169466	C39H76NO8P	-H(-)	37	PC(15:0/16:1(9Z))	PC(15:0/16:1(9Z)) is a phosphatidylcholine (PC or GPCho). It is a glycerophospholipid in which a phosphorylcholine moiety occupies a glycerol substitution site. As is the case with diacylglycerols, glycerophosphocholines can have many different combinations of fatty acids of varying lengths and saturation attached at the C-1 and C-2 positions. Fatty acids containing 16, 18 and 20 carbons are the …	HMDB0007936; HMDB07936	C00157
363	722.513	TRUE	0.885107	3.26924e+06	3.91831e-05	C41H74NO7P	-H(-)	66	PE(18:3(6Z,9Z,12Z)/P-18:1(9Z))	PE(18:3(6Z,9Z,12Z)/P-18:1(9Z)) is a phosphatidylethanolamine (PE or GPEtn). It is a glycerophospholipid in which a phosphorylethanolamine moiety occupies a glycerol substitution site. As is the case with diacylglycerols, glycerophosphoethanolamines can have many different combinations of fatty acids of varying lengths and saturation attached at the C-1 and C-2 positions. Fatty acids containing 16…	HMDB0009150; HMDB09150	C00350
364	734.478	TRUE	0.832602	51188.8	-0.00104109	C41H70NO8P	-H(-)	94	PE(14:0/22:6(4Z,7Z,10Z,13Z,16Z,19Z))	PE(14:0/22:6(4Z,7Z,10Z,13Z,16Z,19Z)) is a phosphatidylethanolamine (PE or GPEtn). It is a glycerophospholipid in which a phosphorylethanolamine moiety occupies a glycerol substitution site. As is the case with diacylglycerols, glycerophosphoethanolamines can have many different combinations of fatty acids of varying lengths and saturation attached at the C-1 and C-2 positions. Fatty acids contain…	HMDB0008847; HMDB08847	C00350
365	736.492	TRUE	0.888466	295823	0.000436046	C41H72NO8P	-H(-)	100	PE(14:0/22:5(4Z,7Z,10Z,13Z,16Z))	PE(14:0/22:5(4Z,7Z,10Z,13Z,16Z)) is a phosphatidylethanolamine (PE or GPEtn). It is a glycerophospholipid in which a phosphorylethanolamine moiety occupies a glycerol substitution site. As is the case with diacylglycerols, glycerophosphoethanolamines can have many different combinations of fatty acids of varying lengths and saturation attached at the C-1 and C-2 positions. Fatty acids containing …	HMDB0008845; HMDB0008846; HMDB0008971; HMDB08845; HMDB08846; HMDB08971	C00350
366	738.507	TRUE	0.90324	673660	0.000663359	C41H74NO8P	-H(-)	100	PC(18:4(6Z,9Z,12Z,15Z)/15:0)	PC(18:4(6Z,9Z,12Z,15Z)/15:0) is a phosphatidylcholine (PC or GPCho). It is a glycerophospholipid in which a phosphorylcholine moiety occupies a glycerol substitution site. As is the case with diacylglycerols, glycerophosphocholines can have many different combinations of fatty acids of varying lengths and saturation attached at the C-1 and C-2 positions. Fatty acids containing 16, 18 and 20 carbo…	HMDB0008231; HMDB0008844; HMDB08231; HMDB08844	C00157; C00350
367	742.575	TRUE	0.223827	351727	0.000940013	C42H82NO7P	-H(-)	100	PC(16:1(9Z)/P-18:0)	PC(16:1(9Z)/P-18:0) is a phosphatidylcholine (PC or GPCho). It is a glycerophospholipid in which a phosphorylcholine moiety occupies a glycerol substitution site. As is the case with diacylglycerols, glycerophosphocholines can have many different combinations of fatty acids of varying lengths and saturation attached at the C-1 and C-2 positions. Fatty acids containing 16, 18 and 20 carbons are th…	HMDB0008028; HMDB0008126; HMDB08028; HMDB08126	C00157	CHEBI:89593; CHEBI:89650
368	746.512	TRUE	0.899844	1.19038e+06	0.000777019	C43H74NO7P	-H(-)	43	PE(O-16:1(1Z)/22:6(4Z,7Z,10Z,13Z,16Z,19Z))	PE(O-16:1(1Z)/22:6(4Z,7Z,10Z,13Z,16Z,19Z)) is a class of glycerophospholipid in which a phosphorylethanolamine moiety occupies a glycerol substitution site. As is the case with diacylglycerols, glycerophosphocholines can have many different combinations of fatty acids of varying lengths and saturation attached at the SN-1 and SN-2 positions. fatty acids containing 16, 18 and 20 carbons are the mo…	HMDB0005780; HMDB0011361; HMDB05780; HMDB11361	C00350	CHEBI:90479
369	750.509	TRUE	0.900852	116988	-0.000683655	C42H74NO8P	-H(-)	100	PC(18:4(6Z,9Z,12Z,15Z)/16:1(9Z))	PC(18:4(6Z,9Z,12Z,15Z)/16:1(9Z)) is a phosphatidylcholine (PC or GPCho). It is a glycerophospholipid in which a phosphorylcholine moiety occupies a glycerol substitution site. As is the case with diacylglycerols, glycerophosphocholines can have many different combinations of fatty acids of varying lengths and saturation attached at the C-1 and C-2 positions. Fatty acids containing 16, 18 and 20 c…	HMDB0008233; HMDB0008427; HMDB08233; HMDB08427	C00157
370	750.544	TRUE	0.768576	2.24114e+06	0.000100733	C43H78NO7P	-H(-)	91	PE(O-18:1(1Z)/20:4(5Z,8Z,11Z,14Z))	PE(O-18:1(1Z)/20:4(5Z,8Z,11Z,14Z)) is a class of glycerophospholipid in which a phosphorylethanolamine moiety occupies a glycerol substitution site. As is the case with diacylglycerols, glycerophosphocholines can have many different combinations of fatty acids of varying lengths and saturation attached at the SN-1 and SN-2 positions. fatty acids containing 16, 18 and 20 carbons are the most commo…	HMDB0005779; HMDB0011385; HMDB05779; HMDB11385	C00350	CHEBI:78342
371	752.523	TRUE	0.910421	158686	0.000665167	C42H76NO8P	-H(-)	100	PC(14:0/20:4(8Z,11Z,14Z,17Z))	PC(14:0/20:4(8Z,11Z,14Z,17Z)) is a phosphatidylcholine (PC or GPCho). It is a glycerophospholipid in which a phosphorylcholine moiety occupies a glycerol substitution site. As is the case with diacylglycerols, glycerophosphocholines can have many different combinations of fatty acids of varying lengths and saturation attached at the C-1 and C-2 positions. Fatty acids containing 16, 18 and 20 carb…	HMDB0007884; HMDB0007914; HMDB0008232; HMDB0008426; HMDB07884; HMDB07914; HMDB08232; HMDB08426	C00157	CHEBI:88884; CHEBI:88917; CHEBI:89416; CHEBI:89512
372	755.076	TRUE	0.848015	31384.1	-0.0017727	C20H27N10O16P3	-H(-)	29	Diadenosine triphosphate	Diadenosine triphosphate (AP3A) is a diadenosine polyphosphate. Diadenosine polyphosphates (APnAs, n = 3-6) are a family of endogenous vasoactive purine dinucleotides which have been isolated from thrombocytes. APnAs have been demonstrated to be involved in the control of vascular tone as well as the growth of vascular smooth muscle cells and hence, possibly, in atherogenesis. APnAs isolated subs…	HMDB0001155; HMDB0001435; HMDB01155; HMDB01435	C06197	CHEBI:27775
373	758.57	TRUE	0.741709	95689.5	3.09861e-05	C42H82NO8P	-H(-)	100	PC(14:0/20:1(11Z))	PC(14:0/20:1(11Z)) is a phosphatidylcholine (PC or GPCho). It is a glycerophospholipid in which a phosphorylcholine moiety occupies a glycerol substitution site. As is the case with diacylglycerols, glycerophosphocholines can have many different combinations of fatty acids of varying lengths and saturation attached at the C-1 and C-2 positions. Fatty acids containing 16, 18 and 20 carbons are the…	HMDB0007879; HMDB0007911; HMDB0008003; HMDB0008067; HMDB07879; HMDB07911; HMDB08003; HMDB08067	C00157	CHEBI:84570; CHEBI:88928; CHEBI:89520; CHEBI:89677
374	762.508	TRUE	0.897703	748741	0.000310618	C43H74NO8P	-H(-)	46	PE(16:1(9Z)/22:5(7Z,10Z,13Z,16Z,19Z))	PE(16:1(9Z)/22:5(7Z,10Z,13Z,16Z,19Z)) is a phosphatidylethanolamine (PE or GPEtn). It is a glycerophospholipid in which a phosphorylethanolamine moiety occupies a glycerol substitution site. As is the case with diacylglycerols, glycerophosphoethanolamines can have many different combinations of fatty acids of varying lengths and saturation attached at the C-1 and C-2 positions. Fatty acids contai…	HMDB0008978; HMDB08978	C00350
375	764.524	TRUE	0.910249	2.49434e+06	2.40332e-06	C43H76NO8P	-H(-)	100	PE(16:1(9Z)/22:4(7Z,10Z,13Z,16Z))	PE(16:1(9Z)/22:4(7Z,10Z,13Z,16Z)) is a phosphatidylethanolamine (PE or GPEtn). It is a glycerophospholipid in which a phosphorylethanolamine moiety occupies a glycerol substitution site. As is the case with diacylglycerols, glycerophosphoethanolamines can have many different combinations of fatty acids of varying lengths and saturation attached at the C-1 and C-2 positions. Fatty acids containing…	HMDB0008976; HMDB08976	C00350
376	766.107	TRUE	0.886551	51783.1	0.00114333	C21H36N7O16P3S	-H(-)	79	Coenzyme A	Coenzyme A (CoA, CoASH, or HSCoA) is a coenzyme notable for its role in the synthesis and oxidization of fatty acids and the oxidation of pyruvate in the citric acid cycle. It is adapted from beta-mercaptoethylamine, panthothenate, and adenosine triphosphate. It is also a parent compound for other transformation products, including but not limited to, phenylglyoxylyl-CoA, tetracosanoyl-CoA, and 6…	HMDB0001423; HMDB0062184; HMDB01423; HMDB62184	C00010	CHEBI:15346
377	778.54	TRUE	0.946528	126007	-0.00107652	C44H78NO8P	-H(-)	100	PC(16:0/20:5(5Z,8Z,11Z,14Z,17Z))	PC(16:0/20:5(5Z,8Z,11Z,14Z,17Z)) is a phosphatidylcholine (PC or GPCho). It is a glycerophospholipid in which a phosphorylcholine moiety occupies a glycerol substitution site. As is the case with diacylglycerols, glycerophosphocholines can have many different combinations of fatty acids of varying lengths and saturation attached at the C-1 and C-2 positions. Fatty acids containing 16, 18 and 20 c…	HMDB0007984; HMDB07984	C00157	CHEBI:86137
378	784.149	TRUE	0.876113	89782.3	0.000947939	C27H33N9O15P2	-H(-)	100	FAD (ox)	FAD is a condensation product of riboflavin and adenosine diphosphate. The coenzyme of various aerobic dehydrogenases, e.g., D-amino acid oxidase and L-amino acid oxidase. (Lehninger, Principles of Biochemistry, 1982, p972).	HMDB0001248; HMDB01248	C00016	CHEBI:16238
379	788.524	TRUE	0.896404	501056	-0.00045109	C45H76NO8P	-H(-)	100	PE(18:3(6Z,9Z,12Z)/22:4(7Z,10Z,13Z,16Z))	PE(18:3(6Z,9Z,12Z)/22:4(7Z,10Z,13Z,16Z)) is a phosphatidylethanolamine (PE or GPEtn). It is a glycerophospholipid in which a phosphorylethanolamine moiety occupies a glycerol substitution site. As is the case with diacylglycerols, glycerophosphoethanolamines can have many different combinations of fatty acids of varying lengths and saturation attached at the C-1 and C-2 positions. Fatty acids con…	HMDB0009141; HMDB09141	C00350
380	808.118	TRUE	0.865714	37797.3	0.000616538	C23H38N7O17P3S	-H(-)	100	Acetyl-CoA	The main function of coenzyme A is to carry acyl groups (such as the acetyl group) or thioesters. Acetyl-CoA is an important molecule itself. It is the precursor to HMG CoA, which is a vital component in cholesterol and ketone synthesis. (wikipedia). acetyl CoA participates in the biosynthesis of fatty acids and sterols, in the oxidation of fatty acids and in the metabolism of many amino acids. I…	HMDB0001206; HMDB01206	C00024	CHEBI:15351
381	818.591	TRUE	0.975527	2.33719e+06	0.000903913	C44H86NO10P	-H(-)	64	PS(18:0/20:0)	PS(18:0/20:0) is a phosphatidylserine (PS or GPSer). It is a glycerophospholipid in which a phosphorylserine moiety occupies a glycerol substitution site. As is the case with diacylglycerols, glycerophosphoserines can have many different combinations of fatty acids of varying lengths and saturation attached at the C-1 and C-2 positions. Fatty acids containing 16, 18 and 20 carbons are the most co…	HMDB0010164; HMDB10164	C02737
382	862.609	TRUE	0.904621	126098	-0.000873925	C46H89NO11S	-H(-)	100	3-O-Sulfogalactosylceramide (d18:1/22:0)	3-O-Sulfogalactosylceramide is an acidic, sulfated glycosphingolipid, often known as sulfatide. This lipid occurs in membranes of various cell types, but is found in particularly high concentrations in myelin where it constitutes 3-4% of total membrane lipids. This lipid is synthesized primarily in the oligodendrocytes in the central nervous system. Accumulation of this lipid in the lysosomes is …	HMDB0012316; HMDB12316	C06125
383	909.791	TRUE	0.213655	16399.7	0.000197879	C59H106O6	-H(-)	73	TG(16:0/20:0/20:4(5Z,8Z,11Z,14Z))	TG(16:0/20:0/20:4(5Z,8Z,11Z,14Z))[iso6] is a monoarachidic acid triglyceride. Triglycerides (TGs) are also known as triacylglycerols or triacylglycerides, meaning that they are glycerides in which the glycerol is esterified with three fatty acid groups (i.e. fatty acid tri-esters of glycerol). TGs may be divided into three general types with respect to their acyl substituents. They are simple or …	HMDB0005373; HMDB0005398; HMDB0005460; HMDB0005472; HMDB05373; HMDB05398; HMDB05460; HMDB05472	C00422
384	916.681	TRUE	0.908114	37342.8	-0.000754265	C54H96NO8P	-H(-)	100	PC(22:5(4Z,7Z,10Z,13Z,16Z)/24:1(15Z))	PC(22:5(4Z,7Z,10Z,13Z,16Z)/24:1(15Z)) is a phosphatidylcholine (PC or GPCho). It is a glycerophospholipid in which a phosphorylcholine moiety occupies a glycerol substitution site. As is the case with diacylglycerols, glycerophosphocholines can have many different combinations of fatty acids of varying lengths and saturation attached at the C-1 and C-2 positions. Fatty acids containing 16, 18 and…	HMDB0008684; HMDB0008749; HMDB08684; HMDB08749	C00157
385	937.824	TRUE	0.655449	15403	-0.00061707	C61H110O6	-H(-)	76	TG(18:0/20:0/20:4(5Z,8Z,11Z,14Z))	TG(18:0/20:0/20:4(5Z,8Z,11Z,14Z))[iso6] is a monoarachidic acid triglyceride. Triglycerides (TGs) are also known as triacylglycerols or triacylglycerides, meaning that they are glycerides in which the glycerol is esterified with three fatty acid groups (i.e. fatty acid tri-esters of glycerol). TGs may be divided into three general types with respect to their acyl substituents. They are simple or …	HMDB0005401; HMDB0005470; HMDB0050513; HMDB05401; HMDB05470; HMDB50513	C00422
386	945.883	TRUE	0.786204	22042	0.00232447	C61H118O6	-H(-)	12	TG(18:0/20:0/20:0)	TG(18:0/20:0/20:0)[iso3] is a diarachidic acid triglyceride. Triglycerides (TGs) are also known as triacylglycerols or triacylglycerides, meaning that they are glycerides in which the glycerol is esterified with three fatty acid groups (i.e. fatty acid tri-esters of glycerol). TGs may be divided into three general types with respect to their acyl substituents. They are simple or monoacid if they …	HMDB0005399; HMDB05399	C00422
387	948.275	TRUE	0.635505	16434.1	-0.000378868	C33H58N7O17P3S	-H(-)	100	Lauroyl-CoA	Lauroyl-CoA is a substrate for Protein FAM34A.	HMDB0003571; HMDB03571	C01832	CHEBI:15521

## Sheet: intensities
Related to Figure 5 : Metabolomics profiling of A549 cells transfected with siNT or siLDHB and treated with Erastin.
ionIdx	ionMz	Top annotation name	01 / A549 12C siLDHB erastin	02 / A549 12C siLDHB erastin	03 / A549 12C siLDHB ctrl	04 / A549 12C siLDHB ctrl	05 / A549 12C siCTRL ctrl	06 / A549 12C siCTRL ctrl	07 / A549 12C siCTRL erastin	08 / A549 12C siCTRL erastin	09 / A549 12C siLDHB ctrl	10 / A549 12C siLDHB ctrl	11 / A549 12C siLDHB erastin	12 / A549 12C siLDHB erastin	13 / A549 12C siCTRL erastin	14 / A549 12C siCTRL erastin	15 / A549 12C siLDHB ctrl	16 / A549 12C siLDHB ctrl	17 / A549 12C siCTRL erastin	18 / A549 12C siCTRL erastin	19 / A549 12C siCTRL ctrl	20 / A549 12C siCTRL ctrl	21 / A549 12C siLDHB erastin	22 / A549 12C siLDHB erastin	23 / A549 12C siCTRL ctrl	24 / A549 12C siCTRL ctrl
1	59.0137	Acetatic acid	21384773	20738474	19640034	20202348	19764760	19473020	20549081	21437951	18824692	19181719	20057153	20577337	19142084	19695586	19333539	20102861	18912589	19571304	17629861	18391331	19056519	19928324	18540559	18532386
2	60.0092	Carbamate	21595	24457	18625	19690	21993	19694	22234	23604	20637	20572	20681	18973	20660	21188	22979	18943	18149	18663	22119	21579	21688	24009	19690	21070
3	60.993	Hydrogen carbonate	905949	952344	692677	755036	677256	751116	714724	776783	903377	976078	1035921	1106324	855342	915003	948755	1058574	809561	832977	850689	895421	823369	857735	871525	950350
4	69.0458	Beta-Aminopropionitrile	12727	14777	13283	12928	15381	15420	15422	14883	16137	13759	12776	13779	13684	13929	14285	13277	14012	14161	14865	14472	12615	12911	17539	17412
5	71.0138	Propenoic acid C3:1	2765786	2723431	2552193	2540886	2528105	2523889	2907379	2872535	2581902	2603703	2734166	2807343	2700978	2720455	2801847	2868991	2816903	2822259	2569392	2550371	2769791	2806606	2617576	2581748
6	72.0454	Aminoacetone	63999	62676	76672	80605	93185	94043	86720	84742	106937	93361	82560	76194	69189	72593	84192	92565	83030	82330	84003	81493	84578	84325	91925	88010
7	72.9932	Glyoxylic acid	90539	75776	82379	82908	77299	75893	71203	87055	82738	86802	77834	80205	79535	85355	74254	78917	76638	82196	81242	83457	79853	81489	75585	78166
8	73.0294	C3:0 (Propionic acid)	272831	259009	260139	259344	274192	276317	287917	282747	271040	294194	271242	271233	269670	275665	275676	288942	289312	291616	278935	278265	284562	292298	285630	300246
9	74.0247	Glycine	996749	956526	1080514	1089499	1365818	1401891	1332309	1376104	1216946	1215294	1072468	1070675	1093809	1103072	1090280	1109244	1300674	1329233	1300132	1340153	1139389	1142909	1485331	1512655
10	75.0088	Glycolate	598589	669113	423844	437626	315155	305189	317018	323864	551003	585638	715897	752597	376574	402786	604077	661567	362008	359031	369158	394115	490268	523158	403490	411135
11	75.0453	Propanediol	28775	29149	25031	24838	24335	23488	25053	25667	24183	25341	21624	24325	23842	25495	23105	26526	23305	24455	24447	25940	23824	26486	21453	25188
12	80.9649	Sulfite	238143	241650	230777	236254	248062	251508	279990	267548	243233	261971	243559	262845	245404	254516	235116	231261	253702	270907	246110	247356	253538	268686	248931	256819
13	84.0454	Acetone cyanohydrin	252355	250511	304697	303050	327266	320192	324367	320352	361306	378717	289297	298334	265050	270566	336608	331755	303299	297651	312287	320628	310956	306244	330668	354202
14	86.0247	Dehydroalanine	175932	177971	189798	192702	242160	237938	281490	268616	206099	202961	185264	193911	213882	198058	192987	198571	224618	224777	246795	234203	189755	189113	248452	239869
15	87.0088	Pyruvate	1922327	1912547	2303093	2314479	2003259	1947531	2162064	2153728	2322377	2406827	2049188	2081071	1827718	1829883	2489248	2502484	1957818	1907503	1927737	1918413	2141669	2220046	1905895	1883326
16	87.0452	C4:0 (Butyric acid)	408245	419006	484255	477847	381320	374368	382501	380698	534285	522238	450321	449623	371441	381760	521895	506808	378611	371840	387584	375690	448214	443255	391902	387470
17	87.081	Pentanol	19993	19038	19824	21043	20113	21312	20076	20829	19935	21302	18702	19486	19394	19222	20048	22451	19119	20073	19767	20037	19576	19932	20288	21925
18	88.0403	Alanine	18488868	18100168	22495870	22916537	18260761	18517874	17859754	18126121	24982293	25698719	20711964	21248173	14691223	14566634	21898173	22492634	16183716	16171246	16179151	16293352	21062741	21773633	17378989	17582331
19	89.0243	Lactate	40822315	40283634	50227346	51668962	40386352	40895292	41160540	41833783	46051587	48463932	41643646	43271356	35597501	36341509	45527947	46938723	37801867	38065860	38224245	39021843	42495235	44027192	38293266	38734897
20	91.0401	Glycerol	513040	418200	333245	317551	475646	382218	353219	297717	501290	385736	308674	301504	318296	291047	342380	305652	338059	308558	313303	281779	377166	315039	359129	316975
21	93.035	Phenol	167732	188479	154742	166642	153712	153672	157011	162624	161397	168237	158022	154168	164562	156418	153131	152938	153989	161818	151627	153550	161857	171492	140864	153294
22	95.0141	Furfural	315591	325528	296153	296709	286576	287393	318351	325232	304209	303548	310672	326066	335727	330733	316527	325601	331548	317776	304467	298894	317943	329467	296544	295787
23	96.9599	Sulfate	2169029	1934490	1559014	1494621	1632380	1492960	1514274	1485982	1606617	1445439	1408672	1425490	1586710	1540381	1498532	1417134	1575559	1489168	1461264	1410281	1501536	1393281	1529182	1436681
24	96.9692	Hydrogen phosphate	9570667	9548499	10259870	10399389	12972741	13223686	11188293	11371280	11084524	11461186	9798129	10044720	9337328	9288715	10042816	10056085	9909053	10007086	10411135	10475940	9809274	9905488	11172081	11527080
25	99.0452	Valerolactone	361859	355880	348485	351112	306957	307705	326540	332472	388320	402448	374273	349591	357691	347286	373101	379126	334800	339126	339470	350551	373321	394587	314646	324761
26	99.0813	Cyclohexanol	44087	45769	41976	42299	54024	57763	52047	56649	45175	42976	43690	39926	50195	54889	42202	43244	51155	53611	55387	51715	41683	41747	54182	57670
27	101.024	Oxobutanoic acid	2459487	2390697	2469433	2537586	2708830	2713109	2791678	2797394	2666193	2712539	2537440	2639608	2592091	2568464	2865834	2973184	2787133	2853108	2748583	2723091	2641143	2674497	2857363	2907927
28	101.085	Betaine aldehyde	44699	44131	46024	45910	45170	46717	49301	49989	45980	47928	46885	47186	49944	49037	48231	51556	48867	50838	47950	50463	46454	48950	47660	48448
29	102.056	Aminobutanoic acid (ABA)	10707601	10801749	12242590	12268775	10984613	11002596	11675707	11774822	13361201	13848221	11869529	12101599	9365948	9337803	11577697	11484732	10504799	10665559	9545991	9614079	12323368	12451825	10570502	10648434
30	103.004	Hydroxypyruvate	191366	183043	167851	161302	169613	162496	148490	145332	151237	154663	150119	147486	161117	175661	146995	150744	159288	155951	160345	148058	152792	151517	159031	155429
31	103.04	Hydroxybutanoic acid	2783602	2808356	1888489	1871786	1777832	1758465	1755007	1760324	1921102	1938160	2194846	2317140	2325578	2281676	2224404	2133508	2026453	2077402	2151518	2110451	1899905	1877731	2289756	2263687
32	104.035	Serine	2736179	2683057	3239057	3236920	2088260	2026518	1986719	1990186	3545611	3575057	2930906	2906380	1839247	1812119	2939376	3069836	1983863	1902494	1965550	2005708	2869607	2934805	2036838	2033253
33	105.019	D-Glyceric acid	455401	440411	484523	467530	515540	520329	452662	471556	466387	482314	472027	467244	483865	486667	421656	433375	530007	541777	567963	604584	437708	442061	561024	570489
34	107.013	Benzoquinone	24903	25331	21797	21949	22877	23707	18964	23263	25378	24348	23872	20249	22282	20466	24067	22268	20619	19989	24388	23165	21941	23829	23435	24415
35	108.013	Hypotaurine	3323141	3264579	3354438	3360150	3728218	3738273	4392390	4467443	3710430	3657805	3691361	3642811	3351322	3323913	3195075	3269020	3732951	3716366	3408022	3456334	3776978	3871794	3538574	3524974
36	109.029	Catechol	130140	120429	108111	111955	94001	93011	97017	99531	95919	100602	112015	120280	120164	116914	93264	104260	100623	106466	106225	100345	105781	107358	96690	98710
37	109.041	N-Acetylimidazole	199647	201869	239475	251875	263791	253629	258437	261934	246706	254323	222505	213224	249682	240272	244347	256161	269148	272140	267944	259727	221808	216590	275730	258810
38	110.072	Histamine	169320	203233	174687	193629	150924	164477	142963	135860	183527	205497	152437	167313	116152	120020	153117	171004	121876	124757	125691	125920	141542	146251	132026	141181
39	111.02	Uracil	430284	448179	437318	443121	531015	532063	600771	617799	516549	523587	482718	512295	456368	461756	467904	477914	497535	476021	458746	456729	560228	577197	474893	515280
40	112.04	Pyrroline carboxylic acid	316750	322639	368315	378468	507855	496846	449355	425109	425318	429074	360838	354258	379194	364871	520268	497406	450904	441685	482514	475753	363605	371839	526242	506350
41	113.024	2-Hydroxy-2,4-pentadienoic acid	2120180	2127140	1988500	2049083	2019692	2022921	2261331	2250763	2030423	2109111	2113153	2225950	2232326	2297105	2410637	2500098	2275618	2319708	2086918	2090681	2121671	2170337	2139306	2170265
42	113.036	Dihydrouracil	688525	684308	893469	920633	697501	717811	631557	600030	978818	1006399	795859	783866	543700	545860	909175	890768	591729	587361	655099	633793	776485	804299	675691	702565
43	113.061	epsilon-Caprolactone	158018	151297	141096	139299	133011	134545	129587	128194	142630	142346	147165	147783	157397	163025	162390	160323	146804	132379	144162	152837	148578	144420	153485	140817
44	114.056	Proline	9604743	9564342	11732144	12284105	7394544	7365243	7093204	7221787	13292420	13921378	10659220	10811930	6231832	6110032	10977389	11418554	6975987	6818490	6491747	6546006	10428143	10711287	7207152	7116140
45	115.004	Fumarate	2394738	2454906	2679091	2645621	2563010	2486613	2944279	2830519	2945003	2934242	2944847	2883329	2644767	2593127	2832840	2717133	3112937	3008708	2700758	2623916	2893481	2832038	2736996	2679346
46	115.04	Ketovaline	1028053	990106	777903	791821	554536	537963	602502	610445	606142	600558	954880	954254	821828	829356	655886	649490	589680	597292	670755	650626	787644	789716	610511	613474
47	116.035	Aspartate semialdehyde	284788	281462	354651	355729	365149	366557	341435	345431	426052	432450	333270	341395	291664	305532	376743	375000	337905	326897	336953	332308	359118	353217	362499	364901
48	116.072	Valine; Betaine	3742050	3645861	4461193	4547023	3237016	3227131	3075789	3026925	4970416	5126394	4028313	4057768	2709709	2660523	4622068	4711837	2900847	2871755	3026555	3091078	4067221	4175157	3203933	3147544
49	117.019	Succinate	1580015	1583926	1878985	1889261	2187508	2204571	1956966	1998724	2186396	2246413	1724447	1761501	1638861	1620631	2011055	2055038	1811935	1778890	1972833	2030664	1836490	1897291	2211688	2238438
50	118.051	Threonine	2956249	2903811	4105582	4145743	2760575	2720734	2545537	2559858	4797285	4732801	3585647	3489178	2317929	2271485	4162723	4370523	2468164	2405508	2609320	2624016	3546331	3657517	2694800	2663875
51	119.017	3-(Methylthio)propionic acid	51055	55004	48755	51307	46111	51620	48107	50947	45560	51711	48491	52928	52855	53856	49665	53039	51908	49447	47643	52566	46022	45808	49495	51479
52	119.05	Phenylacetaldehyde	808625	817411	684577	680839	445168	440552	476805	481579	521024	509186	811481	786991	682119	677363	567083	574308	494668	492527	557465	560435	683810	684998	491465	477744
53	120.012	Cys	633445	634663	663135	665187	1650036	1869164	1401845	1409579	743484	726348	685952	693928	1213327	1302524	732945	731761	1682148	1807178	1410208	1465170	735590	710813	2153235	2250067
54	120.996	3-Mercaptolactate	357272	380175	388007	416131	434958	434334	487204	497618	451133	458938	479179	481146	444470	443961	453580	446222	525464	523137	435822	430270	485648	491713	482416	482382
55	121.041	Nicotinamide	810844	828285	953854	1007506	1245893	1480266	1391503	1409972	1399470	1545329	1101290	1091086	986913	990911	1129403	1185180	1053721	1114920	1062317	1136007	1130426	1136029	1238311	1469549
56	123.056	1-(1-Oxopropyl)-1H-imidazole	126056	120253	129041	123471	322172	319654	232251	235504	129788	132600	125674	130909	218937	223337	133698	133980	269296	283685	292461	298961	133142	129623	380124	387544
57	124.007	Taurine	63402632	62510269	60314285	60476833	68340900	68727204	79017466	81526337	64607440	65326026	66595976	67203647	64804143	64777493	61340473	61698083	71632844	72711583	63145389	63991373	67545096	68904716	66697797	66869916
58	125.035	Thymine	161722	167990	169246	171609	280175	269548	282486	276234	176717	181635	178658	181859	222201	222573	176172	179124	239901	240665	280109	276727	180280	184479	293270	302516
59	125.047	5-Amino-4-imidazolecarboxyamide	53491	57263	55818	61944	61034	66471	68061	66692	67161	66052	63300	71753	67176	70279	64086	67403	71252	77384	67450	71324	68590	72711	71857	76724
60	126.056	(S)-2,3,4,5-Tetrahydropyridine-2-carboxylate	103024	110603	116201	115722	151436	146941	154060	158028	131687	129302	118843	119216	122083	127215	118046	117246	135870	139088	136656	134788	129828	122707	140809	140049
61	128.036	Oxoproline	24899006	24723461	27902291	27925443	58612622	59302910	50276504	49934296	31176558	31146289	26854350	26897748	37613573	37437696	31343843	31190857	47194773	47476877	46537238	46540102	27948727	27621388	55870698	56237810
62	128.072	Pipecolate	79359	77979	79029	79757	109805	107678	95797	94155	84904	85453	88544	81394	82887	78188	85114	80989	87282	86430	82243	82609	84766	83301	95623	98229
63	129.019	Itaconate	964650	994347	1183197	1108988	1094953	1013465	1080882	984192	1193788	1142549	1139260	1123611	1071185	1041790	1449737	1241040	1349664	1222629	1206442	1077116	1143989	1061163	1208186	1110488
64	129.056	4-Methyl-2-oxopentanoate	634910	620179	893921	906879	882060	867211	607688	602006	896800	900228	588974	601127	578884	576213	746445	766392	577200	555624	725545	717340	644559	632023	699646	682022
65	129.103	N-Acetylputrescine	57368	59546	59735	64622	90579	91224	78493	79904	76205	73216	65479	63089	64840	64007	69366	69890	74672	74582	78513	76025	65334	61617	85873	84666
66	129.117	4-Trimethylammoniobutanal	32950	32051	34119	36776	47939	47052	41088	41024	36470	37834	33573	32320	35147	35574	36919	36067	38279	39484	39075	40253	34040	32444	43248	41492
67	130.015	2-Oxosuccinamate	35689	38230	39458	37225	36161	39888	39762	38757	41892	37284	41341	39542	37077	40160	42542	40945	33807	34258	37763	37756	41196	40885	41046	37777
68	130.051	5-Aminolevulinic acid	5528520	5539076	7461579	7477376	5964593	5899631	5458371	5304715	8552603	8543829	6459326	6456242	4713423	4545965	7560941	7502255	5322014	5177464	5630372	5534875	6560818	6492550	5997985	5898922
69	130.087	(Iso)Leucine	24508743	24004294	30157496	30055201	19608539	19816275	18287520	18304669	32904989	33123906	26360194	26334790	16934507	16676812	30125797	29990265	17892671	17539417	18863521	19114151	26415135	26907975	20170008	19772987
70	130.999	Oxaloacetic acid	70204	68355	66683	68170	63284	64798	70273	69517	79395	76777	83425	78753	70562	76496	74295	76063	71933	76217	66958	72027	76382	71593	70120	77199
71	131.046	Asparagine	4939694	4850857	6572320	6577995	5052280	5131890	4297980	4345501	7118497	7168092	5436554	5343737	3697558	3676485	6162595	6234100	4106644	4161221	4579662	4665086	5314311	5391230	5160841	5279053
72	131.071	D-2-Hydroxyisocaproate	236509	232910	282516	280698	249340	246705	219858	214839	298460	294417	243389	246580	194505	199080	260831	262126	205069	202308	216620	219010	232767	242185	233737	236694
73	132.03	Aspartate	12092955	11900705	11318835	11319768	10750742	10715452	14270734	14545947	12017978	12262003	13085048	13371944	11326986	11435654	10584651	10610598	12259098	12423632	9688009	9756759	13341461	13630761	10333517	10234453
74	133.014	Malate	9213943	9699996	10331220	10173453	9888668	9557276	11781108	10931759	10821415	10524219	11176843	11276577	10578380	10117230	10744085	9937330	12845724	12417816	10962921	10250488	11203036	10614418	10646527	10165549
75	133.051	Deoxyribose	151790	161437	155009	164394	176823	179347	171871	169305	191969	184400	152962	156163	156800	155970	165662	163228	168765	169735	172012	165900	164384	161736	177959	200164
76	135.045	Phenyl acetate	1444856	1413897	1093633	1077740	799341	784188	879990	878247	823028	823169	1290815	1272486	1079934	1074803	890395	879779	836281	832117	924129	920111	1113936	1147650	791813	812833
77	136.041	Anthranilate	106288	108742	95858	102017	100634	103653	110577	120920	96171	119798	109489	109378	112140	111797	98263	98884	115606	107703	108812	106157	111347	109053	104683	102054
78	137.036	Urocanate	515830	464711	385541	389452	378007	388168	357428	359027	470722	472561	505534	522833	396745	373241	356089	368500	376874	382204	406782	390024	392233	395780	343757	368774
79	138.98	Acetyl-P	109080	104522	109975	112633	124600	125050	126426	118097	115761	113530	109134	116079	103568	108332	111528	106297	112805	118253	109664	113279	110635	108974	118440	114707
80	139.051	Methylimidazoleacetic acid	103604	107004	113414	110773	133530	135840	121836	121715	110636	113450	101596	105218	109028	110709	110496	111014	120405	117873	118202	122562	104896	107052	128594	133554
81	139.976	Carbamoyl phosphate	39069	42342	39430	45421	48807	51479	53999	58401	41725	48860	43339	45133	43756	56519	40077	46133	46031	57166	44357	54226	39871	44248	51366	63870
82	140.012	Ethanolamine phosphate	2931324	2876751	2114777	2079412	1714090	1698878	2146293	2182969	2448508	2451314	2701943	2721911	2354167	2258384	1867797	1834676	2099375	2109032	1665785	1653113	2840722	2833114	1679249	1672299
83	140.035	2-Aminomuconate semialdehyde	148093	149491	132900	133945	133978	133822	140634	144968	136617	154815	143906	163790	149436	149878	134355	137761	137616	143303	134616	133963	153319	152853	127878	145836
84	141.092	Cycloheptanecarboxylic acid	96181	98280	91019	91985	94868	96292	95355	95251	97107	92165	88879	94312	102672	105561	95706	105375	97331	93181	96016	98424	87393	89841	99432	101441
85	143.108	Octanoic acid	357881	346380	302868	301573	418186	416097	399566	409656	333611	315408	296479	298026	333648	359518	289191	294292	357572	363984	357367	364574	328960	315993	394285	395029
86	144.03	2-Oxoglutaramate	127473	128261	146453	134471	138010	146950	137625	131116	178501	162813	147615	143472	133197	127012	156161	151426	135600	142864	135323	135106	160865	155262	141801	141551
87	144.067	4-Acetamidobutanoate	186896	189570	228481	235245	203487	198976	194432	188988	261057	246876	212001	199231	186825	184572	249620	240797	198457	199006	208246	191720	224178	221336	207462	200954
88	144.078	4-Guanidinobutanoate	127389	131342	136325	136803	166307	166778	189186	182120	148236	151849	137524	139429	150580	153180	139780	138692	163222	174711	163287	156162	147617	147157	164587	161433
89	145.014	Oxoglutarate	972431	976941	1306636	1285532	1652319	1553660	1322608	1250810	1373892	1356144	1039014	1054164	974635	944811	1292701	1226724	1118385	1089780	1358045	1282238	1084524	1066656	1388113	1304033
90	145.062	Glutamine	13119099	12881639	17083148	17309438	8725330	8600508	9231196	9368024	17353704	17749261	13738822	13828800	8976009	8882933	17397713	18031876	9326065	9206811	8960873	9084153	14090564	14697027	9194200	9106764
91	146.024	Indole-5,6-quinone	160254	149399	147469	141483	125581	117315	120451	125822	125745	136739	130093	134941	134973	138283	151458	143225	140184	133545	125498	118471	128776	133605	118397	125089
92	146.046	Glutamate	77422461	75893908	82209789	81789109	75655795	75353161	80148305	80830805	86049507	88161987	79194517	80004027	64842170	64723358	77492923	76905237	72592923	72984726	64604989	65369597	80039574	80810234	71847869	71739296
93	147.03	Hydroxyglutarate	570003	586336	765729	771085	742585	711724	617378	598001	836403	825969	608298	617668	570537	568883	770625	753100	626838	614157	705739	692831	644976	609858	734185	716739
94	147.067	Mevalonate	345657	345013	412730	432629	353280	373350	382028	376662	496376	499611	391098	419593	329248	331525	409628	454901	346222	359099	337319	341484	396790	422789	336097	355561
95	148.044	Methionine	1914916	1861803	2476908	2469066	1696649	1648575	1583471	1590077	2852655	2745086	2180175	2167097	1462700	1422280	2387215	2449161	1529696	1512301	1642464	1649677	2198594	2214206	1714214	1664712
96	149.046	Pentose	793822	788335	768759	769365	808251	804284	1140701	1198394	839117	813244	855163	872904	924473	938922	803110	813333	1070734	1099371	810327	816468	891756	909051	805089	803309
97	149.061	4-Coumaryl alcohol	174747	183253	165714	169089	135071	130752	139021	143440	138003	135040	171786	172850	168726	169114	142338	140998	135555	137432	138383	146519	150916	165949	137481	138696
98	149.097	Perillyl aldehyde	39362	40754	37531	38810	40669	40835	40412	43785	41483	37683	42515	39850	41530	43618	39731	37228	40671	39655	37632	42643	41870	40327	38192	39118
99	150.989	Oxidized dithiothreitol	16745	17300	16674	16805	18717	18629	18685	19140	17836	18833	17421	17375	18187	16555	17094	17083	16962	19020	16705	19041	16414	15999	17281	18644
100	151.026	Xanthine	123213	123982	146382	145562	177982	168952	166347	166946	154414	154681	128538	134261	144640	153527	152687	154646	159217	161335	164136	174017	141387	141280	177639	177864
101	151.04	p-Hydroxyphenylacetic acid	216811	215936	220045	216910	188620	190728	203483	207420	196587	203138	189916	200276	196801	198404	183431	183748	193140	189007	178637	185718	202876	213430	179906	174927
102	151.052	N1-Methyl-2-pyridone-5-carboxamide	57757	54644	49823	55534	88860	89146	75362	75305	60059	57536	55601	53045	66709	68404	55569	56614	72273	71704	75754	78686	52358	51698	83504	82553
103	151.061	L-Arabitol	666138	659109	736220	720674	902755	913056	912117	920913	786020	797854	721840	716433	711304	722718	705847	724917	789762	809372	820094	849496	739731	746849	855492	872677
104	151.985	Thiocysteine	17598	19985	17566	17630	18430	20090	21211	21672	17965	17645	19052	19737	19352	20387	18768	18883	19197	22696	18649	19708	17746	17717	20612	20565
105	152.002	3-Sulfinoalanine	37263	37268	34578	38017	37837	38942	39550	43027	39101	40019	37148	40061	35546	38561	34687	34548	38206	40066	36125	36294	43118	43092	35427	39940
106	152.036	3-Hydroxyanthranilic acid	130079	117346	115698	116745	109834	104718	106541	102843	113631	109169	104403	111371	111934	122536	110879	108601	108090	106395	107110	98541	117097	114151	106488	109792
107	152.072	Dopamine	35922	38013	40649	35872	36377	39273	40531	37272	35005	38367	39617	40292	40271	40035	38922	40062	41107	40557	37942	41301	41899	36666	37477	40983
108	153.004	1,4-Dithiothreitol	29121	29540	30711	30858	32865	35409	36540	34598	29883	30041	30669	27693	33610	33080	29362	30375	32270	32169	34049	32119	29575	29401	31948	31933
109	154.062	Histidine	3473940	3653116	4647428	5355483	3827582	4190358	3433482	3650405	5567406	6402780	4408604	4892255	3113162	3232487	4680013	5456576	3334295	3512842	3392920	3656026	4164065	4564519	3634534	4073932
110	154.975	Phosphoglycolic acid	52659	52206	54495	56986	67324	67722	60081	66284	61177	68234	54754	55471	48602	52929	55741	54632	50756	53913	59173	62595	55142	53256	63854	66423
111	155.01	Orotate	68737	68819	63710	68074	85263	83880	73815	78846	80882	83504	74818	72553	79040	82286	89842	93121	77588	85414	80446	84136	67243	65072	86558	90686
112	155.046	4-Imidazolone-5-propionic acid	2598973	2605498	2826522	2834777	7047473	6913151	6790386	6712632	3084069	3009842	2711756	2709799	6429865	6570170	3168660	3124021	8009655	8024039	7196748	7148662	2853056	2768476	7661286	7494891
113	156.03	2-Aminomuconic acid	321256	320773	424533	442964	356391	357184	343463	339875	486393	489291	377572	394304	319142	313475	479743	453981	366302	365792	346607	331084	389102	396151	374749	358612
114	157.014	2-Maleylacetate	209457	217134	208226	218975	214781	221023	204505	226509	199667	224358	195430	213839	214684	212412	197313	211447	200441	218572	197390	215713	189517	216610	197725	215196
115	159.03	Oxoadipate	189748	192415	202291	208368	216882	226073	208756	194968	207022	215402	184808	193559	206324	216400	202587	202798	196073	208505	216789	215633	192258	188831	210422	227441
116	159.093	Tryptamine	52636	55689	60935	59507	51695	52822	48981	54333	62830	64939	54888	59316	49728	51462	61113	64910	52942	53730	49758	55375	53398	55868	51532	54624
117	159.102	Propylhydroxypentanoic acid	105780	105148	100768	98945	89612	86416	96388	94363	110451	111539	92531	101418	93140	99671	101663	98040	93150	92032	85755	87737	95740	101038	87118	87786
118	160.061	Aminoadipate	6317457	6300541	6844606	6836324	22398336	21748773	16134449	15843237	7722333	7558998	6799842	6718702	11432878	11339616	7209780	7124404	14569875	14805010	14819132	14952697	7159493	6989308	19656172	18946102
119	163.04	Coumarate	168560	165470	185872	186150	153592	144909	146734	141154	192614	199090	174394	172377	148826	144895	186716	187472	141796	141898	152781	154111	167724	175664	147409	153247
120	164.072	Phenylalanine	4791399	4647116	6011074	5947835	4131100	4002709	3827536	3801919	6749228	6518893	5323010	5197463	3475604	3409634	6127131	6171621	3689487	3619026	3986911	4031833	5384983	5450717	4192380	4026863
121	165.056	Homovanillin	83592	81996	88679	92737	83070	88974	85028	78085	85071	86511	77120	84909	92394	91640	77349	77967	82536	81466	86398	82649	87314	84573	72837	88316
122	165.092	C10:3	69029	64621	60706	62805	58225	58088	59181	61584	66892	64454	64067	60624	69552	67557	63825	63596	55990	59471	58227	62129	65047	66856	65218	59803
123	166.051	Pyridoxal	315951	312319	341851	325177	306486	310071	336097	343246	385876	379366	366795	358573	331303	319248	353016	373039	322205	331652	315434	315862	385424	396715	300189	312204
124	166.062	2,4-Diamino-6-nitrotoluene	69413	66750	82641	80500	64842	68946	70571	70973	74466	74656	73235	70439	68462	73390	74371	76253	68519	69958	68825	63673	73825	74239	65479	68525
125	166.086	3-Methoxytyramine	41535	38335	43815	42920	40291	40377	41970	41857	42915	42687	39833	43155	41049	36919	41672	41980	41377	42293	40920	40787	42507	41798	40981	46949
126	166.975	Phosphoenolpyruvate	70580	70434	74476	68299	70562	63949	66296	72462	65083	67341	77143	82466	67309	64245	78116	77493	77804	75574	71342	67307	68189	67813	73006	76468
127	167.022	Urate	99172	101210	123132	132925	105417	111342	114591	113266	130981	134470	110874	110648	100530	101383	129467	132405	111632	113668	99895	103031	116983	115324	106500	104976
128	167.997	Cysteic acid	27509	25679	28571	26823	31885	29902	31338	32897	28529	26071	31400	28828	28940	32285	28233	27381	30704	31438	32945	32509	29324	29829	32841	33105
129	168.066	Pyridoxine	464012	457637	595129	581366	620555	598317	577865	579943	605816	608352	522048	541558	541267	547464	668422	697840	588989	584365	595748	604012	530696	538876	591279	606584
130	168.991	Glycerone phosphate	772621	759298	704017	684330	581509	571363	622417	627883	614179	631411	706921	716206	656777	648060	649069	654210	705656	681695	580005	575600	641337	640927	584038	591579
131	171.006	Glycerol 3-phosphate	452508	429088	437541	428939	477479	487206	560273	562670	449281	439919	476795	471827	514593	516290	431207	427769	587661	578940	512568	502342	454864	450268	566959	565944
132	171.139	Decanoic acid (FA10:0)	387273	375116	331233	327316	378835	375696	370276	385870	341505	334650	310624	313847	335554	343368	296316	301660	314379	326072	300728	314693	349028	360262	316029	317799
133	173.009	Aconitate	888797	933276	1185081	1043811	898766	804132	922269	775333	974587	896498	1036259	987580	1008852	921323	1427469	1160930	1293941	1141518	1108141	901101	1004318	916666	1035058	916231
134	173.057	Formimino-Glu	60878	57764	66411	64721	74935	71791	68543	70663	71029	67687	59256	64381	63245	68520	65433	71214	70880	73089	68504	69689	66239	65916	71757	74529
135	173.093	Acetylornithine	216356	229919	300687	300080	291376	276160	251508	248376	381936	377243	272957	262444	218014	203958	305712	306413	234247	240273	240733	242470	271872	275928	267839	261765
136	174.041	Acetyl-Asp	25287514	26328429	34208439	33779173	27895997	26771134	26670208	25233680	38839550	38823924	29430957	29678354	23255719	22472384	36657009	34941257	27618728	26686026	28046321	26920098	30294325	29209543	29339221	28043393
137	174.088	Citrulline	235758	231029	247364	249881	202265	198424	180441	181908	265157	258939	209299	213091	161881	161903	241952	233520	174950	169117	176081	179612	200690	208698	199286	186436
138	175.025	Hexuronic acid; Ascorbate	184963	186902	233730	225717	231989	214990	202315	189882	185518	177825	175385	169079	204491	194247	194061	178832	188588	187042	198812	191850	175719	182764	189077	185660
139	177.034	Cys-Gly	14205601	14228155	14435048	14502955	42157348	48022993	38202787	40121399	15883051	15639480	14589761	14629869	26147059	27630712	15334437	15212671	34673777	38517841	40968164	42135061	15850845	15332463	53437843	58746046
140	178.051	Hippurate	1685653	1599912	1810122	1734061	1288179	1263475	1369457	1353157	1658220	1622650	1685342	1612782	1567774	1551153	1646874	1594623	1480750	1438784	1486125	1449703	1740863	1694558	1407642	1357136
141	179.056	Hexose	10378537	10227865	12860619	13006844	15686350	14796612	12827004	12832720	13987799	13425238	10751001	10993695	10646006	10623364	13673639	13971871	11939791	11782247	13289243	13514204	11138330	11197055	14896549	14321796
142	180.067	Tyrosine	2933220	2905371	3547515	3552019	2659107	2587534	2396260	2378984	3831303	3914478	3101053	3068812	2121249	2098377	3479211	3476660	2263635	2235839	2444886	2431812	3068199	3169838	2656907	2537223
143	181.051	Homovanillic acid	371716	376572	359200	363225	320283	361300	318745	334361	355584	398587	340311	370153	311369	337899	361018	353279	315620	322484	318347	325983	336063	342565	308638	337596
144	182.083	L-Adrenaline	101029	102042	97028	97642	94816	96306	111364	115547	104873	105069	104880	105279	102251	103237	93820	94994	100816	103789	92972	94082	105096	111255	97769	95658
145	182.97	3-Phosphonooxypyruvate	181499	177029	214519	219981	315523	316813	256049	269287	257686	248219	195742	185485	177944	177275	210232	210967	196593	204230	239871	246882	199156	208702	264301	248405
146	183.067	7-Methyl-2-hydroxy-6-oxoocta-2,4-dienoate; Choline-P	114025	87899	80528	84801	81464	81401	83957	89097	83106	89149	86753	90673	96785	91513	77933	80915	84447	86875	87112	84718	82864	80981	86965	80164
147	184.002	Phosphoserine	12547194	12221549	12587581	12607220	11669981	11577188	12877185	13021877	14390312	14384516	13277667	13356158	10247400	10105846	11135103	11321959	11297735	11499595	10338065	10477010	13251750	13684897	11386944	11377304
148	184.985	Phosphoglycerate	373901	372929	423919	406651	327713	302972	321885	324561	341451	330086	421873	415429	359293	338411	402342	369208	418482	414377	395535	375424	337522	329999	407958	384558
149	186.161	Acetylspermidine	50961	48182	54614	56893	53976	60218	55120	55186	55963	68706	68635	68473	62042	58598	63832	62091	63826	63881	60134	60648	64610	66742	69525	73746
150	188.056	Acetyl-Glu	1041337	1065208	1547803	1504555	1217147	1142393	1100865	1067376	1750667	1708549	1156056	1151513	964398	936331	1685391	1553283	1082861	1048131	1179428	1124590	1188841	1169797	1233260	1179107
151	191.02	(Iso)Citrate	8848269	9046735	11228018	10076326	10711568	9939531	10562063	9463135	10179699	9687935	10559293	10305817	8589306	7896757	11894433	10003328	10882406	9849225	10002750	8844162	10716269	9628421	10503692	9617254
152	193.035	Hexuronate	202198	194101	203914	192847	230514	235422	271942	261909	213073	218148	221657	212748	222971	221297	200453	207114	249237	253380	222223	222417	224343	220658	228152	231927
153	194.082	Methyl-Tyr	63989	63598	58718	60872	58871	62685	60605	58260	58604	60561	61653	60181	68122	65920	61297	56643	62674	61333	58288	57777	65250	60167	57629	52675
154	195.051	Hexonic acid	1757162	1744373	1650977	1645988	1947296	1929013	2352351	2418397	1775668	1773907	1858389	1891613	1964027	1964458	1647078	1631849	2190674	2227511	1866186	1874084	1893246	1921203	1956374	1956351
155	196.097	Metanephrine	46964	47987	47062	48918	45872	46884	40473	46525	46723	43927	44530	43492	44365	47939	53669	54325	44713	43541	47015	43327	45729	46085	48180	45784
156	197.045	Vanillylmandelic acid	83786	81871	76705	79256	84294	88624	78836	77140	75732	78471	72089	76537	85278	90221	72991	76809	80635	83852	82684	85495	76872	74954	85612	90876
157	198.017	P-homoserine	75225	79209	82077	80939	117876	114462	93803	105649	82223	82775	78037	78347	95131	104575	82742	84759	106266	108712	114298	121003	77823	79007	158956	148762
158	198.088	gamma-Glutamyl-beta-aminopropiononitrile	110131	112487	127117	133197	184107	187831	220151	210253	127415	122043	119414	119339	160387	159378	120851	131170	171478	182427	209954	206185	117997	115815	190013	177886
159	198.112	Ecgonine methyl ester	35873	30870	33770	36271	32462	32271	30621	31285	34215	35991	35456	33454	31452	34334	36141	38228	32459	31123	33257	33900	34494	36156	31934	37116
160	199.002	D-Erythrose 4-phosphate	143530	139766	145790	142400	132390	131153	140770	140258	120076	127516	148595	155677	143160	140948	152948	147977	162675	163597	145237	148963	131461	129533	161623	163771
161	199.17	Dodecanoic acid (FA12:0)	643517	631985	513703	513433	491664	475921	517559	501440	474182	464144	510031	488784	520291	512040	453873	440501	489137	466656	464510	463903	520505	510954	449589	450968
162	203.082	Tryptophan	1350097	1326662	1621715	1581068	1344869	1280455	1309077	1283763	1724144	1704075	1382363	1376266	1177037	1165745	1596313	1597120	1349117	1328685	1316227	1289404	1375680	1387518	1403127	1316418
163	204.03	Xanthurenic acid	88648	85841	96803	99654	86730	90527	83549	81344	94087	98943	83010	85452	77379	79283	103856	106427	85851	84766	80588	85560	81797	86524	93334	91577
164	204.053	Lipoamide	337961	337347	354287	356994	737546	692540	921549	946760	385682	385282	349769	345460	885535	902263	388711	375872	1115461	1103164	818334	809743	367988	359758	847311	810471
165	206.069	Dihydrolipoamide	40469	39914	42684	42551	41546	41160	43653	46336	40765	40238	38017	40351	41249	40352	45602	47244	39667	43046	40330	42320	40409	39079	41966	40898
166	206.091	4-(Methylnitrosamino)-1-(3-pyridyl)-1-butanone	68999	69667	64314	60847	49090	47752	50411	52022	50988	52029	65100	65422	63157	65240	59577	58549	50349	54348	56326	59195	62830	58639	53688	58284
167	207.078	Kynurenine	82982	91501	92761	85319	73631	74973	84836	81172	83766	86861	86984	86031	81328	76629	91786	95948	81319	76565	77325	79816	91483	96223	77602	72321
168	208.072	4-Acetamido-2-amino-6-nitrotoluene	43893	39803	41305	39731	40659	42137	38427	40502	42568	43509	35822	37403	38045	38958	39348	37257	39395	37335	37086	38559	42150	37256	38090	36809
169	208.109	4-(Methylnitrosamino)-1-(3-pyridyl)-1-butanol	35949	38934	34110	37909	36200	33881	37666	36523	36059	33288	39913	38787	37796	37605	35194	35454	35152	38126	36686	37411	37768	34584	36303	36754
170	209.067	Sedoheptulose	62491	60214	64219	61482	73830	70168	70345	67186	68954	66581	66855	61227	66498	65181	62663	67636	67604	70524	67645	64332	63372	66310	70114	63990
171	209.082	Sinapyl alcohol	124473	126566	130198	132303	117271	122822	116484	115176	123589	130519	124754	125468	139289	135438	148853	146431	124352	127524	119888	123838	116298	123602	112267	116342
172	210.028	Phosphocreatine	497940	477630	443830	435239	427460	431048	536182	537975	424559	433840	493771	488888	439213	432895	454452	445616	528664	507867	418187	397198	483889	479687	459886	458596
173	210.063	6-Carboxy-5,6,7,8-tetrahydropterin	50913	49372	48682	49674	44869	42754	47567	44349	49104	48186	48049	44345	43877	45413	54428	51679	44848	44318	44251	44424	45398	46364	47958	50191
174	214.049	Glycerylphosphorylethanolamine	2004450	1991540	2061103	2081798	3479255	3533724	4106310	4216593	2242107	2225316	2115971	2096354	3179847	3190844	2071171	2077119	3575278	3703465	3059094	3148243	2189199	2185629	3295054	3357741
175	216.135	beta-Alanyl-L-lysine	77960	84282	94866	103478	124948	152441	127410	129728	111096	113879	91851	95817	99618	103685	100272	108860	106242	113757	109601	117839	91863	93300	114821	130757
176	217.083	gamma-Glutamylalanine	1065308	1065506	1314257	1278480	692758	672177	653777	659152	1376462	1402508	1190194	1190000	643102	632871	1310336	1293254	692617	670879	625563	625556	1194022	1211330	695271	664328
177	218.104	Pantothenic acid	29673530	28705997	33410902	32376449	25418899	24851197	27576945	27624447	40230014	39932125	34183471	32931638	25680212	25506140	37587596	36943977	28987621	28937476	26155936	26449265	36657015	36738620	27191587	26842368
178	219.077	5-Hydroxy-L-tryptophan	284138	293417	203395	196551	220496	223921	388218	402480	216545	214488	270624	267625	311177	322155	213680	208402	315078	313173	216735	221923	351816	353949	228332	234188
179	219.175	2-trans,6-trans-Farnesal	1509697	1461012	1577024	1537537	1682285	1587835	1792151	1748391	1621813	1552474	1488285	1434534	1551553	1498242	1476264	1449272	1550793	1549116	1551446	1529327	1585274	1581507	1606936	1528373
180	220.082	N-Acetylgalactosamine	85338	83239	82722	83936	103040	100666	110206	113744	91902	97749	86371	93081	91449	90716	83714	82041	95901	92148	85110	93058	99064	104897	87963	92834
181	221.059	L-Cystathionine	149111	150015	209167	193176	150134	142735	152701	142788	222485	232923	184765	169534	139049	130444	200449	188621	146747	139208	141457	144378	176847	176911	147700	152249
182	224.105	alpha-[3-[(Hydroxymethyl)nitrosoamino]propyl]-3-pyridinemethanol	82005	78512	88502	91955	126199	119260	120211	121650	106001	104238	90786	94433	92829	96568	92276	95814	109036	109210	103965	108632	95259	94898	111589	115398
183	225.088	Porphobilinogen	129232	127286	132782	133228	123639	127757	140787	137994	128852	125279	126962	120963	142321	139493	132437	130499	131946	130315	140689	128042	123077	132197	127165	123131
184	225.099	Carnosine	115556	127973	135513	152003	160659	179337	163351	178967	157088	159869	129044	143515	135186	135954	137299	146777	142305	150703	152104	162806	141421	143653	150849	164268
185	227.202	C14:0	1861912	1886455	1380518	1391176	1281383	1291297	1341588	1348745	1293321	1295643	1331820	1367212	1356807	1335537	1187754	1190604	1321274	1281630	1225687	1218887	1309452	1329569	1188495	1232108
186	228.028	5-Phosphoribosylamine	117249	107364	146292	150203	131594	124334	111251	115407	165620	183726	125422	125081	97003	97643	131034	140888	109393	102393	102782	108583	118836	128029	113856	114599
187	229.012	Pentose P	305251	302460	338880	321068	317071	320392	340424	325790	303046	311116	326027	314064	289374	291905	314149	304917	328443	338322	320059	332651	313152	312812	343501	342869
188	233.164	Lidocaine	50473	52330	50138	49768	50209	53605	53868	54072	49549	49161	48441	48316	50382	49337	47107	47298	50825	50840	49504	49242	50635	50377	52996	51790
189	235.072	L-Formylkynurenine	169766	159391	126143	127664	139712	137145	267937	264989	120851	127479	168999	169776	200119	189168	129051	128677	188373	195797	135407	136945	212315	212257	138113	136871
190	238.094	Dihydrobiopterin	348811	351052	354360	344831	346481	341297	357088	349996	343615	348423	348965	348877	344337	348218	3070641	3195380	511987	431099	351854	348935	354650	355869	344886	342586
191	239.115	Anserine	62694	63061	72946	73952	82785	84543	71255	67593	71650	77213	62134	58493	65389	66224	97604	98178	68523	69284	73246	76356	59691	64566	73503	77811
192	239.237	Palmitaldehyde	41930	45643	34832	34740	30838	30478	33722	30032	32416	31192	37758	35562	39691	39514	40484	37890	33399	34221	31577	33004	36637	38153	29526	33668
193	241.059	5-phosphonooxy-L-lysine	381515	375548	437393	425892	412847	399880	410569	398526	484223	473314	418488	428425	343351	354974	406847	388814	390931	375806	374837	363725	426989	421882	376769	388531
194	241.084	Thymidine	107856	119600	136131	131141	121632	123141	109607	107071	130564	132524	111183	110119	105124	121120	147242	155140	110814	109247	112918	114015	107807	113680	109828	112721
195	243.027	Fucose 1-phosphate	106424	105608	136955	132797	152565	151674	122504	123597	138976	141362	134525	137330	126440	123900	138010	140606	150607	170706	145291	141410	101849	103010	176366	177481
196	243.062	Uridine	386504	388940	382266	371762	453452	454191	569771	585706	413152	401162	376323	389327	330579	326908	356117	363909	346710	336296	304346	302266	528489	524192	325864	307524
197	244.999	Dimethylallylpyrophosphate	49408	50079	51553	50665	46895	45190	47825	46318	54184	57659	53740	53031	48226	46500	52992	57647	50161	47300	45226	46647	51149	51424	52149	46282
198	246.099	Linamarin	104087	98470	102948	101403	193131	187160	195153	188275	106511	106311	102710	107975	204503	205223	112184	111252	258413	242938	215885	225096	109343	102819	227943	224493
199	247.049	Pyridoxamine 5''-phosphate	72289	68910	82245	73882	172179	161601	112696	103579	77321	75584	74123	75122	95574	90207	78365	82829	101574	100599	124795	117116	73501	73409	141896	143685
200	249.055	gamma-Glutamylcysteine	180339	181265	193085	190668	442028	408294	330904	312957	193291	193694	178326	182231	296653	294064	202453	194537	350917	356423	463787	458344	193517	198220	468281	454179
201	249.112	Ubiquinone-1	60417	61985	54060	58594	56679	56963	60898	54195	62022	55420	64780	62762	66492	62997	56371	59616	60339	57412	57066	57695	60710	56641	56704	52838
202	251.077	Deoxyinosine	63403	70416	69694	78521	64703	63871	65284	66869	77980	89273	68959	66388	63275	64379	69209	75495	70046	69968	60913	63249	69701	70425	56747	67150
203	253.05	5-L-Glutamyl-taurine; Daidzein	610101	600011	744071	729760	353799	353490	359248	363978	752756	788712	717730	710862	361653	364186	714632	694020	386255	380903	372333	361122	709393	703597	373081	362019
204	253.218	Palmitoleic acid	4661715	5058271	2255071	2138887	1766923	1687820	1696257	1660715	1669957	1626922	1735355	1691450	1744967	1695412	1534807	1499722	1555783	1525618	1469205	1448829	1588649	1559707	1412839	1398740
205	258.029	Glucosamine 6-sulfate	64235	67825	69978	76014	73962	75708	67798	70629	73442	70917	66830	66833	60309	64581	74412	69259	67402	70823	68206	70315	65912	61483	71706	77061
206	258.038	Hexosamine P	649761	635895	669944	690305	2242487	2403350	1432959	1585785	721802	705982	675523	665056	920425	972029	672382	666918	1215664	1323174	1101593	1222848	670982	678031	1546881	1595430
207	259.022	Hexose P	1470508	1477997	1345028	1312496	1388571	1371229	1416917	1396249	1316474	1299225	1474829	1447683	1364223	1346279	1254706	1206353	1479491	1470913	1305931	1293758	1393246	1384884	1375141	1360530
208	264.952	Glyceric acid 1,3-biphosphate	55273	61513	62356	69140	76981	73065	72902	69253	72061	71370	66760	70414	66563	66546	75770	69521	73016	76708	68317	64915	66499	63095	79461	76901
209	266.089	Adenosine	147255	154857	152491	163718	235180	233460	182471	184911	183436	181393	163844	156466	147349	147238	158696	159461	149067	147976	150741	154846	169045	168894	151274	158379
210	267.073	Inosine	271778	261073	253880	277902	285465	287884	300833	305692	316951	308477	254202	251309	215805	206720	269903	283154	225673	227782	214274	206867	320483	316560	215832	201720
211	271.171	Estradiol	41579	42838	44639	43260	41825	44518	41460	45670	43344	40737	40984	42204	46969	45769	39104	41034	42280	41200	41226	42965	43737	45397	39524	44210
212	275.017	6-Phosphogluconate	102133	101897	107046	107931	159984	175574	134313	138659	98230	94719	111516	115993	115970	117208	114992	115011	148573	151454	140659	142734	97522	97402	181013	187678
213	275.125	Saccharopine	54203	50606	51885	49704	61932	61049	64664	68667	51201	51426	50965	49563	62098	62334	52812	53061	68486	67855	60846	58698	52870	50549	59747	55997
214	275.201	Stearidonic acid	42305	44676	44169	42743	39672	39877	42168	42661	40019	39453	44622	46464	43484	45268	38631	44483	43684	47063	42774	40573	43563	43562	39552	39709
215	277.122	Pantetheine	106649	101304	119859	116791	116776	106294	95007	105331	128337	119037	114796	109604	101819	101163	121997	112586	105065	100860	99445	102819	119989	118160	106151	103634
216	277.219	Alpha-Linolenic acid	221371	218790	152501	151965	123429	126215	125566	124631	119260	117699	151592	157422	190926	190162	131078	129310	151997	150946	135240	130620	147013	147830	127740	127817
217	279.233	C18:2	1462899	1631348	798734	767064	604278	584885	607248	579428	610129	582042	660757	659286	650971	650607	571799	556976	636697	613228	551836	557293	612026	612264	532177	521093
218	282.084	Guanosine	161637	163436	165674	174007	140522	148742	135644	129151	192559	179585	173198	164824	122318	119507	169060	165518	123750	120621	119755	119879	170418	177428	125353	127312
219	284.029	2-(Formamido)-N1-(5-phospho-D-ribosyl)acetamidine	67813	67376	61420	68166	59864	60120	59386	60439	67794	68762	64891	67315	57018	55715	71003	72781	54689	59945	56519	62559	63279	62420	58712	62007
220	285.049	Glycineamideribotide	165923	161759	249881	265217	151323	151808	148256	149458	317349	318817	194370	190352	136583	148886	236134	232788	150956	159211	134694	140417	186963	191746	152306	151602
221	285.148	16b-Hydroxyestrone	66995	71622	62849	64922	57199	55386	60296	59018	64259	60838	65950	64426	66640	67914	60302	62024	64012	62210	60000	59559	66112	65576	58276	52541
222	287.165	Estriol	60809	60780	56092	60953	56252	58163	58863	56467	56008	53325	60823	62651	65771	64873	55379	55743	60534	62015	57349	58479	54968	58727	54942	56011
223	287.2	Dehydroepiandrosterone	43021	43632	39937	40111	40584	39169	38586	39005	37935	36255	37537	40625	44326	44998	38928	37485	38897	40804	39876	39494	43464	41782	37036	38789
224	287.236	All-trans-13,14-dihydroretinol	36758	40538	38535	32108	35978	33782	34901	35259	32531	33374	37885	39885	41451	41018	34410	33731	38034	37974	39277	37602	33300	34496	34038	32595
225	289.116	Argininosuccinic acid	127211	126913	129640	127103	108537	112096	107873	103127	140737	132346	124441	121284	98137	96494	120537	123514	100892	98278	103791	101803	127806	124166	106758	110616
226	289.124	trans-3,4-Dihydro-3,4-dihydroxy-7,12-dimethylbenz[a]anthracene	184503	177392	211020	205777	126457	126077	126796	128324	211997	204990	182063	173551	147688	145043	187912	183342	136618	133559	129742	134353	195443	192425	129552	126964
227	289.218	Androsterone	43408	41542	37416	40111	35772	36125	37187	39202	37278	37368	38571	38864	41849	43839	36754	36318	37458	38366	38685	37313	39079	40969	37872	38288
228	294.05	5-Aminoimidazole ribonucleotide	163275	162756	169569	186110	191864	177687	176361	172264	182930	179546	170668	168935	156669	151222	169420	168060	156848	163445	161656	160275	165495	168761	176725	180908
229	295.228	9,10-Epoxyoctadecenoic acid	130848	143700	106492	111447	89884	88912	90513	87101	105874	106221	110635	112799	130872	126860	100359	100492	99632	101895	90839	96038	98275	99612	87949	88814
230	296.082	5''-Methylthioadenosine	352906	360551	429361	453225	437541	441570	433802	435506	446331	496960	441496	458975	406412	412012	424315	455374	429667	432469	420640	419426	430658	449769	422061	454897
231	298.275	Sphingosine	129047	117009	96664	92358	68645	65085	71837	71433	85350	84628	110026	112943	96575	95962	89261	83225	81445	79661	75005	76382	117596	116163	66536	66723
232	299.202	all-trans-Retinoic acid	200442	197686	167759	157211	159277	165036	171062	177119	164897	166689	176733	184038	210943	202362	170206	171761	178783	173145	172402	173676	189930	191334	166163	169840
233	300.05	Acetylglucosamine P	357953	361639	383696	365330	425157	442457	481185	471166	420202	411762	379537	398933	344388	343413	362864	343956	411016	396344	393671	380621	410677	405062	413947	404134
234	301.179	2-Methoxyestradiol	57819	59800	57944	59576	67938	65384	73815	73435	59793	58078	58415	54382	79832	83697	56815	55225	79722	79875	72435	72793	57744	56178	68353	64486
235	301.217	Eicosapentaenoic acid	196625	204252	164185	169521	158578	164808	189517	193862	172721	163051	195438	190885	235476	222193	163858	174109	177162	175028	173777	179283	215913	216602	172963	167325
236	303.083	N-Acetylaspartylglutamic acid	2019636	2027219	1914067	1855369	1812061	1747753	2160583	2063513	1941336	1906501	1998396	2020428	1874723	1770732	1858615	1769109	2033264	2002952	1680355	1609768	2044773	2036180	1790422	1764463
237	303.16	3-Polyprenyl-4-hydroxy-5-methoxybenzoate	97630	90939	86292	88676	100719	100743	112554	111889	89486	89760	91187	87072	129208	127482	88664	85913	117893	116737	103988	104236	92614	89793	96823	94028
238	303.233	Arachidonic acid	732666	746374	567697	571355	497307	485747	594740	600103	516935	500527	693703	673895	756890	774644	541815	541887	560974	578864	581361	583218	737926	755433	486565	474636
239	305.118	(1aalpha,2beta,3alpha,11calpha)-1a,2,3,11c-Tetrahydro-6,11-dimethylbenzo[6,...	73139	73247	82487	77217	70769	73736	67439	67113	86299	85522	75883	75097	70656	70403	78503	71015	71886	78341	74637	73821	77254	81001	71267	72923
240	305.249	8,11,14-Eicosatrienoic acid	473223	528544	284009	273106	221286	214993	239798	236623	225550	220148	264821	275854	309140	298985	228007	222403	232412	230304	225451	230852	290557	292919	205233	202469
241	306.048	dCMP	59703	58828	71156	68437	116611	107752	90070	84921	64500	62582	57154	61513	76835	78538	78525	80004	82066	81452	95270	90408	64797	59273	108204	98694
242	311.223	13-L-Hydroperoxylinoleic acid	169767	171125	161614	163343	131579	123995	120169	119655	132229	126184	141898	139242	272888	276656	134606	133494	134824	126962	147894	142958	139169	141518	125978	123988
243	311.295	Arachidic acid	804152	875769	592070	596611	403415	426668	413212	409526	413747	411231	560867	568177	521444	524239	416783	412208	436317	434008	414934	402632	488558	483007	372802	375009
244	312.06	FGAM	68823	69277	77439	81715	80409	84289	74600	73953	87108	94857	77304	69235	63712	59875	76338	83071	68325	65451	67865	68947	76054	80643	72142	76408
245	313.044	FGAR	156779	152816	188697	201200	234720	241821	208204	210152	215748	219708	169368	165654	153099	145926	185350	185594	176506	175024	192889	188096	165350	175981	207139	215317
246	313.062	Geranyl-PP	49679	50504	47936	46592	52469	61433	50997	51350	48680	57979	46530	46859	52073	51161	51348	51398	55089	49285	53544	52704	46406	46203	56570	55571
247	313.105	7,8-Dihydropteroic acid	49396	51202	58204	55523	68198	68848	59183	61569	56694	57679	49719	51355	53824	57654	59717	58949	58310	61108	62528	62427	54279	54273	65712	59177
248	313.217	Progesterone	145623	140912	122632	126715	119930	113577	135722	129698	120143	123018	128680	131364	143821	136499	118511	121968	131756	133631	126219	123698	124897	137107	122858	117638
249	315.196	4-Hydroxyretinoic acid	97523	97801	84845	84038	82883	87650	90946	84658	91516	90143	95423	90756	119970	120282	85658	87872	95253	90479	87581	90471	89573	90438	86915	86575
250	315.232	C21:5	37217	35396	37715	36452	33977	33350	34502	33309	34827	36988	35150	36506	53811	54670	34927	34744	38644	36059	35037	35975	38164	35797	32574	33819
251	317.174	Ubiquinone-2	63428	63981	59713	58709	65827	60951	69781	65534	62987	60645	62184	61436	75285	69828	58242	57377	69991	65559	67023	68138	62440	60887	63845	60909
252	317.212	Leukotriene A4	71885	76906	74233	71304	65175	65289	68524	66439	66895	74850	73110	72444	88777	89516	67910	70244	75922	76741	76214	78507	76186	73801	71823	63988
253	322.045	CMP	367361	378272	437810	432000	643093	601875	459283	450982	547068	559784	405097	418932	349851	347030	418122	431664	380949	384382	442469	422080	428018	422570	469580	459966
254	327.233	C22:6	1275804	1208156	1007760	989917	885788	875644	1014103	988512	1067972	1065459	1216424	1178448	1215580	1174132	928102	916663	991303	1002396	977056	933829	1336616	1327222	840646	797137
255	329.212	Deoxycorticosterone	67591	65147	59566	56931	60763	58788	58408	58310	57798	57518	62777	59427	64931	65775	55271	53949	56827	61349	63004	60559	61246	55999	56474	56826
256	331.191	11b-Hydroxyprogesterone	81199	84629	72347	72845	70744	70180	75626	73317	75563	73813	75868	74154	88580	90815	71896	69500	68678	67857	75777	73821	68826	75220	65773	70211
257	335.223	5(S)-Hydroperoxyeicosatetraenoic acid	106739	105422	101001	100878	80158	79086	83948	84609	88867	86901	98267	94599	117872	128434	91864	93694	97276	90767	100566	92213	101064	100364	90325	83557
258	338.988	Hexose bisP	527016	526223	411244	388224	387900	380545	475445	470780	381860	375790	522665	534397	482412	452139	401597	371187	543815	526613	390663	373155	495366	472705	413021	416572
259	340.125	Lactosamine	2380681	2378393	2551113	2535564	8514287	7308643	7270493	6919141	2918374	2672373	2529870	2465129	4804428	4510310	2843693	2783171	6507348	6119442	5998968	5869113	2811351	2669192	7507607	5954213
260	341.109	Disaccharide	126231	127670	113768	117496	161162	166559	152300	144911	122815	126259	122699	113774	142064	141853	114898	115383	143008	142316	139077	139513	116779	120898	162694	149870
261	343.19	11-Dehydrocorticosterone	102718	100323	82979	87551	84671	82398	81483	87805	82133	78713	79984	87369	97667	98269	78868	82353	91196	91697	94176	91941	80093	81516	82140	79787
262	345.208	Cortexolone	58051	61195	60186	57125	67013	69298	65886	65927	53946	55958	54435	56644	62145	65790	52662	51944	61364	62142	63677	67420	58037	59259	60592	61593
263	346.056	AMP	2790540	2788809	3242707	3223806	7158315	7135246	4580601	4409984	4499095	4512580	3050478	3026068	2873754	2849875	3337399	3294347	3132367	3092310	3870671	3816689	3361314	3273322	4489488	4477626
264	347.04	IMP	121276	119206	123428	124488	255261	256786	269862	273193	140202	136372	124584	119426	161598	163557	150089	145010	177276	180197	216145	223056	144702	146236	213568	217013
265	349.202	15-Keto-prostaglandin E2	82996	78442	69751	70817	66103	69117	67395	70670	68392	68270	73865	76725	95342	100648	69255	68769	70472	70433	77941	76519	77881	78258	68080	70721
266	349.24	Tetrahydrocorticosterone	61024	72195	56543	55465	51193	50171	53415	49458	56716	55891	53793	56563	65655	59868	51823	51545	56780	53903	52772	53902	53394	55230	49039	48689
267	351.219	Prostaglandin E2	126565	122017	109538	105681	115055	114429	111347	103432	104142	101663	113738	116423	135590	139762	104591	105249	119723	114922	109342	105133	124479	126916	101004	105970
268	356.201	N-Desmethyltamoxifen	43060	42783	47799	42969	46037	50558	42285	43281	43422	43863	47507	50518	41399	48285	41129	47260	42426	40704	48560	43611	40646	41631	41740	47037
269	361.203	Cortisol	80980	82003	69464	71014	67012	64211	64569	64878	61903	62107	73975	74489	78581	76771	63932	63097	67842	68363	69455	64677	74138	71469	64258	64591
270	362.049	GMP	368955	369864	425533	421187	805246	811412	601609	604175	527071	518657	404881	410890	422481	425183	438988	431216	485998	520162	548881	542635	437519	427225	685523	732125
271	363.219	Dihydrocortisol	56040	57146	52453	52461	56271	51525	58822	60201	57635	57614	53066	50371	60977	63846	55184	58772	56944	59265	55019	52595	52469	55127	51697	48856
272	365.234	Tetrahydrocortisol	58327	61594	59330	61503	54180	52645	52983	54184	53968	57430	53930	56504	69234	77577	53735	56495	57177	53335	58565	59163	60131	56964	52189	50491
273	367.156	Dehydroepiandrosterone sulfate	89253	92632	114821	119479	105431	107721	89464	93096	90656	92449	88392	94030	110273	110302	88361	91148	97221	95875	119293	119034	89890	88013	98854	104847
274	367.213	Prostaglandin G2	146889	148365	134015	139269	156099	160755	145187	145866	126543	124087	132960	135156	161296	158656	126178	124018	143568	154678	140772	136272	140494	143514	130330	132264
275	378.097	S-Lactoylglutathione	79024	79632	84353	81539	207954	194908	193430	181830	85816	86391	80444	81245	129979	127957	88115	82558	161881	160361	167385	167300	81734	79310	194050	180480
276	378.241	Sphingosine 1-phosphate	168645	154004	174650	167087	126116	137031	141138	136329	178437	172037	163295	161004	133034	128226	158303	165172	136544	140260	135195	142910	171510	168597	137793	146892
277	381.316	7-Dehydrodesmosterol	107259	106433	116165	109631	100458	102090	110551	104903	120479	113201	127742	125741	118451	114684	117783	118724	108147	100726	119642	114160	114133	115425	116943	112009
278	385.33	DG(18:0e/2:0/0:0)	47043	46785	40161	40571	38957	38502	39479	40655	34973	34640	45609	44742	45130	47134	37215	38068	38680	40244	39917	41617	40294	41383	37148	38138
279	385.348	Cholesterol	46619	51817	42808	42517	48886	48264	49107	48821	38242	41132	48312	49728	54403	56466	40703	42415	47327	47763	51264	50794	42912	42924	47067	45881
280	386.017	dCDP	76713	80846	85780	84898	129658	124020	120721	122176	91647	96041	87056	80790	136192	147232	95197	99623	131977	124232	145186	144864	83117	87909	136817	127546
281	387.001	dUDP	53694	49802	53298	62936	61300	61743	57480	55439	56839	56118	55730	52649	55340	60890	60560	68294	60139	57111	58715	59795	53137	56772	58168	61960
282	389.05	1-Phosphatidyl-D-myo-inositol	140298	139163	180747	175043	172030	169864	146030	146473	172272	155114	148961	145565	131193	125773	186351	190598	142845	146365	147876	148812	148640	146252	172122	165812
283	393.24	LysoPA(P-16:0e/0:0)	49165	52764	55296	52592	53257	47393	52336	49424	46624	49022	49884	48886	55446	55023	46292	47491	49037	51246	51112	52253	48958	51929	46493	44160
284	399.327	7a-Hydroxy-cholestene-3-one	57357	60880	56195	52718	45605	47574	49615	46050	51448	53440	54812	55051	50610	49226	50939	52218	51453	46565	49121	49631	55389	56784	49755	45899
285	401.014	dTDP	81375	80042	101491	107152	129181	124658	106541	100156	111240	116825	91521	89068	88168	84958	109749	109046	97323	95573	109658	107637	92957	87694	122562	123238
286	401.343	24-Hydroxycholesterol	30787	29807	28194	27512	26295	27061	25121	26122	24645	26337	28425	27644	26866	27439	23818	26165	27974	25027	26953	26813	26031	26795	26226	25629
287	402.01	CDP	881389	947759	1030750	1023905	1173618	1153835	1072441	1068515	1132644	1158029	1025479	1022774	880818	849993	1030199	1035418	1004696	988706	972757	932380	998968	999945	1117682	1131680
288	402.995	UDP	3104161	3196521	3591238	3566901	4137858	4105207	3862619	3843106	3903639	3940458	3477639	3442951	3069808	3041006	3566043	3433217	3512263	3428943	3505899	3410810	3514655	3464782	3902619	3872928
289	403.356	3a,7a-Dihydroxy-5b-cholestane	34482	35461	36317	34356	32291	34686	33237	34443	32216	36708	35468	34631	33561	33530	32752	32748	33668	34818	33233	34669	37445	36053	33321	33448
290	409.383	Squalene	32081	29729	28498	25569	23482	25010	24661	25511	22636	23775	27307	26115	25713	26230	25185	23407	23757	26422	25123	24479	25887	26911	25181	26320
291	410.027	dADP	75103	77161	88948	91664	108035	106286	84305	87117	97057	96052	79523	80477	76146	73361	103171	96213	80993	75478	87175	86449	80352	82952	100936	94975
292	415.321	Calcitriol	68653	69866	63527	62254	56851	52606	58260	58470	56786	62189	65815	64118	66840	64394	58362	54901	57123	55761	54367	58430	65328	67617	52452	55191
293	417.285	Palmitoyl glucuronide	59569	58646	58655	57572	50462	58113	55185	55067	52250	54952	58613	63881	63764	60053	63232	61359	58250	59509	57237	55826	58946	60591	49487	49604
294	417.337	7-a,25-Dihydroxycholesterol	89753	90201	76989	76872	62027	63374	71946	68520	73369	76117	84688	89536	75085	76758	78712	78803	70044	67259	67617	69928	84973	88144	65975	62847
295	419.352	5-b-Cholestane-3a ,7a ,12a-triol	70561	70785	67281	69631	53239	53900	57175	57568	59924	67618	76728	72542	67243	64950	69950	62365	59316	55545	61041	61633	72909	72698	57907	55915
296	425.377	(S)-2,3-Epoxysqualene	52103	52277	45740	44982	36239	34339	36781	36598	36624	39230	47420	47189	43505	46153	40439	41374	38102	37751	39345	38014	44900	42716	36130	36710
297	426.022	ADP	6972113	7259888	7817074	7862403	9196598	9176527	9351590	9101242	8646256	8699150	7900279	7900041	7372436	7130688	7803583	7613646	8271121	8093567	8020369	7710796	8102272	7876622	8848949	8853390
298	427.358	Cholesteryl acetate	39443	38245	36526	37161	34632	35285	34950	35015	35997	33613	38554	36514	36375	36713	34449	35826	33223	33853	34290	35353	35818	35370	36848	33822
299	429.301	7alpha-Hydroxy-3-oxo-4-cholestenoate	54217	53214	50278	51810	46831	45391	49718	42284	51261	49864	55775	54052	53003	51905	50997	46434	44622	46851	50701	47957	54303	52449	49101	44664
300	433.332	3a,7a,12a-Trihydroxy-5b-cholestan-26-al	111531	105385	104175	105637	80261	78829	80801	76428	89408	91777	115067	118397	98692	99213	89161	88283	79247	85219	86945	86059	105840	104095	79223	79390
301	435.347	27-Deoxy-5b-cyprinol	92563	100282	96422	88852	87635	86223	90281	90708	97839	95786	97317	95847	91090	90255	87094	87210	86817	89100	84556	87675	95946	96290	84785	85412
302	441.34	4a-Carboxy-4b-methyl-5a-cholesta-8,24-dien-3b-ol	50740	48512	51802	52906	45092	48270	45692	51783	53811	59868	51992	48596	52659	54295	53278	51585	47032	47298	45188	50766	51765	55971	47515	47344
303	441.373	Obtusifoliol	43652	42440	41452	41784	33864	33413	34962	37569	36900	35026	41692	43619	40864	36275	37903	39852	34094	36918	40594	37985	42375	42558	35392	35064
304	442.015	GDP	725845	779927	805531	829694	1232871	1254140	1191600	1172794	927694	957638	871590	872743	876996	841700	858037	860557	1008256	1000561	1014600	1020989	851021	837345	1142531	1149425
305	443.351	3-beta-Hydroxy-4-beta-methyl-5-alpha-cholest-7-ene-4-alpha-carboxylate	38609	35248	33883	33714	31725	31785	29363	30243	35061	35285	36846	35849	32054	37472	34444	33436	30410	33087	31838	35741	33759	35294	30597	31284
306	445.053	CDP-ethanolamine	208862	232677	231669	234025	197164	207634	194777	195237	259292	258593	236552	231227	184782	183149	234807	222362	187063	181254	180602	174317	235572	232500	179111	173890
307	445.187	Estrone glucuronide	18664424	18908425	15729796	16238054	11093360	11296905	13459553	14130498	11800788	12190397	17816601	18797030	15182224	15769858	11992754	12405613	12045377	12513078	12090349	12690211	14807364	15954762	11582412	11819250
308	447.204	17-beta-Estradiol-3-glucuronide	318596	314381	286821	288859	215651	214865	238511	248894	225170	226890	302868	305695	271938	286554	224600	220526	219039	223002	229639	239708	267321	277952	219037	219646
309	448.307	Chenodeoxycholic acid glycine conjugate	43188	39942	41323	41092	36982	38626	37945	38196	39569	37410	43856	42890	43649	48501	36882	36107	39898	38929	40559	39401	38923	38651	37393	40266
310	449.184	Geranylgeranyl-PP	65637	65050	62682	67041	56702	56947	59051	61141	53746	52674	59270	58505	65146	64913	54198	61324	60423	61265	59541	59709	57695	57241	55228	61113
311	449.341	Vitamin K1	47471	43723	45795	46988	38386	35148	35935	35103	35182	35359	42668	43666	40089	39880	36257	37543	38004	36458	39422	40552	36098	38752	33250	36644
312	451.358	Phylloquinol	38090	40123	40801	36805	31718	31346	31489	30740	34753	34001	38396	38405	36076	39876	35503	33035	31982	32178	30447	34506	37153	36036	32062	30425
313	454.148	5,10-Methenyltetrahydrofolic acid	36703	35266	40282	40341	43230	48343	45558	42139	40518	44175	36864	38130	38563	38122	37775	41172	39882	39156	39090	42079	36863	37692	41482	43951
314	455.096	FMN (ox)	41377	43233	47288	45315	49983	45870	52407	52471	46203	47752	41681	43970	46495	45686	48205	49297	49872	51336	49722	49423	43811	44472	51613	53490
315	456.149	Amygdalin	32753	35025	33294	35247	42412	42804	38606	42584	34439	33898	32498	33078	34993	36748	33496	35280	35411	37759	37120	38057	33559	33044	37723	37908
316	458.181	5-Methyltetrahydrofolic acid	42147	41175	43716	42729	48384	50948	55857	57688	49634	41739	41273	41991	43947	44211	80549	88012	49977	50845	49454	47535	43308	48597	44606	44957
317	460.16	Morphine-3-glucuronide	41101	35198	35742	38478	43291	47205	48474	50400	37596	34589	35399	38977	41541	41486	34890	35175	45244	44633	42084	41014	33561	35242	44304	44003
318	465.304	Cholesterol sulfate	1909700	1942863	1907689	1964059	1271189	1362607	1251022	1251206	1419955	1444606	1869831	1932080	1590340	1577137	1740912	1770663	1422784	1432478	1514144	1578558	1744281	1744339	1348013	1324787
319	466.967	dUTP	48203	49333	51171	49192	58341	68451	57005	65268	53968	55163	53143	48153	55363	53926	56368	59181	56390	58833	64694	64685	51609	50883	67795	66915
320	469.404	CE(5:0)	24330	24527	22437	21905	21418	21904	21619	22987	20294	21489	22728	22249	21453	24375	21300	20562	22284	22470	20791	21935	21088	20924	21631	20467
321	480.309	LysoPC(15:0)	993643	960843	922522	935117	722774	704134	847191	844142	957672	923501	1064812	1004997	815058	805526	928413	923881	782992	784784	734343	730877	1084605	1092204	718730	697082
322	481.977	CTP	1313289	1481069	1345969	1315086	1167637	1124273	1261617	1240545	1286129	1296326	1458525	1480155	1257002	1220594	1325546	1267421	1415379	1374757	1171433	1112234	1369092	1310850	1323070	1282019
323	482.961	UTP	3739696	4141654	3779190	3682698	3241409	3160855	3603440	3467064	3534265	3507467	4040971	4005540	3566057	3370147	3573413	3381760	4007878	3855307	3414670	3213362	3750126	3610698	3660833	3605294
324	487.1	CDP-choline	99036	99943	105500	98528	119430	112186	112103	102673	107810	106640	92638	87868	105843	103552	98846	97977	100421	101414	101399	95816	100517	94757	102450	99980
325	489.993	dATP	91402	95370	108684	112594	132173	124649	106989	104486	110034	107584	103394	99556	100066	104462	130930	127484	102457	108429	113405	111270	99074	103731	132822	120309
326	492.31	LysoPC(16:1(9Z)/0:0)	65673	65985	65103	71512	65504	63008	66329	72264	68211	72114	68871	70122	69787	68326	66807	66735	62540	66008	68545	63406	69748	73636	59068	59607
327	498.291	Taurochenodesoxycholic acid	77019	78521	87234	82183	76404	70196	75727	74897	77445	77178	79329	81756	79630	80364	74781	80837	73652	77374	76172	72301	86092	78695	65614	70903
328	505.989	ATP	12782235	13838393	11977220	11804834	10459690	10374741	12598319	12301309	11338346	11463662	13053839	13202851	12374500	11806875	11309856	10866095	13575376	13222457	11130867	10500737	12686238	12300815	11883790	11854567
329	508.34	LysoPC(17:0)	213793	216057	226560	223710	212214	203497	268338	272675	254838	249286	259210	250435	260055	242872	238471	230651	248312	248305	209272	210138	274440	263081	206349	201462
330	508.375	LysoPC(O-18:0)	42491	46117	41996	43957	39804	42652	44644	46633	43829	43972	48325	46348	46978	45648	43899	41337	41885	42202	40729	44131	45729	44611	40221	40380
331	521.983	GTP	1176263	1354464	1218188	1206831	1160384	1182713	1333057	1322184	1202992	1227428	1379631	1408159	1303914	1260054	1220448	1186309	1504014	1474101	1134789	1076867	1291610	1287975	1321275	1330254
332	522.357	LysoPC(18:0)	53359	47581	51959	49517	51941	48572	50104	50298	58461	50983	54678	49719	54619	58658	53473	51936	52875	54147	54482	50076	50302	54711	49676	50357
333	534.088	Lipoyl-AMP	33766	34855	38535	36881	48612	50562	44382	47021	36340	39579	36586	34593	40094	38099	43170	39338	40647	41954	47519	46064	37005	35129	47214	46398
334	536.505	C16 Cer	2297647	2123832	655633	619421	415116	421165	420667	422370	460395	458146	1019461	960911	791429	756579	570872	555281	508593	498137	516299	504791	891546	878744	440501	431622
335	550.39	LysoPC(20:0/0:0)	37850	35428	38187	37026	34852	35862	32877	35277	36248	37636	37683	37934	35886	35010	37085	36534	37844	32354	33974	34610	35609	34271	34363	31293
336	558.064	ADP-ribose	324745	305073	228126	220379	272067	264008	405510	401411	277547	274908	258315	249349	263492	260939	210618	205109	240903	239820	213705	216752	454370	436009	233174	216080
337	562.521	C18:1 Cer	71590	65113	42637	40276	34017	33559	34489	34134	34108	34183	45496	44692	44890	45119	36380	37657	38158	34871	36287	34391	40179	43964	33812	33876
338	563.068	dTDP-hexose	241091	241591	279582	277399	313567	328783	331952	317653	296216	286128	263230	259485	249583	255492	278147	269836	281445	277867	287336	291999	279846	274920	304901	307177
339	564.535	C18 Cer	108785	105001	52478	52850	42125	44895	42542	42795	38037	38159	57389	55856	53175	51168	44351	42686	41124	43585	45316	42507	64131	63867	40498	38066
340	565.048	UDP-hexose	3758037	3768917	3691076	3604223	4034646	3959718	4397614	4290049	3724217	3717004	3826478	3802067	3793965	3656356	3583748	3414032	4191413	4096213	3945621	3785580	3807964	3704759	4112490	4068528
341	568.34	LysoPC(22:5(4Z,7Z,10Z,13Z,16Z))	62526	61629	57412	62333	62698	63746	66053	67637	70368	71081	63318	63080	64692	67791	64948	67404	65318	66263	70358	68340	73258	76387	67089	64052
342	570.356	LysoPC(22:4(7Z,10Z,13Z,16Z))	54770	57452	53029	50868	49522	49093	53560	50618	56823	58262	59792	59663	54918	59302	54267	56737	51541	55062	53091	49220	53188	56248	49333	52758
343	579.027	Uridine diphosphate glucuronic acid	5138317	5211880	4752171	4531793	4713138	4668297	5215264	4950210	4818368	4744635	5267207	5203577	4538585	4290565	4609601	4294583	5097573	4850226	4463348	4194249	5189862	4936344	4907334	4663901
344	588.074	GDP-L-fucose	111329	110171	118763	117149	139346	134046	148235	140956	122438	115870	112698	111829	123337	119222	114002	109874	137019	139111	130359	131322	113918	115245	139082	136875
345	592.569	C20 Cer	48224	42451	27497	30163	24258	26211	24605	23545	24840	24095	30605	27249	27520	27232	25905	23135	25709	23662	27341	25072	26645	25846	23458	23402
346	611.144	Oxidized glutathione	258094	259340	259116	259780	597983	570737	1021930	956619	284102	277277	263313	262732	584647	565875	272730	267557	762212	740164	662541	628427	282584	274040	624492	591313
347	620.598	C22 Cer	116003	110294	45123	41886	35082	41877	35927	36879	35983	35209	45156	45317	41087	40875	39823	38125	34740	36143	37334	38001	43357	41459	34872	35062
348	646.614	C24:1 Cer	531514	502530	127341	117984	80469	83077	83269	83369	87972	84529	159059	149581	115102	107582	103860	104932	89067	88858	98378	93336	125591	127690	83431	83780
349	648.629	C24 Cer	274630	279477	82381	75926	60374	73037	61004	62227	59187	60558	78495	76111	72761	69223	62614	62187	59625	60637	62011	64306	71050	65597	60116	62326
350	662.645	Ceramide (d18:1/25:0)	53378	52057	39730	38809	35738	41590	32226	33380	34280	35871	40727	38978	36114	36445	35104	34389	33672	32383	36160	34196	36469	34453	35778	33537
351	665.215	Stachyose	34521	35989	36190	34068	37295	36824	36545	38310	36210	35312	32243	35064	34379	37384	35265	34115	34999	34088	35657	37418	34584	36416	34769	37858
352	665.626	CE(19:0)	106228	100026	49282	46202	41608	57751	40456	40873	40590	39869	47272	46468	48595	46745	40934	40089	42365	40327	39411	42028	45868	42221	37727	39920
353	673.481	PA(16:0/18:1(11Z))	490786	526020	308042	297573	238347	228295	231268	229256	288384	275665	461193	469862	426137	412958	380307	379863	303358	299831	391312	398508	358401	349244	347357	342855
354	676.663	C26 Cer	47155	44284	30785	29986	28576	39834	28449	31125	28283	28588	29118	28853	30961	32190	34617	32828	30500	28222	28531	28809	28519	28541	26243	29044
355	684.461	PE(18:3(9Z,12Z,15Z)/14:0)	57976	56385	56726	58989	50305	53594	52192	49497	54851	48965	54717	59214	54401	52792	51943	55862	52132	48348	55507	51818	54369	55601	51982	53462
356	686.142	Dephospho-CoA	82122	79084	89665	91700	145945	134743	114031	110744	109572	103200	81851	84329	88905	83851	85701	84069	87362	89871	116326	103195	94455	90319	118868	111251
357	698.512	PE(16:1(9Z)/P-18:1(11Z))	978894	923391	703031	679576	394407	383654	368678	370314	432519	423583	714121	681631	552189	543617	577070	589350	450024	449208	559077	560629	578529	594556	431452	427372
358	699.496	PA(18:0/18:2(9Z,12Z))	319238	341258	232146	239889	183589	183649	187105	189138	246643	248476	362460	358832	319255	329011	310203	315780	244909	248143	300406	311730	286465	280559	270003	254967
359	702.507	PC(16:0/14:1(9Z))	195062	183152	151130	150346	106137	106471	100202	105668	115334	122633	150162	157134	146640	144110	149584	153821	118338	129822	144538	145065	147731	140964	120878	117171
360	710.476	PE(18:3(9Z,12Z,15Z)/16:1(9Z))	120556	118364	134563	138616	98521	96991	96888	96069	110432	105977	123146	120600	127312	126336	124452	122251	112315	107846	121863	120077	122891	124247	102560	100412
361	712.492	PE(14:0/20:3(8Z,11Z,14Z))	225640	218113	246018	246857	167109	163376	168840	166111	188636	187765	221752	221119	219076	217147	220916	224969	198758	194954	233493	239888	204030	201618	187161	185654
362	716.522	PC(15:0/16:1(9Z))	1827650	1803587	1226936	1195781	814103	810513	758150	758484	873732	859953	1308303	1224270	1136250	1098242	1143329	1136705	1001654	953631	1127993	1107328	1141348	1138266	928948	913728
363	722.513	PE(18:3(6Z,9Z,12Z)/P-18:1(9Z))	17528510	16520545	10828460	10672507	6309747	6118039	6038278	5952118	6915149	6843247	11654751	11375984	9932308	9757724	8858681	9007658	7663234	7577807	8896609	8941024	9703206	9864370	6927979	6731698
364	734.478	PE(14:0/22:6(4Z,7Z,10Z,13Z,16Z,19Z))	159474	148107	181223	199643	159885	156874	148298	144669	167948	158695	185989	177669	155840	158180	189033	192103	156059	158350	180509	176532	176156	176719	165004	162204
365	736.492	PE(14:0/22:5(4Z,7Z,10Z,13Z,16Z))	1044321	1017682	1202042	1196901	735922	702149	705388	692296	840955	809324	1057356	1030126	932005	901929	1059903	1068759	816524	816587	1028824	1049991	974114	996889	828003	794518
366	738.507	PC(18:4(6Z,9Z,12Z,15Z)/15:0)	2940317	2793025	2469986	2441741	1428526	1366402	1297652	1303602	1598365	1575221	2315772	2228247	1987134	1912648	2058551	2067396	1637657	1603930	2027371	2012243	2001963	2016557	1611132	1520357
367	742.575	PC(16:1(9Z)/P-18:0)	1431554	1400419	986869	932486	755341	738055	761953	748160	739842	726352	1031798	1003952	1079708	1018571	896604	847261	955605	914483	962888	905967	1039227	968625	826918	786410
368	746.512	PE(O-16:1(1Z)/22:6(4Z,7Z,10Z,13Z,16Z,19Z))	5451304	5271832	4764156	4803673	2486055	2410521	2319409	2281199	3052747	2957653	4823121	4777179	3380250	3275373	3970534	4119630	2859434	2859979	3461998	3557073	4023465	4146333	2793587	2729949
369	750.509	PC(18:4(6Z,9Z,12Z,15Z)/16:1(9Z))	408548	377510	384666	366673	246673	235974	249415	235726	291629	285146	379131	378863	360151	356424	328448	332821	298472	301028	341126	336843	342371	346005	272829	268887
370	750.544	PE(O-18:1(1Z)/20:4(5Z,8Z,11Z,14Z))	10565402	10048405	7406194	7158840	4569104	4395733	4378447	4280953	5250697	5111452	7772859	7573998	6595560	6278685	6589043	6540811	5479147	5319476	6320365	6178113	6806022	6723593	5296170	5085990
371	752.523	PC(14:0/20:4(8Z,11Z,14Z,17Z))	602874	593680	427532	408296	279619	266471	260597	262911	300861	296956	449115	434173	406238	390742	359572	370594	330140	323586	372405	371531	380761	393400	308158	290316
372	755.076	Diadenosine triphosphate	82911	87366	91302	86618	96198	100508	100336	92976	90698	85920	85829	85350	86798	86816	88041	89909	93846	96508	101170	98570	90741	83443	94656	97229
373	758.571	PC(14:0/20:1(11Z))	243937	233710	168560	163607	128412	128042	121056	124790	135334	131350	199755	205507	184822	179023	169407	174260	158358	146311	171727	173374	171950	172934	147835	141581
374	762.508	PE(16:1(9Z)/22:5(7Z,10Z,13Z,16Z,19Z))	2858782	2710022	2854980	2842236	1779855	1700907	1722645	1717752	2104536	2056762	2853357	2751184	2348264	2296102	2578029	2608235	2102914	2072985	2471821	2472925	2565587	2551883	2033387	1968442
375	764.524	PE(16:1(9Z)/22:4(7Z,10Z,13Z,16Z))	9795085	9213447	8866385	8845087	5085671	4897534	4892422	4845231	5915771	5868921	8833167	8641919	7953251	7780363	7526572	7640953	6337999	6174135	7458514	7510466	7709572	7907923	5740649	5509861
376	766.107	Coenzyme A	139064	136776	156546	151235	180208	173873	171168	166610	160607	148231	154106	144052	139968	139739	154055	144277	163814	158981	160006	155845	152409	139135	169590	168194
377	778.54	PC(16:0/20:5(5Z,8Z,11Z,14Z,17Z))	396060	388423	371308	348610	247010	235171	233098	231218	275335	283239	384366	372748	344476	340839	345990	359243	280581	284274	328003	328893	331589	331765	281674	277295
378	784.149	FAD (ox)	327316	312019	324467	306324	332030	322063	351560	343585	318872	313870	335741	308152	299284	292413	318517	290233	342915	329801	328326	304442	322451	312476	342439	319675
379	788.524	PE(18:3(6Z,9Z,12Z)/22:4(7Z,10Z,13Z,16Z))	1930364	1887761	2160306	2151124	1113371	1051515	1017608	1017533	1479893	1441439	2072836	1989355	1373956	1315214	1904948	1948171	1258383	1219291	1472260	1467570	1787442	1822772	1206236	1160400
380	808.118	Acetyl-CoA	122563	130505	127581	114038	124306	124100	142757	133984	134044	121826	127455	123267	128065	125143	123890	114052	144774	131524	124448	113484	132082	127241	123733	126339
381	818.591	PS(18:0/20:0)	10100066	9631811	8320641	8214443	5373797	5175984	5160149	5106775	5708528	5499821	8346656	8025942	7215686	7032771	7092827	6895034	6351781	6212814	6953854	6911519	7374716	7316322	5735623	5470887
382	862.609	3-O-Sulfogalactosylceramide (d18:1/22:0)	379576	392542	289364	289872	209053	197003	203969	203438	253718	245974	345265	347863	303008	300410	310053	306678	261886	247786	301986	301684	291108	287100	258018	260311
383	909.792	TG(16:0/20:0/20:4(5Z,8Z,11Z,14Z))	43683	43452	42801	41983	47026	53750	43676	41946	39173	42444	41365	40513	41503	42435	39953	44928	39706	40391	40477	42983	40922	41331	42144	42302
384	916.681	PC(22:5(4Z,7Z,10Z,13Z,16Z)/24:1(15Z))	96669	94934	114710	107720	70993	70416	68650	71614	96279	93628	99866	94481	82781	77410	104079	103741	70212	74160	81299	83121	94907	98707	75666	71086
385	937.824	TG(18:0/20:0/20:4(5Z,8Z,11Z,14Z))	42001	39363	40943	39396	51785	49937	44872	47346	44964	42706	40428	38810	39713	41601	41160	44344	38754	41670	44731	44289	41273	41473	43809	45398
386	945.883	TG(18:0/20:0/20:0)	54131	54903	55927	56998	66087	67580	63606	67855	64568	61528	57497	57202	56875	56016	57058	59523	55518	60861	57483	62191	57858	62158	65307	66980
387	948.275	Lauroyl-CoA	39686	39143	40877	39929	49275	47834	48462	49930	44304	43988	40107	36723	39007	40544	41800	40387	42528	39530	38193	40643	40221	40507	46591	45436

## Sheet: Sheet3
Related to Figure 5 : Metabolomics profiling of A549 cells transfected with siNT or siLDHB and treated with Erastin.
ionIdx	ionMz	Top annotation name	05 / A549 12C siCTRL ctrl	06 / A549 12C siCTRL ctrl	19 / A549 12C siCTRL ctrl	20 / A549 12C siCTRL ctrl	23 / A549 12C siCTRL ctrl	24 / A549 12C siCTRL ctrl	01 / A549 12C siLDHB erastin	02 / A549 12C siLDHB erastin	11 / A549 12C siLDHB erastin	12 / A549 12C siLDHB erastin	21 / A549 12C siLDHB erastin	22 / A549 12C siLDHB erastin	AVERAGE (A549 siLDHB+Erastin)	AVERAGE (A549 siCTRL)	Top annotation name	AVERAGE (A549 siCTRL)/AVERAGE (A549 siLDHB+Erastin)	LOG2 of AVERAGE (A549 siCTRL)/AVERAGE (A549 siLDHB+Erastin)
1	59.0137	Acetatic acid	19764760	19473020	17629861	18391331	18540559	18532386	21384773	20738474	20057153	20577337	19056519	19928324	1.8722e+07	20290430	Acetatic acid	1.08378	0.116066
2	60.0092	Carbamate	21993	19694	22119	21579	19690	21070	21595	24457	20681	18973	21688	24009	21024.2	21900.5	Carbamate	1.04168	0.0589152
3	60.993	Hydrogen carbonate	677256	751116	850689	895421	871525	950350	905949	952344	1035921	1106324	823369	857735	832726	946940	Hydrogen carbonate	1.13716	0.185431
4	69.0458	Beta-Aminopropionitrile	15381	15420	14865	14472	17539	17412	12727	14777	12776	13779	12615	12911	15848.2	13264.2	Beta-Aminopropionitrile	0.836953	-0.256782
5	71.0138	Propenoic acid C3:1	2528105	2523889	2569392	2550371	2617576	2581748	2765786	2723431	2734166	2807343	2769791	2806606	2.56185e+06	2.76785e+06	Propenoic acid C3:1	1.08041	0.111584
6	72.0454	Aminoacetone	93185	94043	84003	81493	91925	88010	63999	62676	82560	76194	84578	84325	88776.5	75722	Aminoacetone	0.852951	-0.229465
7	72.9932	Glyoxylic acid	77299	75893	81242	83457	75585	78166	90539	75776	77834	80205	79853	81489	78607	80949.3	Glyoxylic acid	1.0298	0.0423614
8	73.0294	C3:0 (Propionic acid)	274192	276317	278935	278265	285630	300246	272831	259009	271242	271233	284562	292298	282264	275196	C3:0 (Propionic acid)	0.974958	-0.0365874
9	74.0247	Glycine	1365818	1401891	1300132	1340153	1485331	1512655	996749	956526	1072468	1070675	1139389	1142909	1.401e+06	1.06312e+06	Glycine	0.758831	-0.39815
10	75.0088	Glycolate	315155	305189	369158	394115	403490	411135	598589	669113	715897	752597	490268	523158	366374	624937	Glycolate	1.70574	0.770395
11	75.0453	Propanediol	24335	23488	24447	25940	21453	25188	28775	29149	21624	24325	23824	26486	24141.8	25697.2	Propanediol	1.06442	0.0900741
12	80.9649	Sulfite	248062	251508	246110	247356	248931	256819	238143	241650	243559	262845	253538	268686	249798	251404	Sulfite	1.00643	0.00924473
13	84.0454	Acetone cyanohydrin	327266	320192	312287	320628	330668	354202	252355	250511	289297	298334	310956	306244	327540	284616	Acetone cyanohydrin	0.86895	-0.202656
14	86.0247	Dehydroalanine	242160	237938	246795	234203	248452	239869	175932	177971	185264	193911	189755	189113	241570	185324	Dehydroalanine	0.767168	-0.382386
15	87.0088	Pyruvate	2003259	1947531	1927737	1918413	1905895	1883326	1922327	1912547	2049188	2081071	2141669	2220046	1.93103e+06	2.05447e+06	Pyruvate	1.06393	0.0894013
16	87.0452	C4:0 (Butyric acid)	381320	374368	387584	375690	391902	387470	408245	419006	450321	449623	448214	443255	383056	436444	C4:0 (Butyric acid)	1.13937	0.188242
17	87.081	Pentanol	20113	21312	19767	20037	20288	21925	19993	19038	18702	19486	19576	19932	20573.7	19454.5	Pentanol	0.945602	-0.080695
18	88.0403	Alanine	18260761	18517874	16179151	16293352	17378989	17582331	18488868	18100168	20711964	21248173	21062741	21773633	17368743	2.02309e+07	Alanine	1.16479	0.220069
19	89.0243	Lactate	40386352	40895292	38224245	39021843	38293266	38734897	40822315	40283634	41643646	43271356	42495235	44027192	3.92593e+07	42090563	Lactate	1.07212	0.100462
20	91.0401	Glycerol	475646	382218	313303	281779	359129	316975	513040	418200	308674	301504	377166	315039	354842	372270	Glycerol	1.04912	0.0691759
21	93.035	Phenol	153712	153672	151627	153550	140864	153294	167732	188479	158022	154168	161857	171492	151120	166958	Phenol	1.10481	0.143795
22	95.0141	Furfural	286576	287393	304467	298894	296544	295787	315591	325528	310672	326066	317943	329467	294944	320878	Furfural	1.08793	0.121586
23	96.9599	Sulfate	1632380	1492960	1461264	1410281	1529182	1436681	2169029	1934490	1408672	1425490	1501536	1393281	1.49379e+06	1.63875e+06	Sulfate	1.09704	0.133617
24	96.9692	Hydrogen phosphate	12972741	13223686	10411135	10475940	11172081	11527080	9570667	9548499	9798129	10044720	9809274	9905488	1.16304e+07	9.77946e+06	Hydrogen phosphate	0.84085	-0.250079
25	99.0452	Valerolactone	306957	307705	339470	350551	314646	324761	361859	355880	374273	349591	373321	394587	324015	368252	Valerolactone	1.13653	0.184632
26	99.0813	Cyclohexanol	54024	57763	55387	51715	54182	57670	44087	45769	43690	39926	41683	41747	55123.5	42817	Cyclohexanol	0.776747	-0.364484
27	101.024	Oxobutanoic acid	2708830	2713109	2748583	2723091	2857363	2907927	2459487	2390697	2537440	2639608	2641143	2674497	2.77648e+06	2.55715e+06	Oxobutanoic acid	0.921001	-0.118725
28	101.085	Betaine aldehyde	45170	46717	47950	50463	47660	48448	44699	44131	46885	47186	46454	48950	47734.7	46384.2	Betaine aldehyde	0.971708	-0.041405
29	102.056	Aminobutanoic acid (ABA)	10984613	11002596	9545991	9614079	10570502	10648434	10707601	10801749	11869529	12101599	12323368	12451825	1.03944e+07	1.17093e+07	Aminobutanoic acid (ABA)	1.1265	0.17185
30	103.004	Hydroxypyruvate	169613	162496	160345	148058	159031	155429	191366	183043	150119	147486	152792	151517	159162	162720	Hydroxypyruvate	1.02236	0.0319001
31	103.04	Hydroxybutanoic acid	1777832	1758465	2151518	2110451	2289756	2263687	2783602	2808356	2194846	2317140	1899905	1877731	2.05862e+06	2.3136e+06	Hydroxybutanoic acid	1.12386	0.168461
32	104.035	Serine	2088260	2026518	1965550	2005708	2036838	2033253	2736179	2683057	2930906	2906380	2869607	2934805	2.02602e+06	2843489	Serine	1.40348	0.489013
33	105.019	D-Glyceric acid	515540	520329	567963	604584	561024	570489	455401	440411	472027	467244	437708	442061	556655	452475	D-Glyceric acid	0.812847	-0.298944
34	107.013	Benzoquinone	22877	23707	24388	23165	23435	24415	24903	25331	23872	20249	21941	23829	23664.5	23354.2	Benzoquinone	0.986886	-0.0190445
35	108.013	Hypotaurine	3728218	3738273	3408022	3456334	3538574	3524974	3323141	3264579	3691361	3642811	3776978	3871794	3.56573e+06	3.59511e+06	Hypotaurine	1.00824	0.0118377
36	109.029	Catechol	94001	93011	106225	100345	96690	98710	130140	120429	112015	120280	105781	107358	98163.7	116000	Catechol	1.18171	0.24087
37	109.041	N-Acetylimidazole	263791	253629	267944	259727	275730	258810	199647	201869	222505	213224	221808	216590	263272	212607	N-Acetylimidazole	0.807558	-0.308363
38	110.072	Histamine	150924	164477	125691	125920	132026	141181	169320	203233	152437	167313	141542	146251	140036	163349	Histamine	1.16648	0.222158
39	111.02	Uracil	531015	532063	458746	456729	474893	515280	430284	448179	482718	512295	560228	577197	494788	501817	Uracil	1.01421	0.0203513
40	112.04	Pyrroline carboxylic acid	507855	496846	482514	475753	526242	506350	316750	322639	360838	354258	363605	371839	499260	348322	Pyrroline carboxylic acid	0.697676	-0.519372
41	113.024	2-Hydroxy-2,4-pentadienoic acid	2019692	2022921	2086918	2090681	2139306	2170265	2120180	2127140	2113153	2225950	2121671	2170337	2.0883e+06	2.14641e+06	2-Hydroxy-2,4-pentadienoic acid	1.02783	0.0395954
42	113.036	Dihydrouracil	697501	717811	655099	633793	675691	702565	688525	684308	795859	783866	776485	804299	680410	755557	Dihydrouracil	1.11044	0.151136
43	113.061	epsilon-Caprolactone	133011	134545	144162	152837	153485	140817	158018	151297	147165	147783	148578	144420	143143	149544	epsilon-Caprolactone	1.04472	0.0631098
44	114.056	Proline	7394544	7365243	6491747	6546006	7207152	7116140	9604743	9564342	10659220	10811930	10428143	10711287	7.02014e+06	1.02966e+07	Proline	1.46672	0.552598
45	115.004	Fumarate	2563010	2486613	2700758	2623916	2736996	2679346	2394738	2454906	2944847	2883329	2893481	2832038	2.63177e+06	2.73389e+06	Fumarate	1.0388	0.05492
46	115.04	Ketovaline	554536	537963	670755	650626	610511	613474	1028053	990106	954880	954254	787644	789716	606311	917442	Ketovaline	1.51315	0.59756
47	116.035	Aspartate semialdehyde	365149	366557	336953	332308	362499	364901	284788	281462	333270	341395	359118	353217	354728	325542	Aspartate semialdehyde	0.917722	-0.12387
48	116.072	Valine; Betaine	3237016	3227131	3026555	3091078	3203933	3147544	3742050	3645861	4028313	4057768	4067221	4175157	3.15554e+06	3.95273e+06	Valine; Betaine	1.25263	0.324961
49	117.019	Succinate	2187508	2204571	1972833	2030664	2211688	2238438	1580015	1583926	1724447	1761501	1836490	1897291	2.14095e+06	1.73061e+06	Succinate	0.808338	-0.306969
50	118.051	Threonine	2760575	2720734	2609320	2624016	2694800	2663875	2956249	2903811	3585647	3489178	3546331	3657517	2.67889e+06	3.35646e+06	Threonine	1.25293	0.325305
51	119.017	3-(Methylthio)propionic acid	46111	51620	47643	52566	49495	51479	51055	55004	48491	52928	46022	45808	49819	49884.7	3-(Methylthio)propionic acid	1.00132	0.00190037
52	119.05	Phenylacetaldehyde	445168	440552	557465	560435	491465	477744	808625	817411	811481	786991	683810	684998	495472	765553	Phenylacetaldehyde	1.5451	0.6277
53	120.012	Cys	1650036	1869164	1410208	1465170	2153235	2250067	633445	634663	685952	693928	735590	710813	1.79965e+06	682398	Cys	0.379185	-1.39903
54	120.996	3-Mercaptolactate	434958	434334	435822	430270	482416	482382	357272	380175	479179	481146	485648	491713	450030	445856	3-Mercaptolactate	0.990723	-0.013446
55	121.041	Nicotinamide	1245893	1480266	1062317	1136007	1238311	1469549	810844	828285	1101290	1091086	1130426	1136029	1.27206e+06	1.01633e+06	Nicotinamide	0.798963	-0.323799
56	123.056	1-(1-Oxopropyl)-1H-imidazole	322172	319654	292461	298961	380124	387544	126056	120253	125674	130909	133142	129623	333486	127610	1-(1-Oxopropyl)-1H-imidazole	0.382653	-1.38589
57	124.007	Taurine	68340900	68727204	63145389	63991373	66697797	66869916	63402632	62510269	66595976	67203647	67545096	68904716	6.62954e+07	66027056	Taurine	0.995952	-0.0058521
58	125.035	Thymine	280175	269548	280109	276727	293270	302516	161722	167990	178658	181859	180280	184479	283724	175831	Thymine	0.619726	-0.690297
59	125.047	5-Amino-4-imidazolecarboxyamide	61034	66471	67450	71324	71857	76724	53491	57263	63300	71753	68590	72711	69143.3	64518	5-Amino-4-imidazolecarboxyamide	0.933105	-0.0998884
60	126.056	(S)-2,3,4,5-Tetrahydropyridine-2-carboxylate	151436	146941	136656	134788	140809	140049	103024	110603	118843	119216	129828	122707	141780	117370	(S)-2,3,4,5-Tetrahydropyridine-2-carboxylate	0.827834	-0.272587
61	128.036	Oxoproline	58612622	59302910	46537238	46540102	55870698	56237810	24899006	24723461	26854350	26897748	27948727	27621388	53850230	26490780	Oxoproline	0.491934	-1.02346
62	128.072	Pipecolate	109805	107678	82243	82609	95623	98229	79359	77979	88544	81394	84766	83301	96031.2	82557.2	Pipecolate	0.859691	-0.218109
63	129.019	Itaconate	1094953	1013465	1206442	1077116	1208186	1110488	964650	994347	1139260	1123611	1143989	1061163	1.11844e+06	1071170	Itaconate	0.957734	-0.0623026
64	129.056	4-Methyl-2-oxopentanoate	882060	867211	725545	717340	699646	682022	634910	620179	588974	601127	644559	632023	762304	620295	4-Methyl-2-oxopentanoate	0.813711	-0.297411
65	129.103	N-Acetylputrescine	90579	91224	78513	76025	85873	84666	57368	59546	65479	63089	65334	61617	84480	62072.2	N-Acetylputrescine	0.734756	-0.444663
66	129.117	4-Trimethylammoniobutanal	47939	47052	39075	40253	43248	41492	32950	32051	33573	32320	34040	32444	43176.5	32896.3	4-Trimethylammoniobutanal	0.761904	-0.39232
67	130.015	2-Oxosuccinamate	36161	39888	37763	37756	41046	37777	35689	38230	41341	39542	41196	40885	38398.5	39480.5	2-Oxosuccinamate	1.02818	0.0400903
68	130.051	5-Aminolevulinic acid	5964593	5899631	5630372	5534875	5997985	5898922	5528520	5539076	6459326	6456242	6560818	6492550	5821063	6.17276e+06	5-Aminolevulinic acid	1.06042	0.084632
69	130.087	(Iso)Leucine	19608539	19816275	18863521	19114151	20170008	19772987	24508743	24004294	26360194	26334790	26415135	26907975	1.95576e+07	2.57552e+07	(Iso)Leucine	1.31689	0.397135
70	130.999	Oxaloacetic acid	63284	64798	66958	72027	70120	77199	70204	68355	83425	78753	76382	71593	69064.3	74785.3	Oxaloacetic acid	1.08284	0.114815
71	131.046	Asparagine	5052280	5131890	4579662	4665086	5160841	5279053	4939694	4850857	5436554	5343737	5314311	5391230	4.97814e+06	5.21273e+06	Asparagine	1.04713	0.0664338
72	131.071	D-2-Hydroxyisocaproate	249340	246705	216620	219010	233737	236694	236509	232910	243389	246580	232767	242185	233684	239057	D-2-Hydroxyisocaproate	1.02299	0.0327916
73	132.03	Aspartate	10750742	10715452	9688009	9756759	10333517	10234453	12092955	11900705	13085048	13371944	13341461	13630761	1.02465e+07	1.29038e+07	Aspartate	1.25934	0.332668
74	133.014	Malate	9888668	9557276	10962921	10250488	10646527	10165549	9213943	9699996	11176843	11276577	11203036	10614418	1.02452e+07	1.05308e+07	Malate	1.02787	0.0396618
75	133.051	Deoxyribose	176823	179347	172012	165900	177959	200164	151790	161437	152962	156163	164384	161736	178701	158079	Deoxyribose	0.884599	-0.176904
76	135.045	Phenyl acetate	799341	784188	924129	920111	791813	812833	1444856	1413897	1290815	1272486	1113936	1147650	838736	1.28061e+06	Phenyl acetate	1.52683	0.610539
77	136.041	Anthranilate	100634	103653	108812	106157	104683	102054	106288	108742	109489	109378	111347	109053	104332	109050	Anthranilate	1.04521	0.0637991
78	137.036	Urocanate	378007	388168	406782	390024	343757	368774	515830	464711	505534	522833	392233	395780	379252	466154	Urocanate	1.22914	0.297648
79	138.98	Acetyl-P	124600	125050	109664	113279	118440	114707	109080	104522	109134	116079	110635	108974	117623	109737	Acetyl-P	0.932955	-0.10012
80	139.051	Methylimidazoleacetic acid	133530	135840	118202	122562	128594	133554	103604	107004	101596	105218	104896	107052	128714	104895	Methylimidazoleacetic acid	0.814948	-0.295219
81	139.976	Carbamoyl phosphate	48807	51479	44357	54226	51366	63870	39069	42342	43339	45133	39871	44248	52350.8	42333.7	Carbamoyl phosphate	0.808653	-0.306407
82	140.012	Ethanolamine phosphate	1714090	1698878	1665785	1653113	1679249	1672299	2931324	2876751	2701943	2721911	2840722	2833114	1680569	2.81763e+06	Ethanolamine phosphate	1.67659	0.745531
83	140.035	2-Aminomuconate semialdehyde	133978	133822	134616	133963	127878	145836	148093	149491	143906	163790	153319	152853	135016	151909	2-Aminomuconate semialdehyde	1.12512	0.170079
84	141.092	Cycloheptanecarboxylic acid	94868	96292	96016	98424	99432	101441	96181	98280	88879	94312	87393	89841	97745.5	92481	Cycloheptanecarboxylic acid	0.946141	-0.0798733
85	143.108	Octanoic acid	418186	416097	357367	364574	394285	395029	357881	346380	296479	298026	328960	315993	390923	323953	Octanoic acid	0.828688	-0.271099
86	144.03	2-Oxoglutaramate	138010	146950	135323	135106	141801	141551	127473	128261	147615	143472	160865	155262	139790	143825	2-Oxoglutaramate	1.02886	0.0410482
87	144.067	4-Acetamidobutanoate	203487	198976	208246	191720	207462	200954	186896	189570	212001	199231	224178	221336	201808	205535	4-Acetamidobutanoate	1.01847	0.0264066
88	144.078	4-Guanidinobutanoate	166307	166778	163287	156162	164587	161433	127389	131342	137524	139429	147617	147157	163092	138410	4-Guanidinobutanoate	0.848658	-0.236744
89	145.014	Oxoglutarate	1652319	1553660	1358045	1282238	1388113	1304033	972431	976941	1039014	1054164	1084524	1066656	1423068	1.03229e+06	Oxoglutarate	0.725396	-0.463159
90	145.062	Glutamine	8725330	8600508	8960873	9084153	9194200	9106764	13119099	12881639	13738822	13828800	14090564	14697027	8.9453e+06	1.3726e+07	Glutamine	1.53444	0.617708
91	146.024	Indole-5,6-quinone	125581	117315	125498	118471	118397	125089	160254	149399	130093	134941	128776	133605	121725	139511	Indole-5,6-quinone	1.14612	0.196755
92	146.046	Glutamate	75655795	75353161	64604989	65369597	71847869	71739296	77422461	75893908	79194517	80004027	80039574	80810234	7.07618e+07	7.88941e+07	Glutamate	1.11493	0.156947
93	147.03	Hydroxyglutarate	742585	711724	705739	692831	734185	716739	570003	586336	608298	617668	644976	609858	717300	606190	Hydroxyglutarate	0.845099	-0.242808
94	147.067	Mevalonate	353280	373350	337319	341484	336097	355561	345657	345013	391098	419593	396790	422789	349515	386823	Mevalonate	1.10674	0.14632
95	148.044	Methionine	1696649	1648575	1642464	1649677	1714214	1664712	1914916	1861803	2180175	2167097	2198594	2214206	1.66938e+06	2.08947e+06	Methionine	1.25164	0.32382
96	149.046	Pentose	808251	804284	810327	816468	805089	803309	793822	788335	855163	872904	891756	909051	807955	851838	Pentose	1.05431	0.0763056
97	149.061	4-Coumaryl alcohol	135071	130752	138383	146519	137481	138696	174747	183253	171786	172850	150916	165949	137817	169917	4-Coumaryl alcohol	1.23292	0.302075
98	149.097	Perillyl aldehyde	40669	40835	37632	42643	38192	39118	39362	40754	42515	39850	41870	40327	39848.2	40779.7	Perillyl aldehyde	1.02338	0.0333366
99	150.989	Oxidized dithiothreitol	18717	18629	16705	19041	17281	18644	16745	17300	17421	17375	16414	15999	18169.5	16875.7	Oxidized dithiothreitol	0.928791	-0.106574
100	151.026	Xanthine	177982	168952	164136	174017	177639	177864	123213	123982	128538	134261	141387	141280	173432	132110	Xanthine	0.761742	-0.392626
101	151.04	p-Hydroxyphenylacetic acid	188620	190728	178637	185718	179906	174927	216811	215936	189916	200276	202876	213430	183089	206541	p-Hydroxyphenylacetic acid	1.12809	0.173879
102	151.052	N1-Methyl-2-pyridone-5-carboxamide	88860	89146	75754	78686	83504	82553	57757	54644	55601	53045	52358	51698	83083.8	54183.8	N1-Methyl-2-pyridone-5-carboxamide	0.652159	-0.616705
103	151.061	L-Arabitol	902755	913056	820094	849496	855492	872677	666138	659109	721840	716433	739731	746849	868928	708350	L-Arabitol	0.8152	-0.294775
104	151.985	Thiocysteine	18430	20090	18649	19708	20612	20565	17598	19985	19052	19737	17746	17717	19675.7	18639.2	Thiocysteine	0.947321	-0.0780752
105	152.002	3-Sulfinoalanine	37837	38942	36125	36294	35427	39940	37263	37268	37148	40061	43118	43092	37427.5	39658.3	3-Sulfinoalanine	1.0596	0.0835254
106	152.036	3-Hydroxyanthranilic acid	109834	104718	107110	98541	106488	109792	130079	117346	104403	111371	117097	114151	106080	115741	3-Hydroxyanthranilic acid	1.09107	0.125743
107	152.072	Dopamine	36377	39273	37942	41301	37477	40983	35922	38013	39617	40292	41899	36666	38892.2	38734.8	Dopamine	0.995955	-0.00584808
108	153.004	1,4-Dithiothreitol	32865	35409	34049	32119	31948	31933	29121	29540	30669	27693	29575	29401	33053.8	29333.2	1,4-Dithiothreitol	0.887436	-0.172285
109	154.062	Histidine	3827582	4190358	3392920	3656026	3634534	4073932	3473940	3653116	4408604	4892255	4164065	4564519	3795892	4.19275e+06	Histidine	1.10455	0.143458
110	154.975	Phosphoglycolic acid	67324	67722	59173	62595	63854	66423	52659	52206	54754	55471	55142	53256	64515.2	53914.7	Phosphoglycolic acid	0.83569	-0.258961
111	155.01	Orotate	85263	83880	80446	84136	86558	90686	68737	68819	74818	72553	67243	65072	85161.5	69540.3	Orotate	0.81657	-0.292351
112	155.046	4-Imidazolone-5-propionic acid	7047473	6913151	7196748	7148662	7661286	7494891	2598973	2605498	2711756	2709799	2853056	2768476	7.2437e+06	2.70793e+06	4-Imidazolone-5-propionic acid	0.373832	-1.41954
113	156.03	2-Aminomuconic acid	356391	357184	346607	331084	374749	358612	321256	320773	377572	394304	389102	396151	354104	366526	2-Aminomuconic acid	1.03508	0.0497417
114	157.014	2-Maleylacetate	214781	221023	197390	215713	197725	215196	209457	217134	195430	213839	189517	216610	210305	206998	2-Maleylacetate	0.984276	-0.0228652
115	159.03	Oxoadipate	216882	226073	216789	215633	210422	227441	189748	192415	184808	193559	192258	188831	218873	190270	Oxoadipate	0.869315	-0.202049
116	159.093	Tryptamine	51695	52822	49758	55375	51532	54624	52636	55689	54888	59316	53398	55868	52634.3	55299.2	Tryptamine	1.05063	0.0712536
117	159.102	Propylhydroxypentanoic acid	89612	86416	85755	87737	87118	87786	105780	105148	92531	101418	95740	101038	87404	100276	Propylhydroxypentanoic acid	1.14727	0.198203
118	160.061	Aminoadipate	22398336	21748773	14819132	14952697	19656172	18946102	6317457	6300541	6799842	6718702	7159493	6989308	1.87535e+07	6.71422e+06	Aminoadipate	0.358024	-1.48187
119	163.04	Coumarate	153592	144909	152781	154111	147409	153247	168560	165470	174394	172377	167724	175664	151008	170698	Coumarate	1.13039	0.176821
120	164.072	Phenylalanine	4131100	4002709	3986911	4031833	4192380	4026863	4791399	4647116	5323010	5197463	5384983	5450717	4061966	5132448	Phenylalanine	1.26354	0.337469
121	165.056	Homovanillin	83070	88974	86398	82649	72837	88316	83592	81996	77120	84909	87314	84573	83707.3	83250.7	Homovanillin	0.994544	-0.00789219
122	165.092	C10:3	58225	58088	58227	62129	65218	59803	69029	64621	64067	60624	65047	66856	60281.7	65040.7	C10:3	1.07895	0.109623
123	166.051	Pyridoxal	306486	310071	315434	315862	300189	312204	315951	312319	366795	358573	385424	396715	310041	355963	Pyridoxal	1.14812	0.199268
124	166.062	2,4-Diamino-6-nitrotoluene	64842	68946	68825	63673	65479	68525	69413	66750	73235	70439	73825	74239	66715	71316.8	2,4-Diamino-6-nitrotoluene	1.06898	0.0962315
125	166.086	3-Methoxytyramine	40291	40377	40920	40787	40981	46949	41535	38335	39833	43155	42507	41798	41717.5	41193.8	3-Methoxytyramine	0.987447	-0.0182243
126	166.975	Phosphoenolpyruvate	70562	63949	71342	67307	73006	76468	70580	70434	77143	82466	68189	67813	70439	72770.8	Phosphoenolpyruvate	1.0331	0.0469859
127	167.022	Urate	105417	111342	99895	103031	106500	104976	99172	101210	110874	110648	116983	115324	105194	109035	Urate	1.03652	0.051748
128	167.997	Cysteic acid	31885	29902	32945	32509	32841	33105	27509	25679	31400	28828	29324	29829	32197.8	28761.5	Cysteic acid	0.893274	-0.162825
129	168.066	Pyridoxine	620555	598317	595748	604012	591279	606584	464012	457637	522048	541558	530696	538876	602749	509138	Pyridoxine	0.844693	-0.243501
130	168.991	Glycerone phosphate	581509	571363	580005	575600	584038	591579	772621	759298	706921	716206	641337	640927	580682	706218	Glycerone phosphate	1.21619	0.282365
131	171.006	Glycerol 3-phosphate	477479	487206	512568	502342	566959	565944	452508	429088	476795	471827	454864	450268	518750	455892	Glycerol 3-phosphate	0.878828	-0.186347
132	171.139	Decanoic acid (FA10:0)	378835	375696	300728	314693	316029	317799	387273	375116	310624	313847	349028	360262	333963	349358	Decanoic acid (FA10:0)	1.0461	0.0650178
133	173.009	Aconitate	898766	804132	1108141	901101	1035058	916231	888797	933276	1036259	987580	1004318	916666	943905	961149	Aconitate	1.01827	0.0261192
134	173.057	Formimino-Glu	74935	71791	68504	69689	71757	74529	60878	57764	59256	64381	66239	65916	71867.5	62405.7	Formimino-Glu	0.868343	-0.203662
135	173.093	Acetylornithine	291376	276160	240733	242470	267839	261765	216356	229919	272957	262444	271872	275928	263390	254913	Acetylornithine	0.967813	-0.0472002
136	174.041	Acetyl-Asp	27895997	26771134	28046321	26920098	29339221	28043393	25287514	26328429	29430957	29678354	30294325	29209543	2.7836e+07	2.83715e+07	Acetyl-Asp	1.01924	0.0274901
137	174.088	Citrulline	202265	198424	176081	179612	199286	186436	235758	231029	209299	213091	200690	208698	190351	216428	Citrulline	1.13699	0.185224
138	175.025	Hexuronic acid; Ascorbate	231989	214990	198812	191850	189077	185660	184963	186902	175385	169079	175719	182764	202063	179135	Hexuronic acid; Ascorbate	0.886532	-0.173755
139	177.034	Cys-Gly	42157348	48022993	40968164	42135061	53437843	58746046	14205601	14228155	14589761	14629869	15850845	15332463	4.75779e+07	1.48061e+07	Cys-Gly	0.311197	-1.6841
140	178.051	Hippurate	1288179	1263475	1486125	1449703	1407642	1357136	1685653	1599912	1685342	1612782	1740863	1694558	1.37538e+06	1.66985e+06	Hippurate	1.2141	0.279893
141	179.056	Hexose	15686350	14796612	13289243	13514204	14896549	14321796	10378537	10227865	10751001	10993695	11138330	11197055	14417459	1.07811e+07	Hexose	0.74778	-0.419315
142	180.067	Tyrosine	2659107	2587534	2444886	2431812	2656907	2537223	2933220	2905371	3101053	3068812	3068199	3169838	2.55291e+06	3.04108e+06	Tyrosine	1.19122	0.252441
143	181.051	Homovanillic acid	320283	361300	318347	325983	308638	337596	371716	376572	340311	370153	336063	342565	328691	356230	Homovanillic acid	1.08378	0.116076
144	182.083	L-Adrenaline	94816	96306	92972	94082	97769	95658	101029	102042	104880	105279	105096	111255	95267.2	104930	L-Adrenaline	1.10143	0.139379
145	182.97	3-Phosphonooxypyruvate	315523	316813	239871	246882	264301	248405	181499	177029	195742	185485	199156	208702	271966	191269	3-Phosphonooxypyruvate	0.703283	-0.507824
146	183.067	7-Methyl-2-hydroxy-6-oxoocta-2,4-dienoate; Choline-P	81464	81401	87112	84718	86965	80164	114025	87899	86753	90673	82864	80981	83637.3	90532.5	7-Methyl-2-hydroxy-6-oxoocta-2,4-dienoate; Choline-P	1.08244	0.114289
147	184.002	Phosphoserine	11669981	11577188	10338065	10477010	11386944	11377304	12547194	12221549	13277667	13356158	13251750	13684897	1.11377e+07	1.30565e+07	Phosphoserine	1.17228	0.229315
148	184.985	Phosphoglycerate	327713	302972	395535	375424	407958	384558	373901	372929	421873	415429	337522	329999	365693	375276	Phosphoglycerate	1.0262	0.0373158
149	186.161	Acetylspermidine	53976	60218	60134	60648	69525	73746	50961	48182	68635	68473	64610	66742	63041.2	61267.2	Acetylspermidine	0.97186	-0.0411801
150	188.056	Acetyl-Glu	1217147	1142393	1179428	1124590	1233260	1179107	1041337	1065208	1156056	1151513	1188841	1169797	1.17932e+06	1128792	Acetyl-Glu	0.957154	-0.0631766
151	191.02	(Iso)Citrate	10711568	9939531	10002750	8844162	10503692	9617254	8848269	9046735	10559293	10305817	10716269	9628421	9.93649e+06	9.8508e+06	(Iso)Citrate	0.991376	-0.0124957
152	193.035	Hexuronate	230514	235422	222223	222417	228152	231927	202198	194101	221657	212748	224343	220658	228442	212618	Hexuronate	0.930727	-0.103571
153	194.082	Methyl-Tyr	58871	62685	58288	57777	57629	52675	63989	63598	61653	60181	65250	60167	57987.5	62473	Methyl-Tyr	1.07735	0.107491
154	195.051	Hexonic acid	1947296	1929013	1866186	1874084	1956374	1956351	1757162	1744373	1858389	1891613	1893246	1921203	1.92155e+06	1844331	Hexonic acid	0.959814	-0.0591734
155	196.097	Metanephrine	45872	46884	47015	43327	48180	45784	46964	47987	44530	43492	45729	46085	46177	45797.8	Metanephrine	0.991789	-0.0118951
156	197.045	Vanillylmandelic acid	84294	88624	82684	85495	85612	90876	83786	81871	72089	76537	76872	74954	86264.2	77684.8	Vanillylmandelic acid	0.900546	-0.151128
157	198.017	P-homoserine	117876	114462	114298	121003	158956	148762	75225	79209	78037	78347	77823	79007	129226	77941.3	P-homoserine	0.603139	-0.729438
158	198.088	gamma-Glutamyl-beta-aminopropiononitrile	184107	187831	209954	206185	190013	177886	110131	112487	119414	119339	117997	115815	192663	115864	gamma-Glutamyl-beta-aminopropiononitrile	0.601382	-0.733647
159	198.112	Ecgonine methyl ester	32462	32271	33257	33900	31934	37116	35873	30870	35456	33454	34494	36156	33490	34383.8	Ecgonine methyl ester	1.02669	0.038
160	199.002	D-Erythrose 4-phosphate	132390	131153	145237	148963	161623	163771	143530	139766	148595	155677	131461	129533	147190	141427	D-Erythrose 4-phosphate	0.96085	-0.0576172
161	199.17	Dodecanoic acid (FA12:0)	491664	475921	464510	463903	449589	450968	643517	631985	510031	488784	520505	510954	466092	550963	Dodecanoic acid (FA12:0)	1.18209	0.241338
162	203.082	Tryptophan	1344869	1280455	1316227	1289404	1403127	1316418	1350097	1326662	1382363	1376266	1375680	1387518	1.32508e+06	1366431	Tryptophan	1.0312	0.0443295
163	204.03	Xanthurenic acid	86730	90527	80588	85560	93334	91577	88648	85841	83010	85452	81797	86524	88052.7	85212	Xanthurenic acid	0.967739	-0.0473101
164	204.053	Lipoamide	737546	692540	818334	809743	847311	810471	337961	337347	349769	345460	367988	359758	785991	349714	Lipoamide	0.444934	-1.16834
165	206.069	Dihydrolipoamide	41546	41160	40330	42320	41966	40898	40469	39914	38017	40351	40409	39079	41370	39706.5	Dihydrolipoamide	0.95979	-0.0592098
166	206.091	4-(Methylnitrosamino)-1-(3-pyridyl)-1-butanone	49090	47752	56326	59195	53688	58284	68999	69667	65100	65422	62830	58639	54055.8	65109.5	4-(Methylnitrosamino)-1-(3-pyridyl)-1-butanone	1.20449	0.268418
167	207.078	Kynurenine	73631	74973	77325	79816	77602	72321	82982	91501	86984	86031	91483	96223	75944.7	89200.7	Kynurenine	1.17455	0.232106
168	208.072	4-Acetamido-2-amino-6-nitrotoluene	40659	42137	37086	38559	38090	36809	43893	39803	35822	37403	42150	37256	38890	39387.8	4-Acetamido-2-amino-6-nitrotoluene	1.0128	0.0183508
169	208.109	4-(Methylnitrosamino)-1-(3-pyridyl)-1-butanol	36200	33881	36686	37411	36303	36754	35949	38934	39913	38787	37768	34584	36205.8	37655.8	4-(Methylnitrosamino)-1-(3-pyridyl)-1-butanol	1.04005	0.0566512
170	209.067	Sedoheptulose	73830	70168	67645	64332	70114	63990	62491	60214	66855	61227	63372	66310	68346.5	63411.5	Sedoheptulose	0.927794	-0.108123
171	209.082	Sinapyl alcohol	117271	122822	119888	123838	112267	116342	124473	126566	124754	125468	116298	123602	118738	123527	Sinapyl alcohol	1.04033	0.0570427
172	210.028	Phosphocreatine	427460	431048	418187	397198	459886	458596	497940	477630	493771	488888	483889	479687	432062	486968	Phosphocreatine	1.12708	0.172585
173	210.063	6-Carboxy-5,6,7,8-tetrahydropterin	44869	42754	44251	44424	47958	50191	50913	49372	48049	44345	45398	46364	45741.2	47406.8	6-Carboxy-5,6,7,8-tetrahydropterin	1.03642	0.0516019
174	214.049	Glycerylphosphorylethanolamine	3479255	3533724	3059094	3148243	3295054	3357741	2004450	1991540	2115971	2096354	2189199	2185629	3.31219e+06	2.09719e+06	Glycerylphosphorylethanolamine	0.633174	-0.659325
175	216.135	beta-Alanyl-L-lysine	124948	152441	109601	117839	114821	130757	77960	84282	91851	95817	91863	93300	125068	89178.8	beta-Alanyl-L-lysine	0.713044	-0.487938
176	217.083	gamma-Glutamylalanine	692758	672177	625563	625556	695271	664328	1065308	1065506	1190194	1190000	1194022	1211330	662609	1.15273e+06	gamma-Glutamylalanine	1.73968	0.798821
177	218.104	Pantothenic acid	25418899	24851197	26155936	26449265	27191587	26842368	29673530	28705997	34183471	32931638	36657015	36738620	26151542	3.31484e+07	Pantothenic acid	1.26755	0.342042
178	219.077	5-Hydroxy-L-tryptophan	220496	223921	216735	221923	228332	234188	284138	293417	270624	267625	351816	353949	224266	303595	5-Hydroxy-L-tryptophan	1.35373	0.436937
179	219.175	2-trans,6-trans-Farnesal	1682285	1587835	1551446	1529327	1606936	1528373	1509697	1461012	1488285	1434534	1585274	1581507	1.58103e+06	1.51005e+06	2-trans,6-trans-Farnesal	0.955104	-0.0662703
180	220.082	N-Acetylgalactosamine	103040	100666	85110	93058	87963	92834	85338	83239	86371	93081	99064	104897	93778.5	91998.3	N-Acetylgalactosamine	0.981017	-0.0276495
181	221.059	L-Cystathionine	150134	142735	141457	144378	147700	152249	149111	150015	184765	169534	176847	176911	146442	167864	L-Cystathionine	1.14628	0.19696
182	224.105	alpha-[3-[(Hydroxymethyl)nitrosoamino]propyl]-3-pyridinemethanol	126199	119260	103965	108632	111589	115398	82005	78512	90786	94433	95259	94898	114174	89315.5	alpha-[3-[(Hydroxymethyl)nitrosoamino]propyl]-3-pyridinemethanol	0.782276	-0.35425
183	225.088	Porphobilinogen	123639	127757	140689	128042	127165	123131	129232	127286	126962	120963	123077	132197	128404	126620	Porphobilinogen	0.986104	-0.0201887
184	225.099	Carnosine	160659	179337	152104	162806	150849	164268	115556	127973	129044	143515	141421	143653	161670	133527	Carnosine	0.825921	-0.275925
185	227.202	C14:0	1281383	1291297	1225687	1218887	1188495	1232108	1861912	1886455	1331820	1367212	1309452	1329569	1.23964e+06	1.5144e+06	C14:0	1.22164	0.288825
186	228.028	5-Phosphoribosylamine	131594	124334	102782	108583	113856	114599	117249	107364	125422	125081	118836	128029	115958	120330	5-Phosphoribosylamine	1.0377	0.053396
187	229.012	Pentose P	317071	320392	320059	332651	343501	342869	305251	302460	326027	314064	313152	312812	329424	312294	Pentose P	0.948002	-0.0770385
188	233.164	Lidocaine	50209	53605	49504	49242	52996	51790	50473	52330	48441	48316	50635	50377	51224.3	50095.3	Lidocaine	0.97796	-0.0321531
189	235.072	L-Formylkynurenine	139712	137145	135407	136945	138113	136871	169766	159391	168999	169776	212315	212257	137366	182084	L-Formylkynurenine	1.32554	0.406584
190	238.094	Dihydrobiopterin	346481	341297	351854	348935	344886	342586	348811	351052	348965	348877	354650	355869	346006	351371	Dihydrobiopterin	1.0155	0.0221946
191	239.115	Anserine	82785	84543	73246	76356	73503	77811	62694	63061	62134	58493	59691	64566	78040.7	61773.2	Anserine	0.791551	-0.337246
192	239.237	Palmitaldehyde	30838	30478	31577	33004	29526	33668	41930	45643	37758	35562	36637	38153	31515.2	39280.5	Palmitaldehyde	1.2464	0.317767
193	241.059	5-phosphonooxy-L-lysine	412847	399880	374837	363725	376769	388531	381515	375548	418488	428425	426989	421882	386098	408808	5-phosphonooxy-L-lysine	1.05882	0.0824551
194	241.084	Thymidine	121632	123141	112918	114015	109828	112721	107856	119600	111183	110119	107807	113680	115709	111708	Thymidine	0.965416	-0.0507771
195	243.027	Fucose 1-phosphate	152565	151674	145291	141410	176366	177481	106424	105608	134525	137330	101849	103010	157464	114791	Fucose 1-phosphate	0.728996	-0.456017
196	243.062	Uridine	453452	454191	304346	302266	325864	307524	386504	388940	376323	389327	528489	524192	357940	432296	Uridine	1.20773	0.272299
197	244.999	Dimethylallylpyrophosphate	46895	45190	45226	46647	52149	46282	49408	50079	53740	53031	51149	51424	47064.8	51471.8	Dimethylallylpyrophosphate	1.09364	0.129134
198	246.099	Linamarin	193131	187160	215885	225096	227943	224493	104087	98470	102710	107975	109343	102819	212285	104234	Linamarin	0.49101	-1.02617
199	247.049	Pyridoxamine 5''-phosphate	172179	161601	124795	117116	141896	143685	72289	68910	74123	75122	73501	73409	143545	72892.3	Pyridoxamine 5''-phosphate	0.5078	-0.977667
200	249.055	gamma-Glutamylcysteine	442028	408294	463787	458344	468281	454179	180339	181265	178326	182231	193517	198220	449152	185650	gamma-Glutamylcysteine	0.413334	-1.27462
201	249.112	Ubiquinone-1	56679	56963	57066	57695	56704	52838	60417	61985	64780	62762	60710	56641	56324.2	61215.8	Ubiquinone-1	1.08685	0.120151
202	251.077	Deoxyinosine	64703	63871	60913	63249	56747	67150	63403	70416	68959	66388	69701	70425	62772.2	68215.3	Deoxyinosine	1.08671	0.119971
203	253.05	5-L-Glutamyl-taurine; Daidzein	353799	353490	372333	361122	373081	362019	610101	600011	717730	710862	709393	703597	362641	675282	5-L-Glutamyl-taurine; Daidzein	1.86213	0.89695
204	253.218	Palmitoleic acid	1766923	1687820	1469205	1448829	1412839	1398740	4661715	5058271	1735355	1691450	1588649	1559707	1530726	2.71586e+06	Palmitoleic acid	1.77423	0.827192
205	258.029	Glucosamine 6-sulfate	73962	75708	68206	70315	71706	77061	64235	67825	66830	66833	65912	61483	72826.3	65519.7	Glucosamine 6-sulfate	0.89967	-0.152532
206	258.038	Hexosamine P	2242487	2403350	1101593	1222848	1546881	1595430	649761	635895	675523	665056	670982	678031	1.68543e+06	662541	Hexosamine P	0.393099	-1.34704
207	259.022	Hexose P	1388571	1371229	1305931	1293758	1375141	1360530	1470508	1477997	1474829	1447683	1393246	1384884	1.34919e+06	1.44152e+06	Hexose P	1.06843	0.0954983
208	264.952	Glyceric acid 1,3-biphosphate	76981	73065	68317	64915	79461	76901	55273	61513	66760	70414	66499	63095	73273.3	63925.7	Glyceric acid 1,3-biphosphate	0.872427	-0.196893
209	266.089	Adenosine	235180	233460	150741	154846	151274	158379	147255	154857	163844	156466	169045	168894	180647	160060	Adenosine	0.88604	-0.174556
210	267.073	Inosine	285465	287884	214274	206867	215832	201720	271778	261073	254202	251309	320483	316560	235340	279234	Inosine	1.18651	0.246727
211	271.171	Estradiol	41825	44518	41226	42965	39524	44210	41579	42838	40984	42204	43737	45397	42378	42789.8	Estradiol	1.00972	0.0139526
212	275.017	6-Phosphogluconate	159984	175574	140659	142734	181013	187678	102133	101897	111516	115993	97522	97402	164607	104410	6-Phosphogluconate	0.634302	-0.656759
213	275.125	Saccharopine	61932	61049	60846	58698	59747	55997	54203	50606	50965	49563	52870	50549	59711.5	51459.3	Saccharopine	0.861799	-0.214576
214	275.201	Stearidonic acid	39672	39877	42774	40573	39552	39709	42305	44676	44622	46464	43563	43562	40359.5	44198.7	Stearidonic acid	1.09512	0.131095
215	277.122	Pantetheine	116776	106294	99445	102819	106151	103634	106649	101304	114796	109604	119989	118160	105853	111750	Pantetheine	1.05571	0.0782147
216	277.219	Alpha-Linolenic acid	123429	126215	135240	130620	127740	127817	221371	218790	151592	157422	147013	147830	128510	174003	Alpha-Linolenic acid	1.354	0.43723
217	279.233	C18:2	604278	584885	551836	557293	532177	521093	1462899	1631348	660757	659286	612026	612264	558594	939763	C18:2	1.68237	0.750498
218	282.084	Guanosine	140522	148742	119755	119879	125353	127312	161637	163436	173198	164824	170418	177428	130260	168490	Guanosine	1.29349	0.371265
219	284.029	2-(Formamido)-N1-(5-phospho-D-ribosyl)acetamidine	59864	60120	56519	62559	58712	62007	67813	67376	64891	67315	63279	62420	59963.5	65515.7	2-(Formamido)-N1-(5-phospho-D-ribosyl)acetamidine	1.09259	0.127755
220	285.049	Glycineamideribotide	151323	151808	134694	140417	152306	151602	165923	161759	194370	190352	186963	191746	147025	181852	Glycineamideribotide	1.23688	0.306705
221	285.148	16b-Hydroxyestrone	57199	55386	60000	59559	58276	52541	66995	71622	65950	64426	66112	65576	57160.2	66780.2	16b-Hydroxyestrone	1.1683	0.22441
222	287.165	Estriol	56252	58163	57349	58479	54942	56011	60809	60780	60823	62651	54968	58727	56866	59793	Estriol	1.05147	0.0724103
223	287.2	Dehydroepiandrosterone	40584	39169	39876	39494	37036	38789	43021	43632	37537	40625	43464	41782	39158	41676.8	Dehydroepiandrosterone	1.06432	0.0899386
224	287.236	All-trans-13,14-dihydroretinol	35978	33782	39277	37602	34038	32595	36758	40538	37885	39885	33300	34496	35545.3	37143.7	All-trans-13,14-dihydroretinol	1.04497	0.0634561
225	289.116	Argininosuccinic acid	108537	112096	103791	101803	106758	110616	127211	126913	124441	121284	127806	124166	107267	125304	Argininosuccinic acid	1.16815	0.224223
226	289.124	trans-3,4-Dihydro-3,4-dihydroxy-7,12-dimethylbenz[a]anthracene	126457	126077	129742	134353	129552	126964	184503	177392	182063	173551	195443	192425	128858	184230	trans-3,4-Dihydro-3,4-dihydroxy-7,12-dimethylbenz[a]anthracene	1.42971	0.515728
227	289.218	Androsterone	35772	36125	38685	37313	37872	38288	43408	41542	38571	38864	39079	40969	37342.5	40405.5	Androsterone	1.08202	0.113733
228	294.05	5-Aminoimidazole ribonucleotide	191864	177687	161656	160275	176725	180908	163275	162756	170668	168935	165495	168761	174852	166648	5-Aminoimidazole ribonucleotide	0.95308	-0.0693315
229	295.228	9,10-Epoxyoctadecenoic acid	89884	88912	90839	96038	87949	88814	130848	143700	110635	112799	98275	99612	90406	115978	9,10-Epoxyoctadecenoic acid	1.28286	0.359363
230	296.082	5''-Methylthioadenosine	437541	441570	420640	419426	422061	454897	352906	360551	441496	458975	430658	449769	432689	415726	5''-Methylthioadenosine	0.960796	-0.0576986
231	298.275	Sphingosine	68645	65085	75005	76382	66536	66723	129047	117009	110026	112943	117596	116163	69729.3	117131	Sphingosine	1.67979	0.748281
232	299.202	all-trans-Retinoic acid	159277	165036	172402	173676	166163	169840	200442	197686	176733	184038	189930	191334	167732	190027	all-trans-Retinoic acid	1.13292	0.180045
233	300.05	Acetylglucosamine P	425157	442457	393671	380621	413947	404134	357953	361639	379537	398933	410677	405062	409998	385634	Acetylglucosamine P	0.940574	-0.0883859
234	301.179	2-Methoxyestradiol	67938	65384	72435	72793	68353	64486	57819	59800	58415	54382	57744	56178	68564.8	57389.7	2-Methoxyestradiol	0.837013	-0.256678
235	301.217	Eicosapentaenoic acid	158578	164808	173777	179283	172963	167325	196625	204252	195438	190885	215913	216602	169456	203286	Eicosapentaenoic acid	1.19964	0.262602
236	303.083	N-Acetylaspartylglutamic acid	1812061	1747753	1680355	1609768	1790422	1764463	2019636	2027219	1998396	2020428	2044773	2036180	1734137	2.02444e+06	N-Acetylaspartylglutamic acid	1.1674	0.223304
237	303.16	3-Polyprenyl-4-hydroxy-5-methoxybenzoate	100719	100743	103988	104236	96823	94028	97630	90939	91187	87072	92614	89793	100090	91539.2	3-Polyprenyl-4-hydroxy-5-methoxybenzoate	0.914573	-0.12883
238	303.233	Arachidonic acid	497307	485747	581361	583218	486565	474636	732666	746374	693703	673895	737926	755433	518139	723333	Arachidonic acid	1.39602	0.48132
239	305.118	(1aalpha,2beta,3alpha,11calpha)-1a,2,3,11c-Tetrahydro-6,11-dimethylbenzo[6,...	70769	73736	74637	73821	71267	72923	73139	73247	75883	75097	77254	81001	72858.8	75936.8	(1aalpha,2beta,3alpha,11calpha)-1a,2,3,11c-Tetrahydro-6,11-dimethylbenzo[6,...	1.04225	0.0596959
240	305.249	8,11,14-Eicosatrienoic acid	221286	214993	225451	230852	205233	202469	473223	528544	264821	275854	290557	292919	216714	354320	8,11,14-Eicosatrienoic acid	1.63496	0.709259
241	306.048	dCMP	116611	107752	95270	90408	108204	98694	59703	58828	57154	61513	64797	59273	102823	60211.3	dCMP	0.585581	-0.772058
242	311.223	13-L-Hydroperoxylinoleic acid	131579	123995	147894	142958	125978	123988	169767	171125	141898	139242	139169	141518	132732	150453	13-L-Hydroperoxylinoleic acid	1.13351	0.180798
243	311.295	Arachidic acid	403415	426668	414934	402632	372802	375009	804152	875769	560867	568177	488558	483007	399243	630088	Arachidic acid	1.57821	0.658286
244	312.06	FGAM	80409	84289	67865	68947	72142	76408	68823	69277	77304	69235	76054	80643	75010	73556	FGAM	0.980616	-0.0282399
245	313.044	FGAR	234720	241821	192889	188096	207139	215317	156779	152816	169368	165654	165350	175981	213330	164325	FGAR	0.770283	-0.37654
246	313.062	Geranyl-PP	52469	61433	53544	52704	56570	55571	49679	50504	46530	46859	46406	46203	55381.8	47696.8	Geranyl-PP	0.861236	-0.215519
247	313.105	7,8-Dihydropteroic acid	68198	68848	62528	62427	65712	59177	49396	51202	49719	51355	54279	54273	64481.7	51704	7,8-Dihydropteroic acid	0.80184	-0.318613
248	313.217	Progesterone	119930	113577	126219	123698	122858	117638	145623	140912	128680	131364	124897	137107	120653	134764	Progesterone	1.11695	0.159566
249	315.196	4-Hydroxyretinoic acid	82883	87650	87581	90471	86915	86575	97523	97801	95423	90756	89573	90438	87012.5	93585.7	4-Hydroxyretinoic acid	1.07554	0.105065
250	315.232	C21:5	33977	33350	35037	35975	32574	33819	37217	35396	35150	36506	38164	35797	34122	36371.7	C21:5	1.06593	0.0921128
251	317.174	Ubiquinone-2	65827	60951	67023	68138	63845	60909	63428	63981	62184	61436	62440	60887	64448.8	62392.7	Ubiquinone-2	0.968096	-0.0467778
252	317.212	Leukotriene A4	65175	65289	76214	78507	71823	63988	71885	76906	73110	72444	76186	73801	70166	74055.3	Leukotriene A4	1.05543	0.0778315
253	322.045	CMP	643093	601875	442469	422080	469580	459966	367361	378272	405097	418932	428018	422570	506510	403375	CMP	0.79638	-0.328471
254	327.233	C22:6	885788	875644	977056	933829	840646	797137	1275804	1208156	1216424	1178448	1336616	1327222	885017	1.25711e+06	C22:6	1.42044	0.506336
255	329.212	Deoxycorticosterone	60763	58788	63004	60559	56474	56826	67591	65147	62777	59427	61246	55999	59402.3	62031.2	Deoxycorticosterone	1.04425	0.0624737
256	331.191	11b-Hydroxyprogesterone	70744	70180	75777	73821	65773	70211	81199	84629	75868	74154	68826	75220	71084.3	76649.3	11b-Hydroxyprogesterone	1.07829	0.108742
257	335.223	5(S)-Hydroperoxyeicosatetraenoic acid	80158	79086	100566	92213	90325	83557	106739	105422	98267	94599	101064	100364	87650.8	101076	5(S)-Hydroperoxyeicosatetraenoic acid	1.15316	0.205598
258	338.988	Hexose bisP	387900	380545	390663	373155	413021	416572	527016	526223	522665	534397	495366	472705	393643	513062	Hexose bisP	1.30337	0.382247
259	340.125	Lactosamine	8514287	7308643	5998968	5869113	7507607	5954213	2380681	2378393	2529870	2465129	2811351	2669192	6.85881e+06	2.5391e+06	Lactosamine	0.370196	-1.43364
260	341.109	Disaccharide	161162	166559	139077	139513	162694	149870	126231	127670	122699	113774	116779	120898	153146	121342	Disaccharide	0.792329	-0.335829
261	343.19	11-Dehydrocorticosterone	84671	82398	94176	91941	82140	79787	102718	100323	79984	87369	80093	81516	85852.2	88667.2	11-Dehydrocorticosterone	1.03279	0.0465454
262	345.208	Cortexolone	67013	69298	63677	67420	60592	61593	58051	61195	54435	56644	58037	59259	64932.2	57936.8	Cortexolone	0.892267	-0.164453
263	346.056	AMP	7158315	7135246	3870671	3816689	4489488	4477626	2790540	2788809	3050478	3026068	3361314	3273322	5.15801e+06	3.04842e+06	AMP	0.591008	-0.758751
264	347.04	IMP	255261	256786	216145	223056	213568	217013	121276	119206	124584	119426	144702	146236	230305	129238	IMP	0.561162	-0.833511
265	349.202	15-Keto-prostaglandin E2	66103	69117	77941	76519	68080	70721	82996	78442	73865	76725	77881	78258	71413.5	78027.8	15-Keto-prostaglandin E2	1.09262	0.127792
266	349.24	Tetrahydrocorticosterone	51193	50171	52772	53902	49039	48689	61024	72195	53793	56563	53394	55230	50961	58699.8	Tetrahydrocorticosterone	1.15186	0.203963
267	351.219	Prostaglandin E2	115055	114429	109342	105133	101004	105970	126565	122017	113738	116423	124479	126916	108489	121690	Prostaglandin E2	1.12168	0.16566
268	356.201	N-Desmethyltamoxifen	46037	50558	48560	43611	41740	47037	43060	42783	47507	50518	40646	41631	46257.2	44357.5	N-Desmethyltamoxifen	0.958932	-0.0604988
269	361.203	Cortisol	67012	64211	69455	64677	64258	64591	80980	82003	73975	74489	74138	71469	65700.7	76175.7	Cortisol	1.15944	0.213422
270	362.049	GMP	805246	811412	548881	542635	685523	732125	368955	369864	404881	410890	437519	427225	687637	403222	GMP	0.586388	-0.770072
271	363.219	Dihydrocortisol	56271	51525	55019	52595	51697	48856	56040	57146	53066	50371	52469	55127	52660.5	54036.5	Dihydrocortisol	1.02613	0.037213
272	365.234	Tetrahydrocortisol	54180	52645	58565	59163	52189	50491	58327	61594	53930	56504	60131	56964	54538.8	57908.3	Tetrahydrocortisol	1.06178	0.0864871
273	367.156	Dehydroepiandrosterone sulfate	105431	107721	119293	119034	98854	104847	89253	92632	88392	94030	89890	88013	109197	90368.3	Dehydroepiandrosterone sulfate	0.827574	-0.27304
274	367.213	Prostaglandin G2	156099	160755	140772	136272	130330	132264	146889	148365	132960	135156	140494	143514	142749	141230	Prostaglandin G2	0.989359	-0.0154341
275	378.097	S-Lactoylglutathione	207954	194908	167385	167300	194050	180480	79024	79632	80444	81245	81734	79310	185346	80231.5	S-Lactoylglutathione	0.432874	-1.20798
276	378.241	Sphingosine 1-phosphate	126116	137031	135195	142910	137793	146892	168645	154004	163295	161004	171510	168597	137656	164509	Sphingosine 1-phosphate	1.19507	0.257099
277	381.316	7-Dehydrodesmosterol	100458	102090	119642	114160	116943	112009	107259	106433	127742	125741	114133	115425	110884	116122	7-Dehydrodesmosterol	1.04724	0.0665965
278	385.33	DG(18:0e/2:0/0:0)	38957	38502	39917	41617	37148	38138	47043	46785	45609	44742	40294	41383	39046.5	44309.3	DG(18:0e/2:0/0:0)	1.13478	0.182417
279	385.348	Cholesterol	48886	48264	51264	50794	47067	45881	46619	51817	48312	49728	42912	42924	48692.7	47052	Cholesterol	0.966306	-0.0494485
280	386.017	dCDP	129658	124020	145186	144864	136817	127546	76713	80846	87056	80790	83117	87909	134682	82738.5	dCDP	0.614326	-0.702925
281	387.001	dUDP	61300	61743	58715	59795	58168	61960	53694	49802	55730	52649	53137	56772	60280.2	53630.7	dUDP	0.88969	-0.168625
282	389.05	1-Phosphatidyl-D-myo-inositol	172030	169864	147876	148812	172122	165812	140298	139163	148961	145565	148640	146252	162753	144813	1-Phosphatidyl-D-myo-inositol	0.889774	-0.168488
283	393.24	LysoPA(P-16:0e/0:0)	53257	47393	51112	52253	46493	44160	49165	52764	49884	48886	48958	51929	49111.3	50264.3	LysoPA(P-16:0e/0:0)	1.02348	0.0334791
284	399.327	7a-Hydroxy-cholestene-3-one	45605	47574	49121	49631	49755	45899	57357	60880	54812	55051	55389	56784	47930.8	56712.2	7a-Hydroxy-cholestene-3-one	1.18321	0.242704
285	401.014	dTDP	129181	124658	109658	107637	122562	123238	81375	80042	91521	89068	92957	87694	119489	87109.5	dTDP	0.729017	-0.455976
286	401.343	24-Hydroxycholesterol	26295	27061	26953	26813	26226	25629	30787	29807	28425	27644	26031	26795	26496.2	28248.2	24-Hydroxycholesterol	1.06612	0.0923736
287	402.01	CDP	1173618	1153835	972757	932380	1117682	1131680	881389	947759	1025479	1022774	998968	999945	1.08033e+06	979386	CDP	0.906565	-0.141517
288	402.995	UDP	4137858	4105207	3505899	3410810	3902619	3872928	3104161	3196521	3477639	3442951	3514655	3464782	3.82255e+06	3.36678e+06	UDP	0.880769	-0.183165
289	403.356	3a,7a-Dihydroxy-5b-cholestane	32291	34686	33233	34669	33321	33448	34482	35461	35468	34631	37445	36053	33608	35590	3a,7a-Dihydroxy-5b-cholestane	1.05897	0.0826672
290	409.383	Squalene	23482	25010	25123	24479	25181	26320	32081	29729	27307	26115	25887	26911	24932.5	28005	Squalene	1.12323	0.167657
291	410.027	dADP	108035	106286	87175	86449	100936	94975	75103	77161	79523	80477	80352	82952	97309.3	79261.3	dADP	0.81453	-0.295961
292	415.321	Calcitriol	56851	52606	54367	58430	52452	55191	68653	69866	65815	64118	65328	67617	54982.8	66899.5	Calcitriol	1.21673	0.283014
293	417.285	Palmitoyl glucuronide	50462	58113	57237	55826	49487	49604	59569	58646	58613	63881	58946	60591	53454.8	60041	Palmitoyl glucuronide	1.12321	0.167628
294	417.337	7-a,25-Dihydroxycholesterol	62027	63374	67617	69928	65975	62847	89753	90201	84688	89536	84973	88144	65294.7	87882.5	7-a,25-Dihydroxycholesterol	1.34594	0.428611
295	419.352	5-b-Cholestane-3a ,7a ,12a-triol	53239	53900	61041	61633	57907	55915	70561	70785	76728	72542	72909	72698	57272.5	72703.8	5-b-Cholestane-3a ,7a ,12a-triol	1.26944	0.344189
296	425.377	(S)-2,3-Epoxysqualene	36239	34339	39345	38014	36130	36710	52103	52277	47420	47189	44900	42716	36796.2	47767.5	(S)-2,3-Epoxysqualene	1.29817	0.376474
297	426.022	ADP	9196598	9176527	8020369	7710796	8848949	8853390	6972113	7259888	7900279	7900041	8102272	7876622	8.63444e+06	7.66854e+06	ADP	0.888134	-0.171151
298	427.358	Cholesteryl acetate	34632	35285	34290	35353	36848	33822	39443	38245	38554	36514	35818	35370	35038.3	37324	Cholesteryl acetate	1.06523	0.0911695
299	429.301	7alpha-Hydroxy-3-oxo-4-cholestenoate	46831	45391	50701	47957	49101	44664	54217	53214	55775	54052	54303	52449	47440.8	54001.7	7alpha-Hydroxy-3-oxo-4-cholestenoate	1.1383	0.186875
300	433.332	3a,7a,12a-Trihydroxy-5b-cholestan-26-al	80261	78829	86945	86059	79223	79390	111531	105385	115067	118397	105840	104095	81784.5	110052	3a,7a,12a-Trihydroxy-5b-cholestan-26-al	1.34564	0.428293
301	435.347	27-Deoxy-5b-cyprinol	87635	86223	84556	87675	84785	85412	92563	100282	97317	95847	95946	96290	86047.7	96374.2	27-Deoxy-5b-cyprinol	1.12001	0.16351
302	441.34	4a-Carboxy-4b-methyl-5a-cholesta-8,24-dien-3b-ol	45092	48270	45188	50766	47515	47344	50740	48512	51992	48596	51765	55971	47362.5	51262.7	4a-Carboxy-4b-methyl-5a-cholesta-8,24-dien-3b-ol	1.08235	0.114163
303	441.373	Obtusifoliol	33864	33413	40594	37985	35392	35064	43652	42440	41692	43619	42375	42558	36052	42722.7	Obtusifoliol	1.18503	0.244922
304	442.015	GDP	1232871	1254140	1014600	1020989	1142531	1149425	725845	779927	871590	872743	851021	837345	1.13576e+06	823078	GDP	0.724694	-0.464555
305	443.351	3-beta-Hydroxy-4-beta-methyl-5-alpha-cholest-7-ene-4-alpha-carboxylate	31725	31785	31838	35741	30597	31284	38609	35248	36846	35849	33759	35294	32161.7	35934.2	3-beta-Hydroxy-4-beta-methyl-5-alpha-cholest-7-ene-4-alpha-carboxylate	1.1173	0.160014
306	445.053	CDP-ethanolamine	197164	207634	180602	174317	179111	173890	208862	232677	236552	231227	235572	232500	185453	229565	CDP-ethanolamine	1.23786	0.307849
307	445.187	Estrone glucuronide	11093360	11296905	12090349	12690211	11582412	11819250	18664424	18908425	17816601	18797030	14807364	15954762	1.17621e+07	1.74914e+07	Estrone glucuronide	1.4871	0.572505
308	447.204	17-beta-Estradiol-3-glucuronide	215651	214865	229639	239708	219037	219646	318596	314381	302868	305695	267321	277952	223091	297802	17-beta-Estradiol-3-glucuronide	1.33489	0.416722
309	448.307	Chenodeoxycholic acid glycine conjugate	36982	38626	40559	39401	37393	40266	43188	39942	43856	42890	38923	38651	38871.2	41241.7	Chenodeoxycholic acid glycine conjugate	1.06098	0.0854022
310	449.184	Geranylgeranyl-PP	56702	56947	59541	59709	55228	61113	65637	65050	59270	58505	57695	57241	58206.7	60566.3	Geranylgeranyl-PP	1.04054	0.0573317
311	449.341	Vitamin K1	38386	35148	39422	40552	33250	36644	47471	43723	42668	43666	36098	38752	37233.7	42063	Vitamin K1	1.1297	0.175944
312	451.358	Phylloquinol	31718	31346	30447	34506	32062	30425	38090	40123	38396	38405	37153	36036	31750.7	38033.8	Phylloquinol	1.19789	0.260496
313	454.148	5,10-Methenyltetrahydrofolic acid	43230	48343	39090	42079	41482	43951	36703	35266	36864	38130	36863	37692	43029.2	36919.7	5,10-Methenyltetrahydrofolic acid	0.858015	-0.220925
314	455.096	FMN (ox)	49983	45870	49722	49423	51613	53490	41377	43233	41681	43970	43811	44472	50016.8	43090.7	FMN (ox)	0.861523	-0.215038
315	456.149	Amygdalin	42412	42804	37120	38057	37723	37908	32753	35025	32498	33078	33559	33044	39337.3	33326.2	Amygdalin	0.847189	-0.239244
316	458.181	5-Methyltetrahydrofolic acid	48384	50948	49454	47535	44606	44957	42147	41175	41273	41991	43308	48597	47647.3	43081.8	5-Methyltetrahydrofolic acid	0.904181	-0.145316
[truncated: 71 more rows]
